# Supplementary material for: Drug repositioning for pan-cancers of the digestive system: Identification of amonafide and BX795 as potential therapeutics via integrative Omics analysis
Source: PLoS One. 2025 Jun 16;20(6):e0325700. doi: 10.1371/journal.pone.0325700 (PMC12169532; doi:10.1371/journal.pone.0325700)
Supplement: S1 Table — The orginal datasets can be found via Project ID (TCGA cancer type indicated), Case and Sample ID (patient number indicated). (XLSX) [file pone.0325700.s007.xlsx]

## Sheet: Table S1
Table S1: Gene expression values (transcripts per kilobase million (TPM) reprocessed from the transcriptomic data collected from TCGA
	Project ID	TCGA-CHOL	TCGA-CHOL	TCGA-CHOL	TCGA-CHOL	TCGA-CHOL	TCGA-CHOL	TCGA-CHOL	TCGA-CHOL	TCGA-CHOL	TCGA-CHOL	TCGA-CHOL	TCGA-CHOL	TCGA-CHOL	TCGA-CHOL	TCGA-CHOL	TCGA-CHOL	TCGA-COAD	TCGA-COAD	TCGA-COAD	TCGA-COAD	TCGA-COAD	TCGA-COAD	TCGA-COAD	TCGA-COAD	TCGA-COAD	TCGA-COAD	TCGA-COAD	TCGA-COAD	TCGA-COAD	TCGA-COAD	TCGA-COAD	TCGA-COAD	TCGA-COAD	TCGA-COAD	TCGA-COAD	TCGA-COAD	TCGA-COAD	TCGA-COAD	TCGA-COAD	TCGA-COAD	TCGA-COAD	TCGA-COAD	TCGA-COAD	TCGA-COAD	TCGA-COAD	TCGA-COAD	TCGA-COAD	TCGA-COAD
	Case ID	TCGA.W5.AA2I	TCGA.W5.AA2I	TCGA.W5.AA2Q	TCGA.W5.AA2Q	TCGA.W5.AA2U	TCGA.W5.AA2U	TCGA.W5.AA2X	TCGA.W5.AA2X	TCGA.W5.AA30	TCGA.W5.AA30	TCGA.W5.AA31	TCGA.W5.AA31	TCGA.W5.AA34	TCGA.W5.AA34	TCGA.ZU.A8S4	TCGA.ZU.A8S4	TCGA.A6.2671	TCGA.A6.2671	TCGA.A6.2675	TCGA.A6.2675	TCGA.A6.2678	TCGA.A6.2678	TCGA.A6.2679	TCGA.A6.2679	TCGA.A6.2680	TCGA.A6.2680	TCGA.A6.2682	TCGA.A6.2682	TCGA.A6.2683	TCGA.A6.2683	TCGA.A6.2684	TCGA.A6.2684	TCGA.A6.2685	TCGA.A6.2685	TCGA.A6.2686	TCGA.A6.2686	TCGA.A6.5659	TCGA.A6.5659	TCGA.A6.5662	TCGA.A6.5662	TCGA.A6.5665	TCGA.A6.5665	TCGA.A6.5667	TCGA.A6.5667	TCGA.AA.3489	TCGA.AA.3489	TCGA.AA.3496	TCGA.AA.3496
	Sample ID	TCGA.W5.AA2I.01A	TCGA.W5.AA2I.11A	TCGA.W5.AA2Q.01A	TCGA.W5.AA2Q.11A	TCGA.W5.AA2U.01A	TCGA.W5.AA2U.11A	TCGA.W5.AA2X.01A	TCGA.W5.AA2X.11A	TCGA.W5.AA30.01A	TCGA.W5.AA30.11A	TCGA.W5.AA31.01A	TCGA.W5.AA31.11A	TCGA.W5.AA34.01A	TCGA.W5.AA34.11A	TCGA.ZU.A8S4.01A	TCGA.ZU.A8S4.11A	TCGA.A6.2671.01A	TCGA.A6.2671.11A	TCGA.A6.2675.01A	TCGA.A6.2675.11A	TCGA.A6.2678.01A	TCGA.A6.2678.11A	TCGA.A6.2679.01A	TCGA.A6.2679.11A	TCGA.A6.2680.01A	TCGA.A6.2680.11A	TCGA.A6.2682.01A	TCGA.A6.2682.11A	TCGA.A6.2683.01A	TCGA.A6.2683.11A	TCGA.A6.2684.01A	TCGA.A6.2684.11A	TCGA.A6.2685.01A	TCGA.A6.2685.11A	TCGA.A6.2686.01A	TCGA.A6.2686.11A	TCGA.A6.5659.01A	TCGA.A6.5659.11A	TCGA.A6.5662.01A	TCGA.A6.5662.11A	TCGA.A6.5665.01A	TCGA.A6.5665.11A	TCGA.A6.5667.01A	TCGA.A6.5667.11A	TCGA.AA.3489.01A	TCGA.AA.3489.11A	TCGA.AA.3496.01A	TCGA.AA.3496.11A
	Sample Type	Primary Tumor	Solid Tissue Normal	Primary Tumor	Solid Tissue Normal	Primary Tumor	Solid Tissue Normal	Primary Tumor	Solid Tissue Normal	Primary Tumor	Solid Tissue Normal	Primary Tumor	Solid Tissue Normal	Primary Tumor	Solid Tissue Normal	Primary Tumor	Solid Tissue Normal	Primary Tumor	Solid Tissue Normal	Primary Tumor	Solid Tissue Normal	Primary Tumor	Solid Tissue Normal	Primary Tumor	Solid Tissue Normal	Primary Tumor	Solid Tissue Normal	Primary Tumor	Solid Tissue Normal	Primary Tumor	Solid Tissue Normal	Primary Tumor	Solid Tissue Normal	Primary Tumor	Solid Tissue Normal	Primary Tumor	Solid Tissue Normal	Primary Tumor	Solid Tissue Normal	Primary Tumor	Solid Tissue Normal	Primary Tumor	Solid Tissue Normal	Primary Tumor	Solid Tissue Normal	Primary Tumor	Solid Tissue Normal	Primary Tumor	Solid Tissue Normal
Gene ID
ENSG00000000003.15		4242	4679	4649	1918	7422	2462	3310	2322	5109	3075	13662	4394	8124	4812	1900	4088	2600	5865	9525	2719	4088	7858	758	4578	3786	3507	2953	6769	2200	8489	1756	5334	3289	6116	7085	4647	20423	3200	7342	4130	1855	3674	15550	5807	4130	6770	9289	2458
ENSG00000000457.14		560	295	3975	259	986	279	966	315	2256	313	1841	450	954	477	359	261	200	747	554	455	625	977	60	690	236	742	130	895	189	903	165	746	231	975	769	991	595	380	785	514	643	670	668	755	923	844	670	416
ENSG00000000460.17		242	35	810	59	243	28	678	73	914	81	568	108	280	62	360	143	320	135	252	137	441	202	32	192	297	94	109	213	185	281	226	141	108	371	395	287	701	68	334	140	551	105	676	168	605	212	379	121
ENSG00000000938.13		118	74	83	326	303	310	188	309	375	233	511	201	222	121	627	300	219	194	531	257	173	299	30	373	141	227	102	388	52	188	437	220	449	173	878	322	145	135	115	491	197	171	216	232	2094	658	780	289
ENSG00000000971.16		1384	50363	1366	29662	4079	35848	1205	46777	3334	47944	16121	67728	11864	55284	11661	79423	807	2239	1907	2896	567	3601	46	3276	358	2282	306	2113	60	3582	477	1466	1132	2297	1336	2663	994	759	517	2468	291	1405	634	1811	5040	2886	2071	1641
ENSG00000001036.14		2954	1608	1693	880	1652	1154	3274	939	2149	1333	3075	1727	2465	1623	4315	1264	1171	3252	2536	1606	1522	2951	305	2533	1273	2813	1058	3005	553	3055	1087	2665	1834	3603	2836	3602	3336	1501	3093	1661	2378	2307	2688	2136	2486	1940	2259	1160
ENSG00000001084.13		1611	3294	1002	2007	2679	4138	14860	3266	2812	2403	2012	6619	1708	8051	2420	3249	1044	1832	1893	1651	1541	2288	97	1967	1159	2534	371	1824	308	2221	580	1568	644	1833	1853	2245	3472	1120	2306	1724	1566	1685	2964	1808	2149	1527	2091	1442
ENSG00000001167.14		1472	297	2458	276	1610	481	2937	509	1755	396	2814	568	1237	551	901	324	1060	1001	1597	768	1233	1510	113	969	580	871	284	1649	758	1856	667	1152	482	1583	1082	1337	2756	565	2934	970	1329	1042	1884	1218	2111	901	1815	603
ENSG00000001460.18		532	61	458	67	393	72	357	95	374	96	427	74	160	82	1115	53	246	1568	454	623	424	1238	26	1201	221	1265	72	1120	164	1434	145	1194	250	1438	396	1612	406	520	430	827	612	1056	310	1008	429	471	288	498
ENSG00000001461.17		750	175	1320	188	1612	162	861	190	1133	198	1374	202	726	328	2608	186	1439	4150	1980	2521	1528	3875	141	2671	890	4865	264	3681	1170	4194	1358	3448	1325	4552	2256	3878	1924	1562	1767	2756	2682	2579	1732	3360	1688	1645	2423	1921
ENSG00000001561.7		611	362	2780	179	1988	329	1474	466	1468	331	450	485	1310	910	753	480	379	2121	1317	1352	1507	2014	67	1441	551	1696	189	1731	167	2088	303	1565	415	2435	880	2214	1910	1427	2094	1621	1460	1659	1335	1659	1782	2279	1953	1293
ENSG00000001617.12		328	240	730	287	995	197	4363	303	1495	359	1671	346	405	222	1106	277	1132	1198	1183	793	595	1135	307	782	1618	1351	782	965	1079	928	1963	714	918	1247	963	766	1364	254	3739	732	312	325	926	1087	2308	795	3451	496
ENSG00000001626.16		702	134	376	95	399	229	1742	1873	226	345	1316	325	3390	196	9174	288	6113	9280	13816	5722	11451	11728	838	7262	3218	3333	1713	10745	1462	12905	3172	9225	4912	13775	52	13483	18883	5184	1995	5621	4104	6374	8666	11541	18924	6120	28369	3520
ENSG00000001629.10		2115	571	2648	416	3698	453	3108	616	2813	583	3292	787	1387	910	1975	567	921	2231	2862	2063	1441	2741	119	1884	854	2832	458	2179	317	2665	561	1743	755	2630	2493	2369	3744	1288	2119	1826	2205	1850	4718	1907	4039	1847	3852	1373
ENSG00000001630.17		16	142	151	61	234	77	68	110	292	195	153	301	25	344	92	82	747	213	183	325	247	212	228	343	706	239	166	286	740	366	377	198	388	505	238	449	296	44	161	60	118	117	569	190	441	268	318	90
ENSG00000001631.16		277	142	213	81	248	128	554	145	346	129	249	113	255	174	185	108	102	179	207	167	201	248	8	172	82	239	65	233	31	258	43	179	121	227	274	242	452	137	320	193	224	136	478	200	350	155	360	128
ENSG00000002016.18		1517	184	769	94	535	130	1026	177	627	127	823	180	638	217	274	124	204	543	387	329	308	868	22	451	184	326	104	485	180	697	167	617	232	716	595	723	357	288	466	413	331	369	350	609	553	334	646	277
ENSG00000002330.14		1096	347	403	241	487	199	167	211	458	225	299	240	734	309	685	219	196	1073	246	435	758	729	183	681	189	692	257	756	133	737	404	856	458	779	581	902	245	231	368	416	438	441	339	693	380	643	265	369
ENSG00000002549.12		2334	3730	4277	3446	5386	4090	1520	3132	4962	3603	4246	5244	3214	5037	6323	4673	2522	4850	7450	2877	3779	4504	388	8463	2135	5349	891	5079	864	6297	1956	4091	2949	6203	4560	5204	3485	2319	3692	3073	5082	2849	3819	3867	5632	12874	6259	2997
ENSG00000002586.20		2913	5126	4373	4575	3764	4219	7324	4263	5361	5704	11129	5586	3675	4119	12601	5768	4508	14086	6663	10236	5684	9972	748	8521	4384	11449	3976	10519	372	8989	3690	8444	3685	9138	5846	10022	14915	4023	12629	11356	7746	3898	4148	7190	16950	12145	7380	6341
ENSG00000002587.10		1473	13	1486	65	1656	56	131	142	2133	81	357	27	2242	26	1020	30	156	557	365	280	435	470	126	475	263	325	170	567	321	474	142	567	267	464	753	509	399	203	376	261	1371	367	378	410	363	350	467	205
ENSG00000002726.21		15	568	4	643	25	10	2806	220	18	378	218	595	70	8	27	9	3638	68664	15633	23868	6443	52434	2575	33478	10376	109176	6087	44225	7662	52128	1106	46105	4156	43581	4097	68247	7145	20809	6147	22206	5493	28396	10531	39110	7626	15608	4099	12339
ENSG00000002746.15		2	6	61	5	29	5	311	4	54	22	18	17	12	10	14	1	23	12	80	11	35	32	0	24	33	26	17	37	5	15	49	23	45	17	22	36	66	5	30	12	8	19	52	21	136	25	85	10
ENSG00000002822.15		10	4	6	17	10	12	35	8	18	6	18	4	8	1	26	10	7	13	14	13	9	16	6	28	3	9	2	19	3	14	10	14	10	26	42	32	6	1	5	21	3	11	5	9	30	15	18	5
ENSG00000002834.18		10266	3633	9709	3200	21027	3393	14326	3516	11885	3682	25157	4967	10196	5525	15778	2611	10680	31194	16208	13686	5682	29685	2282	24793	9613	51054	2918	27007	7410	31497	4701	23407	6281	32744	15248	32183	16116	10632	19506	13663	14629	20729	14534	19963	20201	8704	20298	9060
ENSG00000002933.9		568	17421	1020	23082	5649	17012	7772	29433	1138	27298	7075	31119	11225	33810	6578	35352	7300	14792	9214	4775	6338	10291	7085	12721	8851	28873	6032	10139	2392	9933	2629	15015	4379	9956	3503	11304	7026	4042	10967	5857	2120	5542	6441	8485	16971	9875	7113	3167
ENSG00000003056.8		757	746	3056	639	2666	695	3416	670	2675	793	6069	1045	2001	1327	2918	769	2179	2250	3158	2154	2278	3632	396	2569	2519	2420	1083	3559	2111	4278	2866	2982	1721	3009	5357	3305	3925	1209	4199	2114	2999	1672	3675	2720	5502	3209	4226	1925
ENSG00000003096.14		11	62	169	79	39	190	35	102	365	72	112	139	341	117	19	98	629	344	111	432	81	494	62	219	17	594	5	333	12	420	35	290	115	329	54	634	243	223	43	496	157	194	61	322	141	478	162	460
ENSG00000003137.8		251	28	3314	55	91	14	199	21	83	39	8216	37	476	82	71	6	86	384	120	273	39	666	4	138	45	430	6	180	12	405	126	187	68	300	448	538	89	334	208	433	53	231	132	699	388	116	126	161
ENSG00000003147.19		2878	328	2511	316	2279	61	4018	476	2808	688	3187	450	2197	93	519	99	1495	1414	2591	901	2811	2419	195	1033	1092	1113	770	2502	598	2794	714	1710	1351	2806	2482	1901	4688	889	4192	1224	2244	1271	3259	1848	4042	1448	4087	717
ENSG00000003249.15		3421	271	4039	278	2650	559	1840	653	2174	331	2879	104	1741	118	1071	157	796	330	583	158	1638	229	69	155	1257	175	217	192	459	195	384	215	142	137	950	194	1035	62	1721	185	1149	413	1498	261	1930	185	1764	232
ENSG00000003393.15		1438	954	2602	683	2346	886	1815	1127	2395	1006	3199	1807	1765	1807	1062	782	442	571	819	726	554	896	51	636	302	1680	128	647	129	780	264	456	270	680	1321	677	1267	274	844	524	1244	463	854	743	1647	590	1367	486
ENSG00000003400.15		534	337	1395	303	1021	269	831	467	1293	453	914	514	586	567	599	308	453	3608	1620	2709	944	2512	191	4649	724	2117	248	2900	339	3152	687	4184	658	5761	1614	2998	973	1696	631	1657	2030	2951	1058	1976	2087	4477	1971	1472
ENSG00000003402.20		2647	2182	11288	1652	9535	2069	4947	3003	8113	2326	8842	2841	4698	2936	4410	2460	1898	5051	3826	4625	2465	6521	265	5508	1564	6321	736	5875	958	5547	1439	4434	1815	5872	2988	5301	3348	2654	3797	4201	3103	5085	3512	5908	7337	3178	6533	2344
ENSG00000003436.16		8776	7621	434	5633	2351	10539	853	7951	2350	8832	3192	8302	2231	8569	11846	8087	185	969	824	966	318	1768	3	796	115	2390	234	768	7	1388	197	460	372	730	1922	1150	502	317	338	1594	201	550	877	854	1363	977	892	1391
ENSG00000003509.16		475	356	438	209	1009	255	1163	327	758	345	570	408	688	474	618	349	355	414	469	379	455	485	30	342	219	422	101	453	85	548	156	412	175	486	929	490	815	221	827	440	861	319	890	434	760	617	733	338
ENSG00000003756.17		1575	934	4298	733	1417	1035	2757	1440	2711	1045	3095	1030	1565	1117	1799	794	1655	1774	1887	1919	1571	3321	231	2335	1214	2362	621	3101	968	2857	1511	2167	1204	2518	1794	2577	1802	1398	2754	2049	1937	2391	1462	2976	4430	1479	3908	1402
ENSG00000003987.14		41	42	44	25	57	40	74	27	50	39	63	44	65	60	75	27	10	60	14	58	22	50	0	40	4	89	3	44	1	51	3	38	12	65	21	59	19	32	26	65	43	53	31	43	41	71	27	55
ENSG00000003989.18		186	16643	502	8983	2797	17628	3901	8597	941	15398	7080	17722	1495	22761	449	15442	50	298	158	422	41	613	5	349	25	366	54	230	0	424	44	124	92	390	88	278	121	86	215	439	430	221	47	394	555	386	200	548
ENSG00000004059.11		8010	1830	4284	1405	4180	1555	5214	1484	4051	1573	3905	1513	5178	2129	3628	1368	4896	6072	3532	2792	3239	5135	2945	4697	4260	5756	2657	5770	5049	5378	5031	5966	5039	5970	10297	5754	7568	1852	4941	3001	4861	3078	5722	4020	5567	4808	4734	2592
ENSG00000004139.14		304	72	716	52	119	52	70	98	437	56	139	109	488	78	160	67	111	256	286	255	69	377	29	246	192	397	50	307	269	246	113	217	102	265	311	284	127	97	261	162	185	202	367	346	283	124	401	142
ENSG00000004142.12		9620	7589	7811	4939	8981	5731	6484	5592	6586	5692	12393	8297	8592	8184	5975	6332	4223	6553	5881	4094	2272	6260	1140	5592	4149	6335	1475	6670	3713	6983	2147	6283	3516	7240	7796	7567	8165	2331	6143	4251	7239	3658	8622	5613	6154	5368	7907	3519
ENSG00000004399.13		873	720	4653	1952	8273	1067	3752	1757	6921	2109	11384	1281	2202	1068	6700	1379	2298	2878	3592	2992	1194	4271	382	3253	1743	1913	721	2733	2414	2796	2235	1594	2426	2216	3393	2904	2153	711	1802	2307	1846	1620	2915	2513	12338	1255	5843	2002
ENSG00000004455.17		4512	4194	6205	2222	8563	3228	3837	3560	2985	3142	4679	4969	3282	5928	5061	3335	3941	6522	4211	3987	5066	7779	841	6636	2541	10451	1696	7969	1570	9665	2968	7880	2905	8178	6135	9383	7275	4017	4926	4249	11253	5925	4757	6025	5443	8363	7737	3629
ENSG00000004468.13		32	31	21	136	124	121	496	116	447	139	131	205	15	149	560	152	52	505	414	126	112	471	125	1141	95	347	33	723	10	563	51	409	104	586	619	427	60	360	24	216	219	314	207	345	1019	527	495	203
ENSG00000004478.8		5292	1609	4607	1230	7924	1975	9616	1912	5926	1533	16782	2584	7249	2352	5434	1965	5988	5955	4332	4891	5374	6264	986	4453	3757	4790	3015	7347	4237	10300	3914	6398	3328	7106	22883	7904	6569	2469	9870	4324	7300	3477	7193	5043	7068	4200	7157	2993
ENSG00000004487.17		1651	738	1625	649	1581	966	3940	966	2522	917	3411	968	2187	1081	5175	640	5933	3443	4770	2889	3718	4184	548	3154	2074	3188	1009	3774	1159	4816	3639	3029	2122	4451	5761	3970	8322	1479	3443	2784	6172	1769	5747	3118	4647	2622	6239	2066
ENSG00000004534.15		1968	1306	5160	941	2152	1222	9218	2087	3655	1196	3159	1183	4229	1267	3211	981	1516	1878	2716	2178	1376	2961	137	2234	1085	3397	489	2817	481	2423	783	1794	910	2359	2110	2243	2850	1501	2764	2304	2666	2055	2167	3719	6312	1226	3963	1079
ENSG00000004660.15		78	30	189	71	340	32	1275	80	332	73	160	41	101	19	546	48	514	460	474	502	255	472	252	422	447	348	161	441	343	351	417	244	294	503	1026	355	423	141	749	295	724	263	660	423	661	326	718	511
ENSG00000004700.16		119	137	534	156	473	111	913	186	761	165	925	218	248	352	1357	209	484	533	846	643	605	707	17	639	316	540	264	649	112	759	337	429	353	722	1001	568	1010	236	1016	524	559	325	1087	529	1579	898	1140	564
ENSG00000004766.17		631	321	1011	218	1132	290	1284	364	1558	319	1268	355	709	443	872	302	413	1067	1244	966	962	1535	49	1066	395	944	369	1403	125	1842	301	1070	400	1572	1668	1589	2036	675	1544	1253	1069	864	2166	1094	1614	1104	1315	795
ENSG00000004776.13		57	111	46	152	130	53	22	117	343	265	87	53	13	85	31	41	733	2364	68	2641	18	830	36	400	84	2645	47	204	7	273	361	238	1975	866	222	535	162	147	147	1597	4	265	521	400	576	1474	20	1345
ENSG00000004777.18		634	73	754	103	903	110	310	188	1006	171	383	78	306	55	444	51	380	168	260	152	117	218	85	163	175	102	58	253	327	147	369	160	142	217	648	147	595	67	180	133	358	128	381	540	866	123	834	85
ENSG00000004779.10		2570	1813	2040	1035	2152	1552	2180	1143	1770	1448	1518	1800	2436	2171	2675	1706	1935	3987	1728	1860	3327	3167	858	3492	2057	4491	1034	3898	790	4242	1213	4031	3108	4533	3874	4841	4310	1777	3897	2601	4170	2414	2980	2661	2259	4246	2503	2036
ENSG00000004799.8		540	8736	641	2372	16851	39862	540	6800	1483	4999	1580	14878	1101	10806	1260	30903	253	7348	829	5939	218	13067	14	4150	480	14552	128	6037	51	8603	91	3399	457	3359	2904	4413	955	7401	900	16998	923	7853	1591	5704	3564	4012	1942	15544
ENSG00000004838.14		268	6	126	6	25	7	17	13	129	7	40	6	58	4	113	6	28	23	6	10	7	12	4	9	13	8	4	8	11	4	22	4	7	15	26	11	13	5	10	4	104	4	11	19	21	10	8	5
ENSG00000004864.14		968	6367	1459	3155	1598	4240	2386	4048	1899	4394	2991	8252	1204	7153	990	5143	950	2552	1740	1271	1381	3402	75	2215	1165	2030	549	2714	281	3416	536	1973	622	2515	1673	3894	3145	1407	1956	1574	1146	2199	4502	2093	2161	1024	3362	953
ENSG00000004897.12		1490	805	1939	608	2031	714	2878	962	2394	883	2966	1194	1769	1342	3940	915	611	1631	2196	1580	1710	2071	16	1735	546	1947	307	1899	121	2324	355	1516	565	2173	2727	1921	3123	992	2048	1746	2985	1169	3016	1483	3315	2096	3307	1412
ENSG00000004975.12		863	278	1914	329	1920	316	3601	452	2735	379	1290	339	1545	436	1920	196	1666	1625	1309	1373	495	1922	286	1253	787	1357	407	1551	585	1632	702	1431	680	1878	3420	1553	1110	507	2183	1186	1728	781	1899	1561	1889	1148	1843	999
ENSG00000005001.10		2210	10	3190	26	2207	39	562	159	1037	40	6222	34	4144	21	457	24	266	21	673	110	140	10	121	9	406	16	190	32	647	27	222	15	1267	78	1197	32	445	23	2519	15	2242	32	1392	79	755	360	1450	16
ENSG00000005007.13		7668	2549	6123	1914	7118	2392	6426	2929	6821	2346	7198	2898	6213	3457	5015	3030	6097	8496	7455	6080	4330	9450	951	7764	4330	6800	1283	11025	5829	10173	3641	5605	2889	8991	3957	10356	8386	3281	7449	4845	5958	6151	12636	7452	8904	2734	12315	3420
ENSG00000005020.13		2102	231	1050	423	3835	354	3224	373	4079	433	984	250	997	609	1285	373	1010	3647	2778	2214	1546	4900	84	3077	724	4490	528	4436	140	5091	486	3078	649	4062	2138	5098	3701	2031	1993	3186	2446	2860	3982	2898	3671	2755	960	2033
ENSG00000005022.6		2564	6230	7192	4549	10561	5045	10122	4729	6687	5541	9816	7406	16425	9850	10200	5514	13197	46682	21281	16654	18343	46628	12347	39377	22797	70477	12654	38279	55368	50901	32968	48496	22314	50275	56310	53390	46255	17775	13965	25940	30391	41327	30578	30722	17075	27318	18162	17194
ENSG00000005059.16		86	34	88	77	1096	39	84	81	290	92	282	51	303	39	2073	64	496	384	382	322	686	466	104	701	233	417	103	479	36	532	243	330	412	738	1917	456	449	177	572	605	1576	261	687	313	1188	1278	566	388
ENSG00000005100.13		1242	415	1487	281	1572	316	3061	427	1807	363	1631	604	956	780	1092	343	941	938	1217	1086	580	1144	53	693	688	726	269	977	341	1000	287	586	289	1064	1281	939	1673	391	1707	584	1443	638	1831	980	2025	597	1637	515
ENSG00000005102.14		10	8	121	10	136	2	18	12	120	10	82	11	26	4	11	2	96	189	102	370	38	154	10	216	64	338	10	240	2	172	63	94	202	217	114	157	91	49	75	291	12	97	87	172	326	225	95	224
ENSG00000005108.16		62	107	160	90	694	109	161	170	295	116	244	113	48	107	242	120	37	129	92	345	39	174	2	143	30	90	7	70	4	187	20	38	84	111	50	128	99	55	196	238	9	132	96	135	543	103	133	190
ENSG00000005156.12		773	258	1407	294	895	381	4023	403	1677	314	2794	451	1063	444	1233	390	1060	1024	1823	1019	679	1226	103	1076	849	1024	287	1251	882	1495	492	887	672	1553	2013	1247	2788	458	1539	843	681	748	2821	1208	1962	972	2945	738
ENSG00000005175.10		607	339	1064	297	1056	375	918	380	1177	382	1796	517	1308	671	1333	410	406	873	1097	1002	1098	1012	49	752	279	992	209	924	69	1175	237	650	271	982	1267	1048	1967	566	2522	932	1598	535	1854	811	1617	1349	1285	778
ENSG00000005187.12		692	3133	818	1135	2422	2336	166	2196	1051	1895	1486	4448	5371	3225	413	3053	65	1430	521	610	350	1823	46	1128	291	334	173	1743	145	1715	225	1541	243	1689	384	1513	464	636	192	738	826	391	989	1244	434	1363	551	496
ENSG00000005189.20		194	70	212	63	143	61	286	49	247	52	95	68	117	116	223	46	125	168	86	61	164	198	42	150	127	161	46	176	28	161	55	116	90	273	267	164	353	54	104	137	537	65	254	159	317	147	264	99
ENSG00000005194.15		2869	746	1875	466	2579	499	1592	644	2177	561	2949	721	1341	764	2210	545	1436	2189	2352	1497	3061	2066	435	1923	1618	2200	753	2044	1376	2591	1613	1957	1680	2683	4380	2955	3517	1030	3425	1432	3159	1419	2781	1921	2732	2450	2744	1156
ENSG00000005206.17		5416	989	2823	651	2084	679	8213	1128	3791	790	5998	875	2628	942	1684	660	3036	4048	2964	1566	1496	3973	993	2349	2315	4834	834	4294	4478	3235	2195	3602	1524	3266	2376	3302	2528	1484	3169	1546	2503	2866	2014	4576	4940	920	4144	960
ENSG00000005238.20		603	269	1226	341	570	204	790	352	846	223	1357	281	1366	245	4020	297	414	2225	1016	1569	426	2013	123	1469	620	2297	246	2642	572	1892	508	1681	830	2755	921	2336	658	1408	976	1495	1295	3078	433	2173	1478	1198	703	960
ENSG00000005243.10		68	747	219	611	392	652	129	516	235	683	338	684	49	666	1046	677	235	428	345	712	113	344	9	195	107	399	149	182	23	155	198	126	552	217	212	257	196	75	290	611	63	168	160	178	1026	833	280	601
ENSG00000005249.13		19	91	1408	137	90	148	59	140	132	151	305	127	194	134	873	192	167	814	378	1393	157	1492	5	843	88	1351	19	1042	5	1225	118	657	260	1157	325	1349	101	472	125	1609	558	638	141	791	981	1914	352	753
ENSG00000005302.19		696	385	1556	327	1029	319	1183	460	1782	397	2268	375	1438	498	1951	317	661	894	1516	769	1003	1200	120	1097	541	1005	434	1237	372	1195	709	964	661	1242	2394	1140	3375	511	1257	961	939	732	1722	1053	2403	1591	1593	712
ENSG00000005339.15		3701	1505	10730	1317	5663	2079	4934	1870	4869	1713	7746	2131	3755	2607	2546	1782	5017	6118	5146	5957	2282	7520	425	4998	2888	6417	576	7160	3802	7043	2223	4293	2689	5848	2788	6072	7489	2043	5433	3975	3969	4414	7038	6165	7615	2194	6219	2793
ENSG00000005379.17		1113	211	2966	213	1450	214	3432	451	3163	227	1106	175	2158	186	622	166	523	343	720	624	87	436	61	491	174	413	562	374	254	281	121	326	200	410	856	340	194	117	744	495	926	227	992	840	597	326	807	244
ENSG00000005381.8		0	13	8	26	4	3	25	9	8	11	48	19	6	4	7	15	26	4	27	9	4	6	0	13	12	7	18	5	7	5	10	4	56	4	8	9	6	3	28	4	1	4	27	7	34	18	9	12
ENSG00000005421.9		330	28672	384	15413	17	10232	273	16045	688	18869	1735	20961	209	25107	129	21460	3	19	1	5	4	16	0	2	10	55	0	1	3	28	0	12	2	4	51	15	6	1	1	3	13	2	1	16	3	7	2	1
ENSG00000005436.14		494	488	1108	332	489	473	1244	431	790	436	1127	779	606	785	702	541	110	497	379	399	287	482	14	375	138	526	91	449	25	463	124	343	135	455	606	507	675	281	366	403	780	351	1022	465	687	481	705	328
ENSG00000005448.17		817	37	626	76	377	55	313	102	378	96	479	51	714	57	1630	46	701	270	245	188	155	283	147	288	236	270	216	303	251	262	200	228	334	259	1657	243	471	82	562	246	1064	117	447	208	499	274	490	202
ENSG00000005469.12		1191	1244	1019	717	919	1369	521	856	1500	994	1462	1909	862	1569	743	1315	157	1098	563	696	294	2395	138	1571	324	3754	205	3044	129	2154	66	1943	239	1755	99	2654	938	1136	457	1244	465	1839	1109	1463	872	693	899	864
ENSG00000005471.19		150	6389	10	3307	32	2630	132	3948	34	2914	1151	5503	21	7724	66	6273	21	63	71	88	54	94	1	87	17	91	14	115	2	118	24	88	49	98	46	156	56	52	221	71	23	86	97	114	193	56	50	54
ENSG00000005483.21		2374	672	6257	598	3313	759	4597	1022	3079	871	5147	985	2026	1028	1862	577	2539	5561	3691	4552	3238	7518	166	4784	1594	4536	351	5415	978	7206	1021	4797	1035	6626	3492	7063	6455	3890	3981	4321	3033	5660	5076	5386	7891	2720	9877	2698
ENSG00000005486.17		5419	2002	3799	1650	3459	1407	4510	2014	2395	2103	4607	2323	8410	2847	3984	2079	2516	4753	2822	2328	1434	3257	975	3418	2230	6278	1181	3836	2109	3370	2260	3373	2248	3553	7827	4250	4133	1369	4504	2127	2811	2704	4171	3391	5006	2528	3553	1657
ENSG00000005513.10		60	0	2954	31	14	2	1937	11	53	8	87	9	64	1	13	6	17	83	16	114	4	111	19	143	12	93	3	302	3	101	43	73	540	74	80	92	11	48	976	179	83	108	10	236	54	99	12	84
ENSG00000005700.15		1141	2012	3707	1483	3372	1810	3665	2441	1796	1715	3867	3586	1335	4762	3354	2769	749	3104	2560	3596	2089	3686	54	2555	929	3326	418	3282	266	4193	523	2188	715	4208	1760	3657	3373	2091	3025	2363	4640	2475	2664	2803	3571	3386	3559	1926
ENSG00000005801.18		1003	242	1763	194	1172	219	2268	399	3986	283	1010	305	1563	310	487	186	802	736	1419	508	955	954	65	678	336	919	252	955	162	1068	349	749	328	901	1336	1026	1628	618	1791	629	1375	781	1134	947	1591	706	1367	394
ENSG00000005810.18		420	690	1956	466	1550	576	1789	713	1563	664	2360	1083	503	1036	1166	919	1748	1616	2190	2538	1921	2251	105	1904	1872	1716	233	1944	586	2185	622	852	630	2006	1153	1811	2830	836	3202	1786	1342	1491	2088	1837	4672	1218	2740	1395
ENSG00000005812.11		509	778	1877	625	1017	1157	952	986	1029	871	1610	921	628	1111	1080	1127	699	2653	1619	1800	1804	3349	53	2184	616	3559	302	2615	178	3278	368	3029	578	2969	1642	3352	2553	1608	5505	2772	2441	3406	2159	2455	2468	2587	1961	1825
ENSG00000005844.19		116	507	621	1089	529	1013	191	761	1054	1216	681	748	225	631	1474	553	193	966	586	416	266	916	125	3446	153	561	55	1455	47	1192	374	820	377	1671	1319	947	275	364	114	894	550	783	294	1270	2338	650	1151	474
ENSG00000005882.12		917	1125	708	823	1452	1160	327	1027	1085	981	797	1127	601	1918	443	680	988	2726	1344	1581	781	4158	264	1593	795	5640	221	2784	1243	3133	406	3383	997	2542	1713	3390	1133	843	2591	2164	928	1584	1297	2360	1134	1031	2741	2053
ENSG00000005884.18		1428	150	4131	218	11520	221	3756	785	3746	491	17742	146	3062	221	32624	198	3478	15103	6100	6454	2038	12779	1352	11630	4168	17902	1177	12560	3783	14149	1660	11304	3060	13036	4304	14936	2265	5329	9103	6212	5478	8577	4560	12835	3925	4099	3760	3963
ENSG00000005889.16		525	495	1678	479	2006	712	998	570	1460	548	3732	979	1717	1359	660	404	462	1078	1047	1107	1507	2139	66	1350	666	2044	194	1196	223	1877	663	1360	568	1687	1624	1820	1788	551	1142	1069	1760	1348	1699	1493	1293	1020	1083	1128
ENSG00000005893.16		5816	11340	16916	5722	24739	8810	7081	9285	13897	8140	31851	11042	28977	13007	12071	9916	2556	7159	9914	5006	6248	8735	271	5226	2411	12374	1912	7246	1767	9216	2893	5894	3423	7274	12252	9526	25588	4073	7541	5624	3764	5574	15168	5152	10727	5219	8514	4144
ENSG00000005961.19		237	13	55	10	205	8	12	11	198	3	23	6	49	5	6	12	6	18	22	14	3	7	3	9	4	17	1	19	9	30	2	8	6	11	42	116	3	3	7	9	9	5	3	29	15	8	11	6
ENSG00000005981.13		6	106	2	19	6	86	126	89	5	55	9	135	2	80	1	36	0	9	88	7	5	16	1	3	47	24	36	7	9	9	0	3	43	7	27	19	63	2	7	9	28	5	6	23	2	6	4	1
ENSG00000006007.12		929	684	2039	573	1214	562	2257	744	1356	799	2389	1217	1759	1223	2423	582	2593	8582	5178	6558	2997	9637	362	5983	2411	7161	1102	9913	1048	10476	1560	8158	2126	7183	4766	11035	6265	4991	7283	5594	5820	6526	5803	7115	4515	6325	3515	3860
ENSG00000006016.11		12	3	104	58	99	2	263	34	76	26	153	3	55	4	53	4	78	66	54	101	22	152	3	79	8	31	19	19	16	31	42	39	102	52	48	123	21	19	46	80	7	69	27	50	163	119	12	154
ENSG00000006025.12		388	55	570	110	1208	57	2371	158	1899	105	405	44	660	70	341	56	479	2622	1301	856	652	2413	169	2158	993	2657	286	2659	1112	2014	535	2414	679	3773	1010	2413	535	1230	826	1274	968	1860	439	3722	1286	497	1540	597
ENSG00000006042.12		4867	853	3447	710	835	684	5337	958	6465	816	1830	175	1747	397	1516	845	2834	7946	3806	3022	2611	8556	713	4663	2744	11888	1240	8228	1487	8430	1587	7423	2239	8396	4659	9235	5537	2988	4792	4020	2360	3678	5472	7334	3317	4651	4859	3254
ENSG00000006047.13		83	70	9	62	21	30	784	111	167	18	17	42	34	114	6	29	1234	1445	443	508	302	1771	161	1410	693	966	267	2031	607	1120	116	2203	204	929	1397	2008	537	1113	481	597	2381	1187	475	1245	1380	251	591	446
ENSG00000006062.17		716	237	1009	320	1276	515	375	482	1296	364	1705	379	1206	521	676	499	781	833	654	970	442	933	107	985	514	1627	171	1230	625	738	422	638	394	1022	992	739	827	348	951	663	453	848	894	1258	1462	1042	1124	594
ENSG00000006071.15		4	25	31	2	41	2	5	6	20	9	1	1	183	7	12	5	1	45	9	24	6	90	0	24	17	178	5	101	2	169	8	39	22	69	7	41	2	18	3	45	3	37	4	106	30	46	4	43
ENSG00000006118.15		8254	33	1039	61	5335	25	1946	341	1473	78	5786	37	6203	33	8022	54	1428	545	1883	207	334	298	585	434	851	196	780	391	779	456	1622	262	961	368	1180	342	921	96	2268	200	1259	169	2009	269	3230	313	2528	181
ENSG00000006125.18		10653	1949	12407	1798	14909	1903	10653	2562	10515	2333	17635	2632	8187	2512	12033	2096	8517	13592	16328	13586	5203	17199	900	12000	6571	8432	2467	15131	4403	17671	3544	9852	5856	23043	15614	16276	16824	5440	13351	9355	27873	8126	18132	12908	18377	8945	21075	6844
ENSG00000006194.10		1586	476	2427	422	1707	487	2359	584	1687	533	2279	563	2107	578	1125	471	1402	1196	1331	774	922	1279	133	912	906	1086	297	1351	481	1224	466	1016	914	1134	1863	1395	3704	433	2297	869	1430	755	2025	1181	2253	886	2174	657
ENSG00000006210.7		2966	928	10681	1065	4644	1070	1814	1432	4991	1006	14075	1378	3835	1389	2773	648	310	717	1315	1015	396	1500	116	815	235	1075	173	1723	110	802	404	629	445	983	1818	733	900	332	1550	1293	389	656	736	952	871	1352	1322	803
ENSG00000006282.21		11630	1790	3906	1538	8898	883	4661	1897	6659	1648	1952	981	11938	2632	2217	1875	1038	5185	1956	2397	1660	5347	768	3527	1503	2251	1347	6198	2486	4565	1636	5779	2093	4167	4843	6447	2390	1785	2586	2818	1662	1992	2484	4387	4036	2183	2458	1809
ENSG00000006327.14		15751	364	12870	564	7066	1538	454	1655	2747	943	9400	645	14373	1320	22823	1645	2087	409	2534	716	653	277	571	387	1620	2388	904	1153	481	286	1790	238	3793	427	3604	369	4704	148	3051	350	1153	337	3383	470	2790	421	1893	212
ENSG00000006432.15		198	81	600	39	378	89	1660	138	368	56	2215	86	251	103	185	45	262	768	520	507	278	890	20	533	243	672	118	900	219	887	326	510	149	1048	1126	889	676	363	251	401	705	522	551	1009	1122	160	655	212
ENSG00000006451.8		2696	623	2244	575	3060	653	3091	743	2902	678	3147	746	2436	954	3729	676	2900	4636	3948	2582	3077	4331	396	3811	2175	4064	848	4378	509	5289	1041	3493	1751	5039	4747	5459	6789	2293	5005	3306	4136	3418	4599	3252	5774	3645	4512	2211
ENSG00000006453.14		4864	1447	5244	993	4748	1211	4172	1019	4739	1238	4512	1055	5601	1765	1593	569	2640	4725	3567	3372	2517	4708	976	3925	2637	2993	1653	6231	2537	4401	2207	3877	2393	5926	6554	4981	5266	2132	4410	2265	4933	3802	2397	3704	5794	2208	8800	1226
ENSG00000006459.11		562	382	1528	346	791	764	4196	1046	913	862	1481	786	604	1124	466	743	954	3066	2542	2186	2439	3696	97	2741	1395	3030	481	3550	247	3933	551	2836	1028	3187	3445	3385	4351	1789	4938	2317	2447	3300	4139	3736	3963	1522	3701	1362
ENSG00000006468.14		5255	141	2620	150	4437	290	1517	237	1543	357	648	414	960	375	1722	136	97	255	344	431	252	370	0	327	91	516	69	202	12	331	71	164	171	316	135	262	360	127	289	592	592	238	241	219	451	698	529	485
ENSG00000006530.18		578	541	1230	263	553	330	2625	468	2032	364	1020	464	1213	660	1237	352	527	828	1018	688	625	1007	123	797	481	634	217	955	223	1133	349	758	421	1003	277	958	2487	422	1068	820	934	579	1625	916	1558	888	1836	712
ENSG00000006534.16		437	221	3374	273	3977	279	6577	435	1010	345	875	218	562	274	2276	293	612	1781	1297	857	515	1581	247	1353	1182	5778	387	1651	1970	1864	1019	1116	1376	1457	3367	1540	1232	461	1873	691	2452	958	1056	1396	1166	1198	1670	1029
ENSG00000006555.11		1621	156	1738	98	3338	125	1110	191	2954	203	867	180	1803	202	398	74	1262	6749	1923	2671	1009	5794	390	6034	722	5977	335	6053	677	6736	822	8022	581	6657	1566	6194	1007	2010	1046	2770	3027	4502	971	4413	857	1805	1536	1514
ENSG00000006576.16		979	187	867	247	1131	305	689	218	1102	256	4199	219	928	260	1074	247	252	575	831	600	562	750	36	655	213	421	198	854	32	773	203	600	311	685	1412	726	1272	429	745	704	1026	873	1023	643	2020	862	1004	512
ENSG00000006607.14		995	654	3430	450	2719	423	3054	730	2565	493	1816	780	1251	894	1075	539	1294	3327	2734	2268	1230	4633	237	3795	1635	3140	389	4458	1065	4905	1114	3276	954	4998	2082	4805	3511	1941	1600	1906	4064	3806	3833	3844	3982	2099	6237	1415
ENSG00000006611.17		7128	45	3566	30	7750	70	5049	163	12328	125	1741	27	7082	62	1748	62	7673	14154	6851	4101	3792	11272	1509	9633	6716	30386	1676	12005	6429	13236	4311	12830	3943	12353	5472	12264	5610	4603	14627	5206	6680	8758	6048	10074	4504	3904	3863	3130
ENSG00000006625.18		1355	312	702	184	1053	220	1717	225	1065	234	577	306	742	411	468	270	1021	733	736	404	997	693	154	792	1077	669	505	848	291	1104	379	746	334	1210	1426	1090	2105	411	788	586	1461	470	1465	681	1730	882	1733	371
ENSG00000006634.8		462	78	237	67	331	78	973	98	526	90	275	71	195	129	793	66	290	328	689	281	767	530	8	479	235	313	187	579	53	623	161	323	226	739	1800	521	2252	237	817	344	1512	307	2505	427	1504	586	1275	255
ENSG00000006638.13		97	285	188	328	240	194	153	267	311	360	330	162	157	235	403	311	59	129	81	112	12	132	9	178	43	145	23	80	21	94	60	83	91	78	54	104	56	34	85	119	29	53	49	96	178	55	96	95
ENSG00000006652.15		582	180	364	96	308	190	655	249	383	136	487	160	514	156	743	148	155	290	367	212	250	414	6	306	162	572	114	306	25	316	61	217	137	356	1420	424	398	236	930	448	396	456	553	601	626	230	497	155
ENSG00000006695.12		829	281	846	217	1742	280	945	302	811	308	588	503	1062	395	734	283	826	1612	819	1168	668	1967	86	1291	436	1814	227	2029	315	2128	258	1439	302	1996	2538	1949	982	798	1362	987	1265	902	910	1697	1134	1140	1235	721
ENSG00000006704.11		2171	311	1173	130	2179	151	7397	307	2248	157	1943	229	1760	185	1143	107	3765	874	3582	1079	2003	1123	331	762	2961	1441	805	718	1678	933	1784	804	2309	1192	2534	932	4009	353	5274	437	1761	391	4692	719	4332	490	5296	512
ENSG00000006712.15		3823	1392	2750	1129	2901	2156	2122	1485	2756	1889	5546	2127	3619	1678	2462	1749	2551	3094	2175	2669	972	2896	561	2405	1391	3255	817	3059	2225	3048	1951	2311	1604	3078	4171	2755	3746	1181	2885	2497	3138	1796	3832	2669	2802	2040	2749	1761
ENSG00000006715.16		3036	1136	3942	693	7020	734	3135	1198	4251	968	8611	1258	3419	1371	1660	1010	1743	2627	2552	2184	1739	3010	311	2047	1257	2764	477	2761	587	3219	773	2529	1117	2760	2623	3089	4057	1325	3207	2141	1813	2094	3224	2265	4246	2251	3758	1451
ENSG00000006740.17		465	38	555	71	1482	55	574	66	1287	109	843	55	459	47	227	43	417	4135	980	1223	146	5234	87	3312	151	260	55	4393	189	3985	85	4189	300	4022	430	5217	358	1555	467	1734	372	3760	1442	5280	1322	1375	489	992
ENSG00000006744.19		4564	1896	3761	1260	3750	1310	5254	1717	4096	1664	2558	1829	3666	2588	4428	1717	2939	3072	2778	2952	1299	3877	773	3181	1513	2787	1141	3707	1632	4055	1570	2588	1352	3924	5130	3540	3410	1345	4584	2237	3801	1795	3239	3415	2887	2348	2723	2026
ENSG00000006747.15		7	4	55	0	56	19	365	16	89	5	54	6	648	1	285	5	27	5738	471	905	390	7322	16	6016	463	17148	165	4873	50	9073	20	4288	386	6632	246	8073	113	2721	175	2913	1506	4858	101	3740	121	1277	111	1923
ENSG00000006756.16		1263	1755	3353	1302	4750	3519	3509	1537	1767	1931	2480	2725	5560	4213	1772	2034	916	3896	2848	1903	4669	7864	307	5260	3192	4953	1175	4629	3378	9048	1929	5568	2104	5658	961	7740	7405	1788	2818	1765	2751	2946	3498	6359	2063	1200	3047	1866
ENSG00000006757.12		329	728	404	400	743	1108	1159	544	407	538	853	707	1012	1455	196	689	484	972	661	416	1230	1847	265	1168	838	1795	716	989	639	2317	653	1570	891	1775	1196	1620	2781	333	608	611	639	845	1230	1291	763	773	689	684
ENSG00000006831.10		6838	6232	3250	2975	5268	4122	4788	4837	3603	4421	6055	5975	3608	9427	3098	4233	1866	7501	4027	6439	3360	7102	458	6527	2782	9897	1512	7515	1393	8760	1716	6604	2012	8219	8656	9123	5529	3808	5329	4531	4419	7637	6068	6262	5754	4428	4649	3153
ENSG00000006837.12		39	7	35	3	35	2	41	6	45	3	46	3	36	6	33	2	11	8	6	8	10	9	5	11	7	9	2	14	5	3	5	3	5	7	10	5	13	1	15	4	13	5	11	11	16	1	15	4
ENSG00000007038.11		1246	1	390	9	4	1	22	4	539	6	356	3	308	5	120	6	688	20	8	140	2722	230	38	119	1	15	380	139	2	19	24	49	2	10	1430	113	1423	38	7	14	3	10	2	46	7	5	15	42
ENSG00000007047.15		1569	703	2277	566	3793	624	1633	882	2090	761	9743	971	2242	990	1312	737	1053	1355	876	1073	408	1316	216	922	562	1185	240	1016	541	998	378	864	585	1048	2264	935	1874	324	1426	858	819	584	1635	951	2041	690	1359	659
ENSG00000007062.12		3768	49	1358	99	127	164	2568	503	6154	202	11632	156	7949	130	1555	142	50	3908	3405	678	1141	8358	160	5445	393	8609	208	5266	1039	9411	411	6231	2174	4338	67	13473	978	4121	9182	4520	13842	5191	3202	5596	1110	2332	29202	3451
ENSG00000007080.11		6999	1203	2110	904	3726	856	1546	867	2816	889	1532	1011	2722	1011	4651	897	4035	2793	2240	2146	1341	2130	1184	1923	1689	2046	1097	2471	2940	2258	2451	2331	2074	2529	2387	2310	3402	668	2699	1822	3186	1293	4534	1918	3285	2530	2546	1895
ENSG00000007129.18		6	6	12	51	99	31	14	41	96	48	389	18	45	18	97	32	30	84	54	30	44	125	13	201	24	43	13	132	2	135	49	99	38	90	126	87	22	18	23	39	21	32	47	48	179	113	79	46
ENSG00000007168.14		3491	1559	5468	1143	6292	1438	5444	1674	6039	1541	3513	2051	4174	2429	5229	1566	3265	7251	3580	6260	2401	8038	464	5824	2161	9253	962	7423	947	8649	1439	5564	1763	8030	7392	9419	3986	3751	6524	5823	4432	6999	3827	5520	5397	4024	3459	4130
ENSG00000007171.18		13	37	113	3	82	7	63	6	383	14	90	19	25	45	92	5	190	2345	613	548	278	2030	438	7601	1595	413	567	996	521	1069	629	1680	79	7198	496	933	149	847	520	696	9509	362	992	2506	246	13721	347	517
ENSG00000007174.18		14	3	23	3	21	3	189	9	26	5	45	0	11	3	18	0	23	43	42	33	9	24	6	47	4	7	2	55	0	16	18	21	12	37	4	12	15	5	39	15	13	21	24	32	21	35	6	8
ENSG00000007202.15		2371	577	4236	590	7348	408	9104	547	4006	502	11065	625	4045	934	4730	669	4056	7104	5892	5807	2439	7831	668	5772	4010	7935	1350	7787	3062	8392	2461	5719	2873	8965	6553	8721	5713	2791	6497	4607	4956	4484	5817	6849	8048	3935	8679	3299
ENSG00000007216.15		47	55	21	68	50	93	5	81	39	88	23	79	4	72	0	29	22	908	519	1122	16	2739	658	451	205	14751	43	3646	847	1885	5	1310	306	1802	16	773	1277	322	30	1442	12	588	1468	3059	29	657	129	330
ENSG00000007237.19		100	36	15736	164	722	140	199	213	1218	322	5791	85	2859	70	955	99	722	2708	1513	4080	487	3057	77	3509	366	2892	171	1747	72	1830	580	1220	1175	1697	1073	2818	830	592	536	2800	230	1314	1078	1349	2774	2966	1717	2576
ENSG00000007255.10		2689	662	1568	536	1299	817	1848	611	1197	738	1930	711	1150	1056	365	631	1111	1540	1165	635	813	1669	338	1007	801	1029	655	1758	1160	1601	586	1925	1024	1306	2255	1279	2507	524	2121	873	740	723	2001	1418	1323	1235	2111	641
ENSG00000007264.15		109	38	42	163	94	58	20	69	135	113	76	67	80	81	96	94	81	226	306	99	57	325	33	596	45	273	33	503	17	391	149	290	268	353	282	299	42	83	31	189	78	165	82	194	236	129	66	99
ENSG00000007312.13		11	16	42	61	264	26	23	47	612	65	55	28	10	37	22	48	23	142	34	64	23	211	39	263	34	75	22	511	5	175	34	195	122	114	180	103	25	85	26	204	32	140	22	257	1171	153	106	141
ENSG00000007341.19		457	148	665	112	617	184	358	118	343	185	639	186	613	193	331	114	126	376	336	296	382	422	49	299	131	391	99	400	51	543	191	377	92	383	452	465	382	181	386	337	735	325	470	384	426	413	582	278
ENSG00000007376.8		1352	295	1331	284	1744	264	1845	348	1019	267	1028	318	1603	389	2246	218	1985	1480	1838	789	979	1148	661	1217	1637	1277	552	1406	1788	986	1280	1303	1898	1377	1379	1287	2527	387	1961	547	1890	674	2679	1149	1375	741	1616	488
ENSG00000007384.15		3799	241	8534	211	3058	212	1593	435	2750	376	7752	192	4648	213	1684	150	2940	2134	2276	1417	1404	1245	414	1638	2142	969	619	1553	2732	1268	1905	1084	3162	1958	1892	1459	2129	557	4369	815	2065	1300	1731	1378	3329	783	2829	749
ENSG00000007392.17		6187	558	3420	428	1449	519	4325	947	3287	522	2335	422	3749	427	1572	427	1037	654	1190	816	999	1014	356	872	837	975	564	1056	561	899	766	924	1112	1037	2056	996	1212	611	1518	799	1667	1029	1041	1341	2384	703	1968	473
ENSG00000007402.12		45	17	175	38	144	30	115	22	130	42	110	32	39	31	28	26	140	196	107	219	82	341	66	280	197	199	46	444	99	387	48	273	126	412	62	392	72	100	101	247	69	154	149	343	170	122	820	139
ENSG00000007516.14		1238	502	4021	459	1905	398	337	391	750	599	1618	519	1027	593	131	217	145	448	143	179	62	427	68	326	84	721	65	535	78	400	34	348	821	575	172	370	72	122	1106	227	125	221	99	567	241	107	175	149
ENSG00000007545.16		615	93	1788	108	343	106	1165	173	1048	110	1267	102	1096	127	635	102	491	630	712	523	483	737	79	540	443	585	105	624	318	604	306	449	430	732	449	580	877	270	699	456	557	368	812	742	1018	229	1017	299
ENSG00000007866.22		2481	317	4455	349	2053	508	2353	489	2876	451	7387	446	2035	501	1446	276	1659	3234	2153	4604	759	2583	231	1701	1391	3257	436	2484	930	2101	1327	1850	1421	2706	1784	2311	2610	951	3307	3380	2302	1567	2708	2751	2362	3263	2471	3158
ENSG00000007908.16		5	96	74	264	405	40	23	102	196	119	313	524	0	49	3	34	125	47	143	24	106	13	7	27	28	787	39	253	5	40	49	22	142	75	70	42	225	164	95	2013	12	12	170	41	1623	81	414	23
ENSG00000007923.16		312	558	890	379	988	473	1150	547	1167	508	1473	826	520	1026	752	565	1979	2965	1782	1919	1738	3408	108	2414	1103	2011	430	3057	769	3764	1034	2600	943	3653	1396	3999	2374	1187	1308	1798	2204	1838	1798	3199	1865	1380	3288	1181
ENSG00000007933.13		392	36912	174	13934	167	15886	279	25289	488	19174	4954	39408	57	30971	255	32193	13	25	76	17	35	43	3	36	21	39	8	17	4	21	42	7	11	1	106	29	77	7	25	19	40	16	19	1	214	41	118	34
ENSG00000007944.15		252	84	2339	149	1045	149	1550	180	1005	187	2606	131	1641	135	486	113	685	1622	1871	1469	617	2464	149	1581	684	2122	246	1723	780	2212	756	1837	890	1357	1611	2126	2205	678	2036	1467	1151	1313	1512	1281	2293	1173	2233	1116
ENSG00000007952.18		77	13	37	18	33	21	111	19	100	14	53	13	78	17	43	7	4168	8384	19080	4049	4225	7694	773	4048	3717	453	2409	5429	2494	5542	4649	5902	15894	10292	734	3962	27764	2795	11903	3774	2732	2783	26855	7700	7441	5295	9576	2183
ENSG00000007968.7		204	13	92	11	214	3	272	12	294	6	240	9	70	8	192	7	569	942	293	560	732	1628	49	1000	494	733	114	1250	233	1810	502	1303	253	2515	720	1912	618	520	187	868	1427	665	666	1685	709	623	412	449
ENSG00000008018.9		5391	4242	6550	2929	3916	4169	6371	3186	3228	3623	6315	4259	7401	5226	9110	3469	5881	6417	6108	4194	4479	5987	2083	6226	5171	8472	3040	6203	3108	7492	6120	6879	6749	7412	11591	7340	11987	2892	10713	5094	10942	4584	9035	4822	7523	11146	6992	4623
ENSG00000008056.14		31	12	113	15	174	7	73	18	68	52	109	7	73	34	86	68	130	97	44	111	14	61	11	62	57	102	25	55	6	43	41	38	102	116	138	38	218	21	88	135	6	36	321	49	141	66	86	88
ENSG00000008083.14		777	180	681	215	1079	253	2932	265	1262	235	1740	351	984	295	1272	210	779	979	1513	637	397	1405	117	1054	559	1374	192	1364	542	1307	436	1032	330	1158	614	1174	2309	572	1439	857	852	774	1380	1174	2224	463	3819	558
ENSG00000008086.13		568	130	1446	114	3055	177	653	215	1695	239	7296	205	1270	335	513	153	117	376	738	472	504	474	7	329	54	201	44	378	86	537	113	252	128	339	266	451	740	232	283	403	140	280	778	379	875	218	749	267
ENSG00000008118.10		6	8	30	17	25	4	6	7	65	20	52	10	41	5	33	5	8	12	31	24	10	4	0	6	12	28	7	11	1	5	14	10	11	13	48	7	7	1	2	25	9	10	15	5	73	36	44	19
ENSG00000008128.23		86	31	25	12	24	22	64	28	49	11	90	21	69	26	35	24	65	57	63	47	75	94	23	59	119	181	38	109	4	24	138	96	29	66	85	90	43	26	57	50	29	39	17	102	100	33	190	32
ENSG00000008130.15		1380	2821	1559	1940	1595	1568	4284	2256	2730	2036	5525	3047	1409	3212	1842	2862	3379	5825	3257	2758	2641	5775	852	5831	2218	4812	970	6093	2289	6563	2741	5842	2951	7124	3495	7394	3634	2587	4478	3459	3459	4548	2285	6017	3901	3543	4235	2065
ENSG00000008226.20		27	41	84	34	44	60	52	56	55	39	56	69	16	72	31	14	19	102	53	46	29	135	25	109	30	101	14	186	80	98	17	137	32	115	24	132	58	51	31	49	59	188	12	105	76	11	44	19
ENSG00000008256.16		223	159	1219	300	1087	199	1173	286	1446	377	1594	145	1297	221	1008	183	1040	1687	1753	1784	588	2039	99	1143	333	2890	154	1065	372	1326	578	810	793	1378	1735	1519	1786	400	1962	1377	853	800	1899	1599	2671	1097	2198	1251
ENSG00000008277.14		390	28	99	11	691	13	135	24	370	34	69	13	35	11	85	8	98	288	388	278	96	577	19	346	46	282	53	403	22	432	37	342	88	487	691	449	329	302	469	352	354	510	731	443	617	182	498	194
ENSG00000008282.9		5344	1712	7472	1327	6303	1705	5151	1875	4861	1727	7575	1859	4219	2170	5426	1611	2095	5631	6204	4913	6908	6588	301	4726	2758	5915	1314	5964	733	7565	1591	5002	2821	6919	8323	7399	11986	3753	8549	6684	7074	3794	9336	4529	9097	6336	8041	4637
ENSG00000008283.16		5598	711	5523	347	5275	306	4327	646	6521	570	15672	652	6201	773	3546	867	2646	4746	5168	2923	4285	4645	428	4488	2297	7062	992	5338	2299	4791	1465	3991	2005	6177	6770	6240	4188	2239	5989	2518	5931	3034	5964	3960	6154	3150	8599	1709
ENSG00000008294.21		1235	1408	3142	1315	4667	1979	2841	1772	3062	1774	4125	2126	1646	2541	3823	1556	1329	4261	4882	5623	3055	6433	163	4361	1679	6806	463	4655	690	6501	860	4199	1818	5430	4030	7920	4802	2824	4428	3841	3462	6708	5725	3203	5462	2998	3874	2756
ENSG00000008300.17		115	20	191	20	122	37	165	28	354	30	103	20	38	23	151	16	327	260	1230	147	508	165	201	248	612	151	109	227	1099	136	414	141	57	161	147	215	1655	70	305	75	420	120	1377	174	2003	53	1535	58
ENSG00000008311.15		68	2981	330	1760	643	4743	281	4336	510	2844	598	5357	601	2396	1358	3875	72	174	186	307	63	400	4	247	103	412	45	181	28	213	54	107	86	196	374	236	222	90	205	332	50	171	240	347	523	204	927	209
ENSG00000008323.15		1844	261	1369	169	2073	116	881	148	1276	141	2540	169	2389	184	187	143	1605	8214	2981	3114	1471	7093	409	6363	1371	12790	493	8243	847	6636	1137	8083	1380	8171	4065	9041	2575	2973	2408	3804	2652	7198	4132	6321	2962	2021	4967	2000
ENSG00000008324.12		631	391	551	282	293	417	488	390	463	396	484	347	382	432	729	351	563	540	469	307	430	578	114	515	389	1182	241	631	107	692	224	540	288	779	803	647	896	325	1034	430	909	362	681	472	958	700	655	297
ENSG00000008382.16		1308	783	442	569	1127	627	410	479	620	488	690	659	725	1021	640	674	778	2393	650	878	552	2092	633	1902	840	1685	238	2169	1022	2007	648	2089	600	1792	654	2198	432	589	526	877	572	1015	1051	1837	623	568	723	482
ENSG00000008394.13		3550	39146	3969	17590	6888	23458	13837	20982	13414	28385	5923	43277	6281	40005	12746	24665	2443	7266	2605	4076	5046	9885	502	6824	2685	4447	1262	8700	803	14354	1964	10322	1195	9870	7774	13840	3100	5947	1092	6031	4745	8067	3544	5561	5971	8122	6062	4413
ENSG00000008405.12		409	226	493	146	456	603	989	557	952	343	1377	553	441	579	909	525	320	790	971	1186	449	821	49	787	268	1366	129	796	122	901	212	573	298	1399	1423	836	1202	427	594	824	1134	582	892	897	1441	1317	1197	671
ENSG00000008441.18		4895	2215	16580	1582	4092	1495	394	1843	4685	1401	7129	2237	3451	2609	3210	1357	6282	7227	6165	9834	2594	6357	860	4321	3155	4594	723	4005	3499	4253	2616	3247	3279	5621	2392	5275	7360	1495	6533	6478	3197	2400	10671	5264	10373	4823	5886	5410
ENSG00000008513.16		271	4090	1718	4356	1193	4809	6618	3060	1270	3430	7462	4481	2421	4186	9676	4616	1062	702	3418	890	295	1308	117	1336	395	727	354	1199	159	1073	503	590	1952	909	2878	824	767	313	869	862	309	722	1487	887	4230	713	2554	593
ENSG00000008516.17		25	7	42	23	94	19	58	96	68	23	123	65	83	24	175	34	54	301	110	68	33	263	33	651	76	184	32	358	11	218	47	268	72	283	182	196	56	83	19	265	72	203	93	287	251	186	308	90
ENSG00000008517.18		12384	7952	2942	3314	7565	1770	1088	8086	8352	4714	14491	4294	15844	8222	7950	9774	8237	10884	8478	4942	6933	6688	2639	16937	3487	45454	2936	8485	1512	7785	2851	9168	11555	11169	8665	9043	13544	3376	8249	4802	6101	9701	11540	5360	6965	8119	5031	3347
ENSG00000008710.20		704	745	3158	476	2829	299	1886	735	2003	523	2651	524	947	761	1832	487	1864	3058	2216	4986	655	3307	237	2033	1189	2452	273	2483	2525	1626	1626	1404	1910	2439	1185	2154	1783	733	1368	2411	1174	1329	2526	3345	4080	1396	3240	1915
ENSG00000008735.14		227	27	113	21	1356	16	40	48	2749	35	789	8	442	23	88	13	367	239	106	230	15	114	33	209	57	228	35	94	16	95	57	102	134	168	119	184	37	31	64	192	93	90	858	73	57	195	455	192
ENSG00000008838.20		5667	1181	4315	1069	5258	1116	7682	1165	6781	1144	4611	1487	4136	1644	3965	1034	3389	4454	4207	2627	2523	4285	1070	4344	3692	4526	1191	4922	3763	4817	2042	3924	2167	6019	3707	4916	5248	1657	4606	2833	4200	2762	5764	4843	6093	2671	9804	1971
ENSG00000008853.17		525	140	560	142	925	98	393	143	590	147	391	90	402	204	867	107	197	406	353	486	243	500	53	436	228	10075	133	586	268	430	413	286	601	292	435	649	417	182	617	387	725	223	509	334	659	256	559	317
ENSG00000008869.12		705	550	1888	407	2870	564	2260	656	1798	678	1736	691	981	810	959	533	513	1620	1350	1340	955	2519	16	1509	507	2184	243	2268	255	2413	347	1282	375	2061	1281	2146	1880	950	1596	1260	1700	1611	1877	2094	2050	761	2338	936
ENSG00000008952.17		3554	5724	5235	4118	7883	6923	4899	5612	5266	5619	11902	7799	5614	8346	4687	5721	1708	5845	4473	5611	3266	6904	165	4716	1289	7517	890	6158	451	7716	848	4621	1882	5709	5341	6310	6305	3374	7567	6593	5658	3863	6970	4725	6998	7322	6490	4683
ENSG00000008988.11		46344	15359	36924	13249	28881	18168	40587	10802	18104	15771	35441	9688	51348	14147	33245	11829	5257	32689	23500	18779	9072	32341	1714	24426	8851	28658	8105	32202	3013	31471	6581	27845	14137	29014	72402	28652	35169	11342	40531	26965	39038	14357	53203	20714	37864	36279	45399	20702
ENSG00000009307.16		21422	9169	24538	6727	24946	11291	12270	9158	19406	8588	37171	12370	33611	11033	28435	9195	8297	32643	19439	32596	17830	36664	746	21538	6851	46881	4084	27580	3735	35507	10011	22794	6896	28279	19709	31262	27241	13068	17156	31439	12362	18230	28450	21665	19420	26966	29760	21590
ENSG00000009335.18		2007	1564	4076	1120	4744	1220	5501	1527	4637	1315	5868	1915	2798	2733	5201	1883	2606	5211	5299	4242	4935	6092	383	4013	3042	5002	1331	5566	1738	6477	2322	4034	2996	5419	6620	6135	9594	2344	4818	3746	6118	3582	6038	4782	6426	3626	8564	2912
ENSG00000009413.16		225	393	1857	256	1074	270	841	477	842	248	1383	477	407	524	573	498	283	895	833	1333	357	1412	9	805	273	1100	102	1057	58	1127	148	534	263	1118	429	1040	1029	591	852	1055	710	739	1010	1062	1670	799	1137	877
ENSG00000009694.13		12	1227	16	235	8	350	7	694	5	284	58	612	12	1071	12	408	2	43	11	137	13	30	8	23	4	86	0	13	1	11	3	14	11	16	23	28	72	14	103	65	3	36	6	19	44	33	8	80
ENSG00000009724.17		249	8572	28	5142	42	8077	154	6668	60	6629	1348	6582	7	7158	46	10037	30	62	38	60	28	127	0	30	14	74	12	53	25	77	18	52	27	69	35	66	14	33	26	71	44	52	25	78	62	29	92	40
ENSG00000009765.15		1208	2843	25	1257	1355	2131	228	1495	1937	2002	490	3358	118	3594	41	1389	728	2035	1838	1283	1424	2482	144	1178	1130	9509	573	2912	995	3024	158	1786	750	2008	924	2587	4159	1123	4169	1024	542	1506	2102	1708	1226	606	2656	588
ENSG00000009780.16		296	195	508	131	428	198	547	319	606	206	476	239	318	295	521	234	287	686	547	488	661	602	26	528	147	746	90	580	74	673	195	557	283	642	732	618	832	332	337	554	739	502	482	499	550	776	592	427
ENSG00000009790.15		45	41	82	99	178	72	49	84	365	141	176	59	53	51	303	45	29	190	202	107	74	224	31	579	29	160	23	330	6	308	102	280	150	374	465	285	61	105	50	375	142	210	74	379	1278	279	305	116
ENSG00000009830.12		1204	310	1278	208	1149	154	1277	304	879	254	2145	236	1256	312	1761	187	449	664	778	638	274	875	113	674	237	681	141	840	270	824	464	578	350	913	578	767	757	301	518	584	1153	524	656	824	1203	398	744	359
ENSG00000009844.16		784	939	1917	581	1107	905	2812	818	1228	757	2358	1242	1249	1470	2813	891	1048	3151	2243	1891	1162	3457	115	2487	941	3589	444	3273	361	4264	678	3152	961	3582	2806	3707	2903	1719	3882	2411	3547	2687	2950	2437	2429	2652	2794	1547
ENSG00000009950.16		668	12934	1574	6361	309	9336	1255	14628	927	10250	2265	14532	1376	10678	138	6682	1489	114	2075	120	190	371	420	105	569	5239	474	391	705	210	804	150	1092	333	2442	120	2518	33	2882	178	446	109	1229	526	3431	124	2766	43
ENSG00000009954.11		4237	1551	5538	981	5334	1411	5832	1634	5672	1588	6807	1989	3645	2303	4896	1359	3069	4288	4960	4242	3665	5112	435	3845	2585	3960	841	4740	953	5392	1629	2792	2024	5155	3670	4631	11213	1899	5379	3402	5211	2724	7621	3981	8974	2320	7439	2429
ENSG00000010030.14		33	42	486	41	703	35	58	37	310	37	129	63	279	44	299	15	453	321	652	109	649	177	210	801	387	854	27	152	146	267	417	307	184	754	549	204	288	112	398	95	262	107	597	207	611	1736	821	167
ENSG00000010072.16		333	145	1169	106	460	114	807	175	820	124	882	230	315	247	346	149	181	436	418	362	369	454	66	364	332	513	95	530	212	525	174	362	164	563	540	541	583	206	698	429	537	467	622	403	711	569	590	351
ENSG00000010165.20		1495	593	6615	505	2163	567	4328	618	5601	586	2721	811	2863	782	2187	601	2428	2156	2085	1447	1586	2567	570	1968	2074	2184	668	2526	2506	2633	1667	2169	1232	2733	1707	2491	2901	875	2660	1455	2108	1237	3064	2068	3252	1649	2840	1107
ENSG00000010219.13		703	236	440	175	473	228	410	222	554	248	788	185	1299	301	951	191	265	511	409	426	344	663	100	417	257	493	210	453	197	574	233	437	307	539	1635	537	604	202	658	500	794	232	448	458	670	853	627	427
ENSG00000010244.19		4301	1494	6667	1060	5578	1352	8163	1819	5765	1515	10199	1639	4910	2250	5287	1277	4340	4669	5142	4146	3283	5571	865	4568	3648	4412	1520	5914	3768	6254	3041	4296	2634	6492	7442	5943	6491	2958	7808	4162	7753	4433	6880	4857	8032	4883	9737	3012
ENSG00000010270.14		850	231	1026	270	1650	215	1174	287	1088	300	1566	309	1147	394	1177	283	597	1315	1202	981	1162	1582	160	1011	483	1982	398	1324	174	1390	285	1060	599	1472	2254	1349	2546	552	2002	1332	1315	795	1559	1174	2272	2320	2160	1034
ENSG00000010278.15		165	694	7095	1048	1617	2081	21540	1540	2649	2376	6012	962	2928	700	2849	1480	16790	33206	22256	21051	25410	39652	6250	28553	14662	11257	6633	31970	9817	35683	13363	30845	14916	35881	57565	41641	29909	15507	50189	23459	26956	30064	28341	30395	28550	26297	47047	18008
ENSG00000010292.13		3094	288	2221	337	2731	245	8276	372	3725	365	4259	253	2488	361	6407	272	3714	4504	3632	2139	3539	5430	445	4739	2469	3581	844	5368	1266	6540	2252	3322	1339	7114	5222	4647	5933	1144	4937	3090	8866	2051	9330	4468	6413	1684	6966	2278
ENSG00000010295.20		70	457	254	427	256	349	172	512	764	522	608	428	253	419	1307	260	215	378	459	480	95	521	98	544	198	381	128	367	106	316	392	327	426	296	480	408	185	162	188	424	108	303	181	367	1526	441	650	409
ENSG00000010310.9		49	10	232	17	672	14	21	30	60	16	198	10	461	13	153	8	42	114	123	73	35	194	15	88	95	70	30	157	59	129	68	170	93	135	87	103	22	41	173	48	260	221	17	628	163	34	55	24
ENSG00000010318.21		46	153	108	101	105	121	115	105	93	158	125	179	20	162	158	95	58	389	203	169	206	562	7	308	93	595	48	449	20	355	78	432	89	503	112	414	95	183	118	277	224	206	76	488	232	191	383	162
ENSG00000010319.7		134	91	610	261	794	280	175	302	348	412	476	102	66	136	119	306	259	1335	353	1299	67	1305	4	1026	75	4869	10	504	45	961	131	389	261	685	122	844	360	258	234	1040	45	607	237	748	2216	317	354	753
ENSG00000010322.16		2269	1682	6087	989	2774	1133	3160	2114	4431	1342	4193	1453	1786	2009	2588	1159	3232	3970	3058	3770	1529	5405	648	3776	1993	4043	533	4324	2647	3522	2202	3148	1985	3601	2211	3908	2509	1458	3292	2970	1911	2653	2381	4763	6641	1870	5126	1970
ENSG00000010327.10		436	1465	1500	3412	2285	1692	1291	4878	3608	2972	4090	2995	1518	2346	7410	3662	1915	5047	2378	2495	575	12533	519	11218	1637	3792	474	10458	1510	7441	1803	5245	2430	5585	1973	8199	1067	1385	715	2914	605	4139	1007	8265	10998	1939	4463	3472
ENSG00000010361.14		1647	144	867	212	666	302	610	239	913	173	826	131	1430	139	273	136	247	349	439	258	158	344	73	289	22	330	99	286	28	236	202	365	299	235	143	211	619	83	525	334	14	120	522	241	438	311	410	297
ENSG00000010404.18		19	43	280	51	621	51	109	66	368	47	264	74	132	84	183	62	93	481	283	441	79	402	8	314	113	845	75	479	101	300	209	318	246	346	841	342	326	83	376	210	145	318	357	355	398	319	233	251
ENSG00000010438.17		180	175	10	38	6	30	677	40	488	162	50	115	69	108	1575	75	5677	8032	2164	2566	927	4855	1606	5005	3598	9293	2071	6187	3750	4724	2724	8290	3120	6491	11571	6260	1915	1879	5187	2859	6405	4861	3028	4902	2065	4796	2834	1981
ENSG00000010539.12		408	142	452	118	267	76	329	127	348	93	504	135	334	126	321	130	250	312	347	170	515	429	18	300	248	312	120	424	99	400	123	294	172	354	630	438	961	189	733	284	527	242	603	291	841	364	763	210
ENSG00000010610.10		182	1147	714	3913	1758	4528	551	4538	2611	8493	3104	5444	1831	3427	4653	3842	876	2657	2722	1273	949	4464	158	5068	891	2107	362	4495	185	4128	1372	3369	1827	3027	4010	3593	1126	1093	576	2444	690	1748	1055	2833	5045	2712	4169	2173
ENSG00000010626.15		304	70	173	42	181	70	989	127	192	71	315	146	417	131	352	49	100	166	173	151	223	230	35	158	69	143	76	208	71	196	101	214	127	130	260	156	267	73	309	178	232	114	259	143	270	199	398	191
ENSG00000010671.16		32	34	35	108	157	85	33	118	284	114	256	73	194	58	389	119	85	304	296	169	108	658	3	613	53	204	51	683	12	618	133	426	239	347	442	388	97	271	85	382	75	317	73	438	1261	660	355	305
ENSG00000010704.18		1149	564	2023	383	1264	506	1015	618	702	642	1677	788	943	750	889	522	214	618	397	403	198	591	21	501	196	521	145	577	113	772	150	620	275	656	573	706	498	299	855	507	880	472	430	550	919	765	457	382
ENSG00000010803.16		1286	349	2034	200	2648	341	835	415	2362	363	2160	351	3022	371	1326	248	1721	2266	1052	2328	1749	2582	231	1393	512	2563	405	1932	619	1779	1170	1466	993	1778	1298	1922	2137	846	1409	2027	1496	998	1415	1692	2848	1854	2825	1442
ENSG00000010818.10		564	211	1697	284	1566	332	727	494	978	363	1673	415	1021	498	1900	395	591	1089	1714	2192	618	1513	54	1183	479	1790	132	1571	236	1163	473	729	664	1304	755	1375	1480	681	998	895	692	962	1162	994	2813	838	1340	721
ENSG00000010932.17		902	39	243	83	33	8	25	17	201	35	172	40	215	265	9	36	17	15	60	9	23	18	5	23	1	7146	3	10	2	18	4	8	34	21	38	26	29	4	11	14	26	15	13	10	334	21	63	14
ENSG00000011007.12		935	1548	1521	826	1294	1891	2655	1529	1343	1541	1906	1761	1051	1648	2288	2043	1100	2242	1851	1751	1535	2517	66	2005	694	2133	305	2744	262	2725	672	1938	776	2761	2439	2543	2487	1058	1351	1576	2064	1677	1781	2343	1929	1867	2626	1280
ENSG00000011009.11		4786	1571	2379	1435	2493	1817	3480	1956	2316	1803	6202	1879	3845	1823	3997	1649	3263	5602	3869	3281	2375	4089	712	4460	1923	5042	781	5388	1433	5274	2407	5236	2459	5597	2676	6082	3423	2192	4190	2801	4167	4443	3129	4534	2854	3023	3708	1910
ENSG00000011021.23		402	423	561	318	516	433	1317	642	919	545	1023	405	466	473	750	338	331	642	711	855	224	905	45	635	281	1212	110	571	224	556	368	475	351	931	803	711	634	341	534	640	414	661	649	972	1309	563	964	627
ENSG00000011028.14		235	590	8568	829	2007	581	1438	735	3175	1046	6080	512	1125	670	5971	310	2141	3208	4546	4055	1142	3090	236	2853	1074	1918	573	1899	399	2002	1467	1328	2473	1863	3321	3042	2144	628	1553	3067	671	1952	2319	2055	11681	934	4543	2133
ENSG00000011105.14		998	3568	4552	2521	3134	2681	1544	3498	2656	3071	5018	4945	2086	5382	2173	3983	1187	1257	1614	1583	608	1393	310	880	617	1256	409	1142	422	935	931	611	1161	1009	1231	1114	1609	381	1453	1129	560	858	1944	1039	3678	873	2234	1016
ENSG00000011114.15		1216	349	2547	292	1583	327	1772	465	1563	383	3688	394	659	691	1218	330	527	2492	1802	2553	833	3146	103	2022	554	2438	182	2759	276	3051	522	1917	596	2714	1475	3173	2123	1359	1083	1835	1338	2033	2183	2488	2406	1452	2062	1522
ENSG00000011132.12		1096	416	951	355	1390	363	481	389	1408	371	1932	421	1088	453	769	343	698	706	702	475	348	681	470	652	374	949	274	812	1138	631	628	803	515	704	1629	644	520	213	1056	399	434	287	1131	658	921	500	801	273
ENSG00000011143.19		1249	191	889	174	646	144	1365	191	1229	180	1045	228	532	275	723	140	407	486	623	311	519	611	77	467	335	505	211	616	295	649	212	496	365	559	777	565	824	183	889	350	844	290	845	523	922	377	1062	335
ENSG00000011198.10		453	533	1499	549	943	444	465	679	881	447	1205	1071	545	927	1221	691	434	1818	669	1171	853	2430	51	1811	342	2424	188	2936	110	4228	404	3211	375	2198	783	4217	886	1909	591	1716	1026	2843	624	1420	1170	1242	615	1119
ENSG00000011201.12		12	6	137	50	160	16	56	32	168	42	550	15	312	24	145	17	164	62	966	47	313	71	12	28	127	65	230	49	14	57	276	29	269	42	319	72	478	18	429	75	173	28	322	65	782	53	632	66
ENSG00000011243.18		3651	519	2387	360	1344	490	1156	650	2528	469	2202	454	2736	507	1353	324	1411	799	972	570	547	1047	141	636	638	839	281	957	897	834	706	748	503	883	1281	771	1314	300	1000	627	838	457	1356	1002	1660	447	1828	363
ENSG00000011258.16		1795	564	1695	415	1406	637	2021	541	2358	470	1732	633	1483	688	393	507	288	1032	1304	675	704	1720	10	753	294	1363	116	1214	76	1530	106	955	188	1314	1342	1282	1683	687	1808	930	1186	845	1716	1158	1481	551	2802	572
ENSG00000011260.14		927	383	1435	316	1587	509	2112	404	1458	423	1619	537	1551	575	1883	408	815	1180	1781	868	1673	1395	65	1217	710	1240	519	1424	250	1688	394	1221	731	1372	2882	1465	2752	656	2666	889	2642	665	2619	949	1964	1412	2783	696
ENSG00000011275.19		1120	610	2082	601	3344	658	3692	609	2267	602	3515	820	2059	1075	1827	682	1826	2644	2683	3099	1323	2699	301	1935	1227	3069	549	2074	996	2089	1080	1495	1249	2052	3217	2052	4516	807	2893	2250	1948	1189	3699	2122	4807	2435	3363	1970
ENSG00000011295.16		1793	998	2985	725	3438	900	3420	960	2694	905	1350	1277	3685	1515	1631	1218	1273	2863	2060	2401	1700	4208	162	3179	896	4414	597	4059	492	4750	768	2947	976	3519	4082	5126	2694	2404	4736	2494	3557	4565	2405	3031	2579	2410	1755	1789
ENSG00000011304.22		12726	3785	14409	3274	12163	4492	14320	5317	14537	5137	23656	4632	10180	5315	15483	3650	14788	15648	15849	9850	10421	16493	2699	15346	10903	14693	3656	17634	8251	18197	8926	12490	7009	20533	16370	16726	20630	4758	19139	8917	19964	10298	25927	14998	20232	6930	19417	5908
ENSG00000011347.10		1410	9804	523	1198	4513	942	1474	3147	516	2899	2387	9765	146	16284	56	7850	1331	1270	5558	775	1089	2002	253	834	3186	1091	666	1239	2179	1067	1066	875	1153	1268	1866	811	6878	216	5309	771	724	711	7087	1457	3843	450	6398	332
ENSG00000011405.13		719	777	2537	568	4039	727	2669	1148	4735	947	3302	1227	1420	1390	1268	1101	931	2025	2524	2776	1567	2622	20	1668	517	2394	224	2207	147	2773	362	1428	543	2547	1936	2603	3120	1437	3000	2018	2678	2087	3195	1826	3725	1826	2822	1546
ENSG00000011422.12		347	36	692	311	670	244	1061	262	1078	147	2654	453	640	36	12215	132	2035	1969	3427	2280	1247	1209	731	3155	2921	1012	2198	3592	1823	2534	3110	2274	2836	3601	5334	2724	2706	1307	2802	2018	5773	4325	4663	3316	4989	3429	1451	678
ENSG00000011426.11		1007	13	714	34	1077	5	2994	22	1350	21	1104	13	267	10	4037	19	1125	498	1396	374	2078	792	41	697	673	378	293	635	134	1210	517	310	457	1238	2757	866	4066	214	1374	514	5400	262	4222	604	3315	398	2389	320
ENSG00000011451.21		2694	800	3610	708	3343	732	2082	933	3913	800	4425	1065	3007	1103	3136	799	2524	3169	2890	2733	1412	2970	274	2121	1689	2589	421	2942	1578	2404	1350	1997	1511	2636	1723	2592	3364	865	3002	1976	2036	1475	3722	2525	4090	1279	3248	1469
ENSG00000011454.18		1267	561	4123	500	1700	606	3254	764	1877	640	4384	765	3509	839	1716	630	1764	3764	2413	4847	1786	4127	55	1949	794	2624	473	3083	485	3439	656	2036	1261	3061	2957	2883	3473	1337	4837	3748	2669	2197	2131	3450	3571	3220	3017	3221
ENSG00000011465.18		241	7587	6325	12297	9481	6462	1712	7888	17103	14537	10507	7768	2271	10320	4859	6224	6090	26305	16388	38811	3965	37588	699	18050	1996	25886	4131	10827	486	20160	5405	12855	11963	13605	15404	25962	8762	5677	5245	47170	2087	18484	6707	14584	43921	48616	11773	40384
ENSG00000011478.13		720	342	544	283	607	366	1057	358	616	389	732	440	715	337	672	251	334	615	519	281	459	607	219	577	540	461	262	709	656	578	491	885	461	786	1661	603	936	216	808	287	825	280	422	660	658	406	615	179
ENSG00000011485.15		4343	948	3511	932	4223	1121	3014	1257	4023	1109	8314	1285	3986	1454	2393	1186	2732	2894	2205	1724	1817	2807	671	2348	1831	1975	908	2777	2320	2644	2168	2225	1818	3243	5845	2761	4414	1028	3168	1749	4196	1650	2037	2911	3163	2664	3819	1494
ENSG00000011523.14		688	204	1508	198	1771	276	1678	281	1488	325	1095	264	1944	236	894	206	974	1274	1380	2016	968	1864	55	956	441	756	214	1054	346	1454	627	1058	592	1196	1274	1529	2394	502	1604	1599	830	658	2330	1199	2430	1284	2329	1293
ENSG00000011566.15		2612	497	2478	432	8383	597	2832	669	4224	548	12010	659	4126	850	1272	503	563	1309	1763	1390	1332	1618	64	965	530	2117	274	1144	98	1535	307	969	574	1766	2125	1551	2354	870	3010	1249	1616	1042	2820	1093	1970	1727	2615	1263
ENSG00000011590.14		16	1	25	9	68	7	8	6	22	3	24	4	13	1	51	0	5	16	20	2	6	25	32	42	19	9	2	40	6	22	12	16	12	23	85	8	12	21	7	31	21	20	8	38	289	21	59	12
ENSG00000011600.12		456	379	421	1709	836	1209	435	941	1624	1027	1624	614	1472	595	3817	851	1399	1895	1556	664	707	2271	548	2762	743	1666	553	2489	368	2051	2307	2557	3478	1532	5169	2009	565	505	658	1121	662	937	614	1123	3725	4192	2232	1489
ENSG00000011638.11		422	75	1036	98	2228	69	1333	108	1717	122	471	28	1773	49	1196	44	824	1736	1496	1670	1551	2507	268	1137	483	1518	567	1695	754	2114	570	2182	1322	2031	5173	1696	2031	727	1572	1539	1671	750	2186	1472	2017	1823	1523	1434
ENSG00000012048.23		593	375	485	55	810	58	1296	142	982	86	539	274	252	403	1176	66	541	376	572	419	1030	523	97	510	634	298	142	693	188	769	190	384	306	1217	790	684	1375	167	814	476	1703	319	2123	470	1739	478	1416	277
ENSG00000012124.17		88	8	142	34	758	94	24	213	506	39	121	122	294	16	49	66	21	112	129	76	12	413	4	486	21	107	5	1598	11	351	67	350	128	212	131	159	63	344	45	558	132	641	28	998	2974	148	80	109
ENSG00000012171.20		1292	81	430	109	2740	152	10658	454	1272	333	536	200	272	110	865	94	859	5814	1258	3754	724	4974	377	3666	1173	24778	622	5242	1798	3947	1237	4209	1579	4485	2903	8452	1103	2160	5871	2737	4052	5549	1401	4775	938	1873	671	1732
ENSG00000012174.12		335	736	1511	554	1544	935	934	624	931	749	2488	1007	1769	1111	1151	803	396	739	1398	725	905	904	54	521	502	764	297	721	295	818	362	509	559	880	853	659	4073	358	1337	737	861	431	2562	668	1475	598	1284	643
ENSG00000012211.13		152	95	441	107	585	116	648	127	523	118	753	122	314	135	416	108	874	635	940	351	241	593	162	400	511	439	216	562	861	573	791	534	528	523	1112	583	1183	176	646	263	770	236	1281	534	889	314	736	273
ENSG00000012223.13		7	15	155	31	1154	5	47	34	205	24	92	32	45	23	7094	46	26	112	196	53	35	199	43	202	90	112	67	1433	68	420	62	195	340	162	230	74	530	100	124	247	351	321	104	578	2961	205	90	133
ENSG00000012232.9		2049	376	2135	404	4040	393	1734	423	1646	385	2548	340	4029	796	3305	329	582	1910	1187	2213	862	2019	184	1555	767	1548	377	1860	763	1595	1281	1139	832	1888	948	1756	1595	624	1140	1598	1275	925	1852	1618	3969	1123	1801	1428
ENSG00000012504.15		305	2797	1707	1866	141	2505	90	2224	1294	3132	5595	5447	840	3634	928	2092	0	213	4	91	9	1690	4	795	36	9695	0	1886	3	1600	2	675	17	198	48	1633	2	932	0	669	43	1032	2	150	2	11	8	540
ENSG00000012660.14		1302	2760	1218	1783	5008	1649	5160	2438	4298	2280	3796	4129	2006	4607	6364	2695	1592	1084	3079	2194	2579	1317	94	1509	1419	1450	591	1123	718	1015	801	635	1299	1166	1537	1485	598	541	4984	1997	327	814	3717	640	6674	2426	3841	1681
ENSG00000012779.11		405	54	365	194	8001	92	350	256	2051	193	3654	141	1606	113	1979	148	419	673	968	282	253	1283	132	1087	308	2156	143	1470	308	1464	1217	731	1189	739	1427	1113	261	413	650	686	2961	542	494	792	3127	759	889	643
ENSG00000012822.16		2699	1633	5045	1354	3785	1637	2851	1698	4238	1604	3268	1354	3273	1595	3317	1276	1518	4444	3119	5092	955	4716	167	2211	1053	5045	656	3403	850	2697	2411	2986	2349	2439	2777	2954	2728	1377	11554	4738	2506	1773	2187	3606	4705	3552	4134	3844
ENSG00000012963.15		733	683	1847	432	1031	529	1119	599	1125	557	997	634	617	818	2287	540	489	2183	1196	1440	886	2382	126	1729	595	2108	327	2217	262	2609	626	1876	691	2616	1453	2703	2148	975	863	1609	2458	1588	2462	1799	2103	1546	1685	1119
ENSG00000012983.11		1614	337	1755	332	2264	445	1981	515	1590	463	2911	499	1607	585	1285	427	386	1504	1724	1654	778	1846	39	1239	379	1323	221	1478	84	1757	292	996	441	1852	1168	1614	2303	1030	1170	1411	1472	1276	2591	1693	2194	1247	2600	846
ENSG00000013016.16		221	298	559	618	968	208	196	746	1392	711	983	755	172	571	843	1080	271	286	348	267	152	441	46	341	184	199	85	374	98	378	239	155	229	184	228	235	217	85	314	318	106	187	449	225	1043	225	657	328
ENSG00000013275.8		6471	1864	3431	1302	4638	1299	3246	1765	4369	1519	10215	1874	4223	2376	3227	1664	4824	4660	4665	3217	3011	3632	1081	4740	3191	4517	1487	4769	3245	4865	3092	4199	2670	5718	11928	5327	6775	1826	4664	2783	5869	3140	8232	3699	4687	5521	4012	2424
ENSG00000013288.9		1524	3094	4006	1757	5161	1948	1572	1870	2844	2572	5103	4020	1604	3206	3982	2566	1748	4465	3336	3167	1546	4980	279	3699	1551	4525	581	5256	1662	4808	1294	2817	1761	5366	1474	6039	2010	1801	2670	2744	1574	2940	2599	3961	3751	1865	3334	2126
ENSG00000013297.12		886	127	95	150	129	32	138	76	922	135	364	31	72	72	308	26	63	281	65	338	17	218	0	93	7	133	16	69	6	145	15	71	118	92	76	293	39	40	136	370	5	120	22	99	452	319	13	232
ENSG00000013306.16		10545	3462	6396	2193	11078	2091	11011	2604	9070	2475	6687	3119	11409	3389	6319	2628	7162	8048	7777	4376	5725	7275	2689	7281	6972	6648	3654	9695	10198	8625	3893	9096	6929	10548	13819	11218	11082	3282	8591	5178	10558	5647	10495	7167	9604	7209	15375	3777
ENSG00000013364.19		14556	2184	16066	2152	30991	1515	7201	2790	11884	2516	17936	2292	16856	2946	27461	2981	11772	55397	21626	19552	9616	42685	4825	44634	13238	45983	3602	45839	17845	48195	12974	39292	27645	51101	9010	61644	15774	18126	22475	20717	16224	33926	23643	37826	15723	13743	19127	15186
ENSG00000013374.16		2023	1455	2885	973	3827	1120	2870	1205	3801	1014	3200	1386	3288	1848	4230	1070	1970	4612	4042	2231	2389	3946	473	5244	1500	5839	588	3793	667	4235	1253	3775	1689	5314	4533	4064	5258	1719	4838	3051	3147	2304	5150	3112	5131	4979	5077	2129
ENSG00000013392.8		221	172	328	129	249	192	626	155	263	126	383	236	192	207	451	157	104	228	359	199	178	284	10	176	102	621	77	206	75	285	86	206	148	270	505	301	347	112	494	228	601	140	285	211	538	492	361	242
ENSG00000013441.16		3453	1816	4446	1229	4546	2838	4377	2609	4054	1926	3677	1845	4465	1703	1767	1898	1102	895	1919	1100	1189	1732	75	1258	598	3180	717	2168	291	1964	699	1148	1058	1168	3596	1764	3256	1228	2277	1582	3081	1561	1655	1716	5030	1801	2548	1226
ENSG00000013503.10		851	428	854	289	491	522	356	356	682	431	1463	563	842	680	490	396	323	621	469	453	416	763	38	550	289	345	135	723	200	975	265	498	185	738	434	735	692	328	255	440	526	357	577	533	626	439	573	316
ENSG00000013523.11		563	612	1278	347	773	593	2992	512	893	544	4142	591	526	735	807	406	640	906	1692	829	460	1101	138	872	556	580	263	1104	636	1123	653	1130	685	1009	1528	1297	3063	506	1297	716	1197	455	2820	1022	3523	774	3074	753
ENSG00000013561.18		1378	1478	1807	741	6454	833	1207	1079	1564	1107	2958	1761	1655	1836	2152	1149	692	3105	1638	2040	2139	3234	72	2168	604	2598	421	2866	440	3150	810	2974	1139	3205	1798	3659	2013	1629	3584	2604	1858	2096	2030	2565	2349	3503	1816	1899
ENSG00000013563.14		159	95	640	106	592	111	317	113	439	135	570	176	417	178	574	158	257	455	583	298	359	529	122	431	651	856	228	546	940	541	661	402	685	650	649	523	899	172	451	245	289	267	752	439	662	345	603	230
ENSG00000013573.17		2321	350	1754	272	1529	179	4978	453	2605	175	1459	218	1768	283	1076	165	651	918	409	214	452	893	122	777	727	309	336	969	804	1116	1025	948	409	923	1426	973	752	147	793	521	2149	709	1708	943	2156	441	1620	299
ENSG00000013583.10		1163	3413	1524	2108	2608	2295	2014	2224	1851	2067	2310	3551	7205	3160	2422	2322	579	1879	1700	1263	995	3386	642	1933	781	18683	449	2238	554	2399	964	3114	946	2303	2465	4463	1037	957	2068	2145	1643	884	1229	943	1333	873	1685	1258
ENSG00000013588.9		410	21	890	24	2025	24	16658	99	1247	26	2286	41	716	10	516	26	15378	24066	18938	26530	23209	17757	1933	17434	9655	14274	3293	27466	5570	21812	12820	20792	26548	25156	17650	33009	12864	9508	45702	10226	58406	23854	29921	18852	10390	7192	8250	5844
ENSG00000013619.14		188	139	2355	95	543	111	175	211	412	201	997	277	1019	200	411	86	41	168	132	357	53	216	3	129	46	152	22	96	8	95	70	88	89	112	204	160	77	55	91	205	257	83	67	152	342	107	116	247
ENSG00000013725.14		53	57	78	193	339	87	66	169	420	229	208	57	165	61	420	87	103	503	247	200	266	348	103	2094	143	406	77	539	72	534	277	403	284	1038	959	388	136	130	151	762	388	455	163	455	1028	306	622	200
ENSG00000013810.20		6944	227	4364	276	2800	287	2711	257	4327	361	1472	499	1686	233	4616	179	1442	1473	1738	809	1941	1534	351	2191	1081	849	652	2205	451	1877	1065	1130	959	3100	1562	1805	1898	419	1545	1303	4353	745	2245	1884	2369	794	2998	664
ENSG00000014123.10		494	1110	2192	775	1676	1166	2495	1150	1032	1186	2760	1581	958	1997	1632	1284	401	2013	2121	1727	1055	2588	66	1620	535	2880	265	2271	143	2672	264	1633	507	2370	857	2408	2876	1235	4036	1824	2530	1745	2751	1831	2593	2033	2041	1610
ENSG00000014138.9		385	60	95	41	172	33	176	45	160	46	133	31	245	62	339	38	199	121	146	108	216	141	106	245	215	165	65	230	158	229	276	160	165	321	173	207	287	53	173	134	386	91	377	177	331	183	250	100
ENSG00000014164.7		2486	580	2002	492	2439	366	2113	982	1909	401	1881	558	1288	646	1440	368	1904	1776	1590	1187	701	1694	201	1400	1072	1679	362	1837	1180	1435	802	1441	799	1804	1228	1397	1101	487	2129	833	1286	885	2986	1739	1616	708	927	550
ENSG00000014216.16		8835	2681	11432	2354	24206	2552	6254	3279	8932	3003	9749	3489	14540	2992	12771	2577	13375	27167	22151	13335	10745	21312	6242	21496	12708	22759	4219	23011	12739	23418	13636	23118	13090	26954	11655	26390	15605	8064	27537	11415	17683	14341	15607	18872	15398	11073	18486	8874
ENSG00000014257.16		4	3	18	4	179	1	122	3	49	6	65	7	57	4	96	8	42	152	94	53	274	170	18	156	103	52	124	208	57	199	70	108	50	343	716	138	119	65	75	117	863	98	240	271	394	411	198	139
ENSG00000014641.21		5193	4253	5188	2647	11866	3487	4500	3487	5308	3844	9097	4770	5346	5840	6959	4141	2789	8964	3833	6065	5355	9344	434	6964	2353	9576	1423	8878	994	11008	2152	8310	2199	9187	9376	11034	5816	4378	6459	8071	6966	5868	7266	7405	5847	9127	9336	6741
ENSG00000014824.14		2665	1436	3652	760	3717	957	2746	1166	3592	978	2835	1552	2790	1984	2978	1238	912	4068	2666	2911	4481	5175	62	3530	1140	4095	702	4436	328	6115	713	3731	1312	5171	1985	5509	3352	2406	5006	2986	5494	3432	3229	3586	2787	4213	3705	2351
ENSG00000014914.21		2389	87	3038	92	1810	101	2691	208	9272	185	1252	59	1638	47	1061	70	571	5152	5724	3137	1087	7669	846	4346	2704	7197	1162	6973	1327	6004	2567	7886	1264	7434	2349	7535	2572	3560	3315	3487	2255	6356	7060	8149	3464	1943	658	1803
ENSG00000015133.19		747	405	2470	262	761	239	2408	269	1181	342	2223	229	239	489	880	263	993	3351	2638	1790	691	4261	203	3775	810	2028	328	4687	854	4513	892	3974	922	4178	1404	5639	2314	1579	1144	1821	2138	3799	2508	3495	4648	983	3092	1104
ENSG00000015153.15		607	428	641	273	815	395	438	491	833	396	1081	503	810	607	898	504	261	475	560	495	550	562	47	362	177	715	135	485	77	503	153	358	221	442	1254	508	886	341	2027	487	774	409	677	446	1001	794	639	416
ENSG00000015171.20		3263	1519	8523	1027	5376	1222	2312	1543	4351	1526	5962	1946	3126	2171	4209	1478	1677	3904	2776	5144	2269	4043	113	2415	1047	4600	502	3003	527	3888	1139	2120	1185	3459	3000	3395	3805	1655	4094	4445	2625	1917	2824	2990	4877	4402	3544	3459
ENSG00000015285.11		166	114	115	358	251	247	126	298	564	290	447	190	378	138	989	262	247	522	384	229	106	673	72	1284	166	463	58	1056	52	681	236	592	317	579	869	508	191	218	93	551	216	409	149	558	1599	687	693	331
ENSG00000015413.9		0	1	44	7	69	5	1682	14	353	9	40	2	17	6	11	1	15338	251	10133	20	8875	202	882	213	18932	123827	10055	196	24309	970	18601	124	4077	30	238	325	8849	163	29202	42	156	165	1773	22	15503	21	16521	112
ENSG00000015479.20		69	32	162	12	191	40	215	89	154	37	205	48	63	66	24	27	25	22	54	34	37	53	6	24	31	29	3	42	16	49	14	22	31	24	111	35	35	29	51	30	98	47	48	31	163	51	102	40
ENSG00000015520.15		1541	3092	586	2497	1522	2216	87	3047	5983	3053	3089	3503	2184	1776	1363	1439	15	20	8	47	11	24	9	6	35	91	153	16	25	18	31	8	5	16	1181	10	44	9	74	29	16	8	62	16	26	12	132	14
ENSG00000015532.10		2193	628	1945	567	3358	587	2559	574	2070	568	3814	546	2934	779	2305	553	894	1565	1483	1153	907	1644	330	1099	803	1259	493	1523	1085	1536	621	1307	862	1835	1092	1373	1622	514	1798	1021	864	723	1863	1889	2823	965	2257	858
ENSG00000015676.18		3708	1321	5250	1242	5469	1393	5366	1531	5781	1468	6341	1646	5409	2133	2632	1332	5606	4495	4481	3692	3259	4890	918	3452	3150	4005	1673	4370	3067	5050	3148	3427	4380	4182	5085	4411	9591	1588	5518	3410	3735	2193	5622	3782	6719	3506	6169	2919
ENSG00000016391.11		2455	3361	5656	2869	2543	3148	1001	2626	3662	2645	4946	2705	1830	4515	539	1909	3832	2393	3092	1536	4382	6191	472	1642	1206	4858	185	2714	1507	3207	1952	4469	1976	4490	1093	3837	4038	857	4239	950	4062	1530	2834	2207	4505	1186	8307	1194
ENSG00000016402.13		689	14	2170	26	2509	36	1239	35	668	35	1164	17	1308	19	323	35	514	792	2038	348	465	883	122	710	979	132	429	541	504	813	1115	618	1497	762	747	1024	1174	430	2991	511	1558	387	1903	563	1282	251	939	403
ENSG00000017260.20		2939	1056	4988	737	4916	935	4906	1090	4488	1124	5643	1402	4077	1641	5558	1149	3127	4407	4638	3275	4791	5001	178	3318	2425	4081	988	4636	1472	5910	1865	3418	1945	5589	8360	5060	6698	2089	6920	3639	4927	2618	6782	3761	6675	3584	4851	2436
ENSG00000017427.17		6	242	4	90	124	270	177	148	21	252	48	554	15	213	41	330	66	84	55	55	1	94	15	104	5	35	6	94	1	116	9	85	92	57	34	102	36	24	20	58	9	97	19	90	1213	84	26	98
ENSG00000017483.15		29	19	48	32	49	19	684	21	160	27	62	23	55	25	1384	13	1094	1096	4749	578	2528	955	1313	1115	3574	444	1635	1264	3250	1147	8080	889	4900	2363	249	700	10033	316	2672	617	779	319	4934	979	3223	1728	320	474
ENSG00000017797.13		2633	1207	4430	819	7039	1026	4356	988	4484	1121	5366	1456	3809	1582	4336	1132	1368	5460	2250	4112	2110	6293	251	3828	1209	3420	441	5404	711	5830	945	4431	1268	6121	3316	5106	3162	1829	12129	3451	4602	3209	3647	5437	3497	3266	3151	2649
ENSG00000018236.15		1	28	75	43	38	18	185	44	103	46	43	48	26	47	34	17	20	415	97	815	15	446	0	235	5	621	17	211	0	158	37	71	92	271	30	354	46	102	41	708	3	208	66	361	117	489	30	525
ENSG00000018280.17		179	46	281	94	138	108	942	180	331	74	616	135	558	40	502	137	329	45	720	59	183	104	59	90	124	92	282	111	92	93	616	61	821	47	1397	88	78	39	314	237	173	45	179	50	3376	90	639	89
ENSG00000018408.15		6750	687	23855	1129	8405	1515	4280	1424	5541	1258	28902	1582	9106	1261	5577	1313	782	2692	1689	6492	665	1909	25	990	286	2495	296	1145	72	1299	485	724	977	1028	1062	1437	1337	792	1815	5099	965	974	1521	1214	3452	4986	1768	4232
ENSG00000018510.17		2234	933	3272	656	5508	1470	2643	1134	2288	1344	3373	1981	1878	1383	2472	1165	1187	3495	2975	2627	1623	3968	94	3091	834	2611	568	3747	302	5469	810	2742	1052	4870	1774	5307	4081	2127	2276	3116	3190	2458	4913	2859	3639	3017	4476	2268
ENSG00000018610.15		433	360	1001	280	1233	431	1391	358	1193	282	1532	423	1536	483	1178	339	626	1057	1269	797	818	1272	77	877	529	1214	335	1246	381	1433	670	1277	693	1214	2144	1599	3375	745	1349	1038	1127	1297	1558	782	1304	753	1102	507
ENSG00000018625.15		16	28	71	42	152	66	14	103	210	174	76	40	7	22	14	46	115	3269	108	5238	2	1620	6	660	2	2533	3	222	25	357	173	206	628	800	31	1117	173	322	107	4247	0	407	330	801	410	1874	21	4715
ENSG00000018699.13		760	292	1181	276	1995	315	1576	263	1170	306	1269	357	1055	456	1378	294	790	709	1020	677	888	982	17	741	299	425	253	867	116	1052	331	580	268	679	975	906	1693	350	1296	691	1060	328	2184	643	1363	677	1683	512
ENSG00000018869.17		17	54	76	29	14	18	41	45	19	40	142	39	71	56	27	50	7	37	18	48	15	67	0	39	13	21	14	71	1	43	13	26	13	35	23	44	12	21	38	43	4	40	12	39	48	94	17	31
ENSG00000019102.12		78	124	2694	38	51	88	295	216	58	145	192	245	14	87	937	236	10	8370	2100	4956	851	8460	477	8103	992	176	311	12076	63	8261	686	12403	1364	16576	29	12490	36	4223	108	5662	617	5173	383	13931	56	6999	108	2965
ENSG00000019144.19		1315	189	3867	312	2226	346	743	621	3091	485	6409	304	1193	241	2814	274	1259	3637	2993	3096	850	4458	204	2612	938	2477	516	3921	657	3606	1814	3198	1988	3815	1446	3515	1200	1046	2736	2409	1430	1735	1788	4339	5981	1732	2515	1789
ENSG00000019169.10		26	212	38	3908	96	1722	33	1240	91	1205	489	1938	43	1199	352	2467	209	188	631	395	90	234	9	251	6	15	60	85	15	223	729	65	169	36	401	309	16	26	111	234	51	153	102	12	774	446	83	419
ENSG00000019485.13		445	93	549	74	1533	123	594	173	526	162	334	90	585	142	170	103	740	725	540	946	244	774	78	489	357	524	106	661	241	545	331	351	238	591	415	515	699	180	785	588	374	317	798	659	583	439	766	562
ENSG00000019505.8		374	19	4108	34	17498	61	58	185	1960	109	509	34	6359	40	3114	40	322	2720	1333	1279	396	3857	117	1986	1170	2692	199	3262	238	3447	78	2327	537	4175	173	2664	1331	1264	357	1491	672	1093	1584	2437	459	1410	156	904
ENSG00000019549.13		27	211	162	184	820	518	100	186	413	284	551	88	187	379	1590	320	177	251	492	265	231	447	45	463	90	225	105	264	22	820	134	337	155	228	310	453	299	200	210	291	158	410	211	324	909	270	568	357
ENSG00000019582.15		18452	15899	16581	50599	139014	32077	3621	27668	79161	38880	56378	16689	62237	17575	170597	21984	30867	62992	47474	30292	45178	72238	10169	197924	18537	152130	7020	91839	4483	65793	37682	78032	38576	72722	108243	62895	19108	22626	21867	40933	25922	36335	19896	53019	171241	98898	106468	37314
ENSG00000019991.18		13	594	217	1240	342	652	134	817	487	1134	699	1014	41	967	229	788	89	114	266	265	88	267	2	122	60	72	32	162	5	184	35	82	161	106	132	217	332	90	139	133	41	115	279	88	577	311	351	225
ENSG00000019995.6		132	487	1552	359	810	554	531	435	409	297	860	968	470	783	267	732	268	631	576	799	186	789	18	423	195	826	89	538	188	632	210	402	218	528	434	669	699	227	575	589	426	361	532	511	779	486	626	485
ENSG00000020129.16		2340	202	2932	246	3052	217	895	342	1921	283	4269	252	1172	263	2542	271	1144	1016	1238	1277	427	776	272	804	427	644	216	808	626	742	488	534	642	1021	826	616	1140	258	1044	980	598	479	1485	908	1745	821	2176	776
ENSG00000020181.18		47	297	1087	598	1772	294	454	485	2489	840	3057	317	343	330	1020	290	1277	1904	1696	2267	511	2065	133	1823	1108	1483	307	1297	388	1518	1457	894	1387	1450	1044	1723	912	361	869	1474	268	775	1364	1732	4588	1226	3014	1604
ENSG00000020256.20		722	232	1341	181	1615	266	1132	219	1585	268	1320	288	1270	351	791	198	1572	1263	1393	811	782	1482	315	1123	968	993	389	1347	1168	1346	836	1200	689	1279	1014	1321	2601	362	2555	690	1058	650	3445	1037	2038	729	1996	600
ENSG00000020426.11		199	167	401	150	299	249	605	171	309	177	310	218	345	288	547	198	109	199	247	206	197	245	9	134	89	183	85	183	45	268	108	162	113	244	444	217	593	115	365	192	542	131	555	164	512	355	479	198
ENSG00000020577.14		750	1635	804	470	739	873	222	918	814	769	2086	1096	1423	1813	709	510	409	1494	1216	4320	268	1238	18	723	122	1811	126	542	91	490	456	503	665	810	1177	700	658	395	572	2265	185	442	1447	975	1518	3454	906	1352
ENSG00000020633.19		31	59	58	245	420	214	2011	188	448	288	581	149	318	120	874	235	276	803	730	384	185	953	37	1712	282	598	91	1150	412	939	343	891	1146	1351	3273	804	361	303	115	768	358	614	571	880	1650	624	980	387
ENSG00000020922.13		1760	318	1309	211	1280	239	1280	338	1349	312	1398	269	1549	426	1300	286	406	710	1077	600	1090	1088	24	694	508	552	280	1018	162	1014	362	660	352	1002	747	906	1754	375	1967	838	1255	519	3089	841	2096	721	2036	558
ENSG00000021300.14		3310	70	9847	98	2767	99	15242	208	1665	160	2050	45	3969	102	809	82	1840	685	1688	1009	2037	911	595	863	621	958	283	870	1630	1026	239	459	1243	555	907	959	4005	277	11187	1195	897	294	1663	495	2666	1982	4609	985
ENSG00000021355.13		3152	625	3886	1112	2301	1047	5570	976	4282	1632	4245	919	4432	939	5156	970	2654	11058	7198	9838	13461	11095	1221	11316	5022	18050	3600	10394	2287	13339	5420	10918	5468	11306	8156	14964	6814	5787	11424	6835	22219	11262	9330	8955	7716	10436	5923	4956
ENSG00000021488.13		87	490	14	321	10	379	16	343	541	693	122	688	12	554	5	507	4	23	9	25	0	14	0	43	101	37706	2	8	1	28	1	3	6	15	138	60	2	35	17	14	2	4	6	10	4	5	1	3
ENSG00000021574.13		627	406	1055	286	1129	310	1987	379	1054	289	1471	612	623	774	1012	406	348	1090	1106	789	1121	1406	25	934	318	1617	148	1309	59	1434	190	944	312	1398	1112	1439	1827	726	1966	953	1162	922	1912	1032	1573	952	1912	745
ENSG00000021645.20		3	9	138	16	49	4	41	21	67	33	279	53	18	73	101	8	153	404	129	1411	65	592	20	256	80	1800	77	118	64	181	272	75	190	323	165	195	214	112	476	1052	19	172	265	189	228	488	1278	1059
ENSG00000021762.20		410	90	3415	226	1257	111	894	203	2321	248	1161	103	867	123	1319	148	2530	3077	2038	2926	1453	2963	357	1611	1371	1961	559	3496	1944	2704	1514	2034	1403	2520	1962	3283	1760	936	1941	1726	1483	1634	1611	2353	2773	1648	2118	1739
ENSG00000021776.11		1675	614	2374	501	1985	657	3439	776	1999	656	1952	851	1253	1119	1170	803	759	2519	1692	2270	1455	3229	69	2224	1018	2359	397	3067	279	3560	816	2089	702	3045	2103	3340	2717	1302	3395	1812	2999	1850	3027	2555	2082	1496	2755	1450
ENSG00000021826.17		254	88263	35	55953	35	106954	357	98189	61	95271	16582	132082	28	97188	306	95520	21	39	38	128	37	52	27	66	150	29880	11	104	2	346	53	9	38	96	165	72	38	10	17	81	9	31	19	22	115	22	16	76
ENSG00000022267.19		87	659	802	1190	1016	954	243	866	1275	1449	1039	1189	773	622	1798	1015	1070	11951	1900	30210	308	10837	67	4438	545	13642	260	3244	139	3646	1767	2263	3784	5290	999	5324	1703	2756	1918	26780	179	3808	2989	4496	4255	27637	906	17769
ENSG00000022277.13		2927	1341	3157	905	3006	1075	3457	1092	3366	1118	4248	1398	3673	1721	3585	1243	3519	4130	3349	2527	2290	3647	809	3063	2399	4913	926	3793	1218	3983	1120	3378	2106	3831	3967	4059	7909	1458	10332	2980	2941	2314	8429	3008	5303	3038	6697	2245
ENSG00000022556.16		2181	4	1657	20	43	27	4	28	12	11	5555	11	12	6	831	36	11	125	61	701	774	421	11	1041	16	67	5	775	2	281	429	555	223	1009	40	393	13	260	1637	472	80	560	18	750	82	355	201	288
ENSG00000022567.10		569	40	1068	91	2369	119	2412	133	2143	104	3778	48	667	35	718	76	1490	2176	1395	1329	611	1948	276	2414	690	1023	347	2876	1113	1795	749	1519	681	2171	1222	2194	924	691	1680	929	1912	1503	1701	1406	1697	797	1278	633
ENSG00000022840.16		6914	2913	6333	2323	4144	2641	5498	3012	6727	2931	12490	3580	8685	3850	8310	2858	3828	10077	5830	7552	5074	11416	613	8624	3122	11121	1539	10771	2313	11415	4085	9323	3087	10752	7076	12520	6291	4543	4344	7795	5096	7575	6290	9062	8339	5672	6239	4818
ENSG00000022976.15		144	139	545	107	290	141	170	147	316	122	435	201	183	164	321	115	77	235	164	168	101	335	8	212	46	308	73	307	33	287	78	247	86	279	389	239	204	109	100	155	242	158	197	332	364	192	232	157
ENSG00000023041.11		1206	784	3662	537	2268	824	3040	800	1536	797	1284	920	1503	1016	1311	780	757	1825	1963	1396	1210	2207	201	1704	851	3829	545	2101	577	2946	730	1945	754	2312	2148	2260	2615	1291	2436	1287	3278	1455	2012	1546	3220	2427	2766	955
ENSG00000023171.18		4605	59	860	72	1087	94	1861	338	742	148	175	61	1916	104	1738	110	51	114	130	107	142	333	7	246	89	4982	39	298	44	228	208	128	79	244	188	145	234	56	91	159	283	100	222	123	480	145	269	85
ENSG00000023191.17		4929	3284	7931	3142	10091	3483	4481	3096	7479	3440	6186	3543	7023	4083	12923	3001	9425	9382	7593	6707	4853	8010	2638	6718	4694	8278	2372	8355	8001	7693	7259	7936	6953	7945	7295	8939	5789	2423	8154	5773	6001	4134	5955	7202	8714	6666	7135	5384
ENSG00000023228.14		2047	4482	6831	2316	5789	2929	4548	3473	4128	3506	5055	5897	3274	7012	3633	4764	2749	8262	3489	5334	4444	10139	293	7373	2864	8659	1219	9952	1457	11843	2007	8011	1651	10633	3218	11992	5864	4954	6771	6442	7770	7139	6308	7890	5551	5525	9127	4446
ENSG00000023287.13		1595	1063	2590	849	4510	1299	2302	1297	1863	1016	4737	1399	2475	1709	2630	1428	484	2251	3911	2117	878	3023	11	1836	453	4031	378	2333	98	2818	381	2122	851	2436	2412	2793	3916	1324	3812	2130	1620	2005	7150	2013	2866	1764	4866	1565
ENSG00000023318.8		1358	3106	4620	1770	1810	2545	3615	2208	1852	2932	7464	3111	1801	4030	3990	3059	2049	5059	3817	3088	4332	5615	399	4542	1685	6524	1017	5411	485	6556	1028	4734	1460	6425	5972	6655	5507	2765	6532	3854	4142	3669	3176	4095	5227	5536	4666	2749
ENSG00000023330.15		1576	9310	2604	7929	1807	12836	1239	20975	1868	12899	3636	22050	1525	6798	3287	11806	2015	6975	2251	2900	3215	6292	436	6230	2377	6949	1012	7157	1026	8597	1790	5228	1501	7464	3853	9596	2780	3410	4344	3894	5222	7285	2448	5174	3495	3251	3327	2845
ENSG00000023445.16		1169	321	2646	580	24518	788	651	1102	12329	785	4568	531	5581	427	6527	498	315	2043	1955	1897	3053	4501	76	7134	397	11840	373	2633	37	2445	380	2151	296	2974	2406	2729	808	3505	1444	2429	4430	8320	1399	2021	3234	4130	1563	2051
ENSG00000023516.9		452	702	2904	450	1956	857	3910	1075	1743	896	3673	838	873	1256	1643	746	1223	2303	3399	3252	2248	2812	105	1853	1334	2019	285	2432	332	2536	449	1395	749	2683	1715	2375	4111	1381	7723	2535	2194	1851	4231	2136	5570	1957	4948	1958
ENSG00000023572.10		794	421	1633	309	682	394	988	486	1289	435	615	480	870	831	1054	421	288	793	517	610	573	778	86	640	400	1178	198	934	89	1088	150	612	234	948	798	944	881	449	1002	740	752	584	896	607	664	600	686	417
ENSG00000023697.13		1441	2128	713	1137	1776	1819	1707	1336	1287	1290	1421	2488	1650	3113	1633	2021	652	4044	1748	1587	1831	4408	135	2758	797	7515	695	3867	277	4243	456	4402	739	3354	4228	4628	2264	1876	2906	2565	2600	2496	1971	2800	1800	3431	1828	2032
ENSG00000023734.11		1981	1781	3557	1162	4886	1472	7842	1712	5056	1553	9161	2513	6006	2994	7210	1961	3602	4289	4861	3757	8571	5048	445	3825	2873	4799	1605	4926	1083	6075	1815	3942	1942	4861	7754	6159	8473	2335	10116	4265	7094	3323	7592	3594	7235	5604	7388	3039
ENSG00000023839.12		402	7119	95	3439	1855	4049	12887	5473	1402	4313	1840	10765	79	10202	105	3808	11	21	142	20	25	46	10	30	311	3335	65	40	24	29	15	24	18	31	219	33	219	15	744	28	36	37	58	44	110	11	110	20
ENSG00000023892.11		1016	93	1122	243	278	129	881	202	1591	231	568	114	433	115	1066	145	545	961	810	381	293	938	431	1387	572	557	166	1431	564	1036	745	1033	745	992	1356	911	800	401	934	619	888	499	754	880	1875	481	1359	335
ENSG00000023902.14		1465	277	1023	901	787	493	564	647	2672	700	1919	344	1400	293	4162	366	781	2815	1150	5850	390	1875	152	1918	373	3038	331	1553	91	946	973	1077	1638	1404	2641	1243	740	540	947	3926	579	724	1193	1505	2977	9590	1440	5714
ENSG00000023909.10		1314	1698	881	1035	4667	1337	20633	2019	3225	1560	2405	2563	2472	3371	6350	1512	255	656	833	641	1199	1146	34	1020	204	1510	171	1131	76	1341	412	911	159	940	869	1833	2034	928	755	609	986	1089	2128	627	1126	704	973	531
ENSG00000024048.11		1536	1545	4599	1014	3474	1556	2784	1591	2633	1505	4074	1934	2475	2136	1992	1415	886	3812	2594	2596	2139	4709	156	4867	831	4106	460	4352	436	5080	759	3229	819	4999	1565	4533	2898	2178	2949	2755	2575	3556	2870	3193	3098	2697	2636	2005
ENSG00000024422.12		2619	523	2413	934	6102	651	761	1042	3664	1368	5325	544	1383	425	8318	361	2224	6307	3453	13591	623	5553	218	3345	1220	4745	582	2542	514	3149	2189	1679	3018	3212	1786	3407	1750	1089	1775	8465	1771	1949	2917	3363	7438	3798	3145	5793
ENSG00000024526.17		498	6	151	7	373	1	596	8	412	3	281	6	204	6	1544	7	108	258	214	158	615	384	0	374	102	139	150	309	30	618	160	244	40	632	689	380	678	145	229	334	1567	178	827	281	692	300	554	199
ENSG00000025039.15		108	387	323	310	442	673	390	292	232	378	315	442	297	503	360	303	134	409	279	328	208	669	23	323	46	304	29	334	67	574	72	334	177	228	436	354	213	115	778	313	56	211	174	197	617	293	1356	368
ENSG00000025156.13		294	128	479	140	265	119	1170	170	397	133	420	149	484	165	764	72	196	417	445	412	228	521	35	303	204	433	126	359	72	491	134	258	137	418	1255	430	1040	203	707	549	599	193	645	363	750	492	698	525
ENSG00000025293.17		1410	485	2611	398	2092	579	3209	598	2746	588	3474	677	2217	570	1682	637	1702	1649	3258	2012	1512	1903	210	1437	903	1280	465	1623	422	1859	641	1122	847	1534	1610	1628	5130	676	3891	1497	2318	912	5193	1503	3937	1595	5293	1340
ENSG00000025423.11		69	36555	25	15207	29	22335	59	21955	40	24211	3933	51604	13	28838	60	36558	71	192	124	867	36	295	7	125	40	153	61	173	10	193	60	111	221	168	93	185	166	81	152	270	18	107	232	175	240	574	62	296
ENSG00000025434.19		1346	1986	2779	1703	1562	2310	1339	1967	1179	2070	1563	2525	1948	1890	1217	1861	888	2324	1293	750	543	2701	398	1860	946	4808	605	2698	346	2805	1037	3781	1601	1699	2101	2956	759	971	947	1312	695	2003	899	1520	1694	1306	1472	943
ENSG00000025708.14		2090	1739	3969	1025	4911	663	589	1174	6666	1645	6811	1105	2866	1276	7561	1659	1684	1373	2423	591	1104	871	842	4342	1054	1856	450	1801	385	1282	3118	1736	1929	1701	3047	1241	575	626	517	500	1114	924	878	808	3287	3603	2905	701
ENSG00000025770.19		3616	735	2416	766	3839	737	2593	699	3603	707	2312	661	2564	896	2952	580	1129	2009	1601	1368	1289	1766	592	1868	1268	1921	712	2209	1354	1972	3272	1816	1681	2419	2223	1913	1694	557	940	1307	2951	960	3342	1812	2424	1900	2543	1108
ENSG00000025772.8		1532	536	1859	412	1311	566	3403	559	1605	610	3390	585	2096	789	11751	491	2564	1753	4792	1064	1633	1444	291	968	2502	1597	1008	1734	1029	1694	1454	1527	1728	1854	2656	1981	6593	578	10518	1020	2827	955	9651	1240	4782	1096	4337	775
ENSG00000025796.14		2056	3215	6870	1958	2834	3194	6123	2636	3399	2669	6952	3976	3275	4335	5360	3270	1411	3619	4397	3509	1964	4222	72	2930	1061	3887	596	3741	370	4690	875	2560	1172	3805	1590	4112	7097	2154	5355	3454	2673	2315	4372	3092	7237	2922	5283	2472
ENSG00000025800.14		2054	1000	2013	714	5243	927	2917	1136	2585	855	4070	1287	1776	1799	4486	1238	1758	3038	2865	3129	2784	3652	80	2360	833	3125	505	3287	468	3733	1002	2274	1247	3602	3033	3408	3842	1386	1692	2462	3959	1993	2448	3036	3144	1753	3932	1805
ENSG00000026025.16		58656	1497	66180	4616	8227	3127	4471	3874	16912	4172	31976	1651	17942	1445	223625	1998	3720	12151	9933	11318	5232	15087	539	11088	2235	10886	2519	9479	556	12312	5241	6794	7716	6970	9295	10330	5951	4239	5342	14808	2797	5728	5302	6361	22064	8103	9217	14533
ENSG00000026036.22		62	31	220	11	111	18	126	29	201	23	59	36	125	25	40	11	118	19	82	32	17	41	110	35	65	49	10	33	162	16	36	30	27	22	74	23	41	19	107	26	40	40	60	71	258	49	391	24
ENSG00000026103.22		34	636	697	458	1115	472	234	501	1172	419	396	993	231	1002	1620	488	174	1865	648	698	559	1797	50	1556	112	813	79	1747	35	1757	117	1294	264	2446	1107	1453	666	844	242	1401	826	1002	453	2386	1098	2797	569	764
ENSG00000026297.16		756	400	1458	439	644	478	3252	435	1015	432	1401	332	1056	349	1621	464	1532	2537	1976	1018	793	2054	1186	2615	1764	1780	1441	3456	1083	2271	1821	2786	3155	3181	1773	2017	1975	865	2062	986	834	1094	1728	1451	2152	831	2074	669
ENSG00000026508.20		418	242	1108	1107	1757	709	4811	955	2756	984	3019	587	1096	379	25094	423	7800	6090	12922	6340	12196	8398	976	6659	5459	5227	2609	6844	4118	7434	9342	4710	6953	6818	29523	5490	17144	2946	6214	6165	19092	3342	15453	4186	21333	7007	13701	4128
ENSG00000026559.14		181	2	431	5	225	2	17	4	307	4	94	1	86	2	2679	7	62	653	12	27	7	453	23	180	26	616	42	510	6	203	40	374	120	114	8	439	18	38	40	99	6	174	241	208	75	50	111	104
ENSG00000026652.15		216	42	2181	54	167	77	594	114	366	45	711	33	593	38	1108	41	102	428	374	658	173	331	1	379	107	176	45	316	61	220	187	441	308	614	239	435	141	180	192	474	796	263	163	289	548	301	364	335
ENSG00000026751.17		34	60	102	309	381	306	19	167	1568	299	280	134	65	186	913	123	138	2753	588	736	381	2529	93	4585	244	768	88	3308	32	3692	336	2780	317	2548	3657	2634	213	1601	83	916	626	1346	172	1277	2865	2926	2466	1366
ENSG00000026950.17		1843	528	2887	566	9394	482	1843	637	3283	704	1749	548	1836	524	2556	566	551	1461	1975	741	1089	1677	135	3168	649	1552	245	1844	283	1998	755	2017	697	2703	2768	1478	1004	636	1341	1185	988	816	780	1448	4898	3828	2874	1017
ENSG00000027001.10		571	441	874	226	865	290	1087	334	830	373	1776	566	738	737	1972	467	1444	1327	1451	823	2483	1476	179	1244	1714	1041	464	1539	515	1880	678	1249	477	1913	1532	2042	2273	628	3508	832	2569	986	2977	1240	1867	1091	1064	754
ENSG00000027075.15		110	108	411	357	1103	245	791	371	924	395	597	253	387	200	1251	384	289	652	356	416	427	910	84	1317	268	1028	96	613	61	755	145	431	288	884	593	614	345	252	600	721	218	383	204	485	1130	340	774	502
ENSG00000027697.15		889	1276	2068	1405	2121	1560	2142	2141	3098	1775	6440	1623	2391	2278	4445	2527	1718	6252	5510	4939	2089	6813	404	5354	1842	11241	1278	6826	606	7900	1363	6405	3269	7899	10092	7538	3849	4372	4180	5091	7152	6918	4202	5342	5406	7075	3497	4122
ENSG00000027869.12		103	23	114	119	98	67	172	78	404	65	113	63	88	23	726	77	136	227	331	98	115	160	108	438	236	191	68	284	167	169	128	217	129	253	727	167	218	49	116	129	328	126	660	165	496	205	532	66
ENSG00000028116.18		216	136	437	83	834	84	515	121	570	152	823	200	256	272	747	182	335	392	645	438	527	565	10	488	210	291	126	542	54	568	222	390	200	498	1442	576	883	234	856	296	932	343	1003	435	860	639	933	330
ENSG00000028137.19		275	941	358	1862	1543	1409	1398	1664	1714	1260	1878	1316	1207	1188	2803	2663	3042	4513	3841	2674	1662	3469	576	6030	2180	5847	834	3667	783	2970	1580	2436	2453	4603	4910	3214	2485	1158	943	2489	1861	2726	2699	2864	7424	2621	4698	2071
ENSG00000028203.18		3611	855	4647	639	2561	823	1324	1052	3744	999	13565	1036	4676	1270	2552	937	702	2265	1900	1940	1447	2536	69	2078	569	2602	402	2362	234	2760	743	1978	826	2640	4003	2374	2784	1300	1719	1924	2266	1955	2189	1986	3079	3074	1995	1678
ENSG00000028277.21		42	32	60	116	121	41	188	77	316	93	229	47	72	58	256	67	55	331	237	426	38	441	38	503	50	245	39	948	32	425	61	350	159	306	430	295	137	317	65	659	127	434	141	618	1878	326	368	398
ENSG00000028528.15		4316	3002	5087	1814	5301	1798	5929	2371	5459	2093	5085	3152	4447	3909	3440	2693	1553	5578	2351	5967	2769	6452	336	4948	1640	6455	773	6482	484	6842	1941	5486	1786	6006	2591	6652	4529	2703	6764	5080	3966	4474	3944	5584	4839	5191	5430	3780
ENSG00000028839.10		571	258	449	185	270	240	711	261	358	236	364	240	637	270	1081	169	345	495	736	331	521	646	10	407	123	604	99	537	51	726	212	478	248	603	1080	578	1041	285	1073	514	840	397	707	482	997	715	986	339
ENSG00000029153.14		507	112	806	115	4954	125	1069	243	3506	181	3832	139	2742	187	7857	284	434	134	845	295	1055	127	62	167	493	370	241	197	90	205	479	94	503	364	2858	263	928	120	851	191	1578	112	1308	233	979	480	706	209
ENSG00000029363.17		2127	1420	6055	1166	3033	1794	6338	1839	3045	1532	6659	1956	2485	2130	5059	1627	1488	4354	4769	4440	3021	5693	47	4266	1268	4563	555	5179	230	6415	870	3471	1310	5777	5075	5501	7646	2877	6153	4861	6806	3717	6687	4410	7383	3142	6527	2725
ENSG00000029364.12		2389	2865	6698	1713	2833	2061	4651	2197	3037	2400	8457	3657	2134	3933	2001	2891	1478	5049	3791	3031	2542	5713	193	4141	1798	6781	1023	5576	1108	6553	1249	4557	1840	5842	6004	5844	4587	2495	3528	3308	5315	3694	5444	4252	5554	3659	5407	2341
ENSG00000029534.21		31	14	88	5	46	5	23	19	40	15	59	16	13	15	477	8	30	35	60	48	445	42	3	63	22	27	6	51	6	69	28	24	22	32	24	55	34	14	17	58	36	47	43	36	121	84	97	38
ENSG00000029639.11		259	400	431	174	209	265	756	251	269	286	469	326	212	375	1094	281	307	319	491	272	296	505	106	383	369	376	163	410	230	768	236	358	378	452	620	537	788	227	947	369	894	222	670	451	704	426	517	301
ENSG00000029993.15		2941	1903	1460	568	1885	1354	4899	839	2586	737	3237	1123	2411	1610	2333	2230	2039	2305	2650	1013	1315	2627	215	2559	1307	1556	802	2834	810	4162	1694	2064	1230	2525	3781	4687	12657	1566	1919	1570	3785	2062	6240	1595	3021	931	4055	1111
ENSG00000030066.13		913	639	2793	496	3308	779	3254	802	1737	783	2681	1005	1556	1137	1720	717	3229	1839	3059	1646	2251	2775	111	1860	1341	1892	579	2454	438	2869	1030	1478	1019	2544	3097	2463	3417	971	3756	1595	4118	1458	4094	1701	3808	1923	3813	1328
ENSG00000030110.13		1230	171	1522	182	1870	96	1125	210	1515	173	1785	231	1538	206	1176	197	720	3601	1469	1773	853	3718	468	4156	937	3876	285	3162	565	3937	1257	4215	775	4467	1810	5204	1299	1655	1383	1602	1694	2260	1545	3133	1815	3682	1939	1521
ENSG00000030419.16		106	92	931	85	92	50	197	166	290	101	218	129	110	178	510	108	24	196	248	196	109	330	10	220	29	103	18	240	7	315	12	329	38	375	191	325	108	157	71	198	280	218	143	192	369	241	221	179
ENSG00000030582.18		13303	4319	13790	5207	14154	6139	20307	5629	17128	5401	19476	5624	16139	4544	27659	5242	21786	53473	28326	19247	11282	42780	8286	34438	15075	28890	6811	46581	32493	43655	15566	42199	20324	42380	24288	49525	17939	14793	22080	19579	13548	24782	23460	36091	23169	14191	28273	16294
ENSG00000031003.10		940	272	1338	214	1941	225	411	299	1148	322	1819	305	654	346	634	320	276	1392	790	2035	652	1604	16	1199	264	1578	109	1429	90	1321	334	947	431	1463	812	1360	617	626	1157	1780	715	1024	951	1103	1278	1902	1575	1444
ENSG00000031081.11		77	98	396	331	877	221	172	415	936	358	1235	312	248	184	1399	321	373	1186	1488	1762	652	1814	7	1312	398	925	110	1177	75	1526	330	656	521	1179	807	1234	539	360	643	1363	244	759	588	1173	2355	913	1075	1276
ENSG00000031691.7		215	60	263	42	151	35	323	80	243	71	366	92	233	112	648	46	92	190	216	134	275	227	4	153	48	101	77	225	13	267	85	193	90	278	390	199	569	114	494	188	717	154	405	198	404	251	372	164
ENSG00000031698.13		4970	3492	6094	2378	10308	2934	2857	2268	4461	3554	7632	4399	12751	3754	8136	3178	3768	8210	5890	5185	4944	7912	729	6592	3410	8553	2545	8126	3854	9664	5631	7638	3426	8864	9028	8357	8105	3143	6474	5648	9933	4254	8653	6348	7076	7326	8726	4664
ENSG00000031823.14		3425	945	3080	909	2903	963	1965	1031	3484	996	4853	1082	3247	1212	3563	799	3173	3462	2972	2963	1595	3313	585	2728	1894	3271	666	3445	2392	2994	1814	2645	1657	3291	3171	3268	3527	1109	4241	2538	3312	1844	3935	2985	3960	2340	3415	2106
ENSG00000032219.19		966	646	1404	605	878	1087	982	837	877	810	2046	1277	865	1699	438	407	201	967	986	1088	327	1449	16	959	239	1548	111	1036	59	1435	188	1022	251	1378	984	1234	1187	860	915	1134	779	886	1487	1243	1819	914	1705	754
ENSG00000032389.13		1541	426	1230	395	2591	312	2203	296	1076	403	1229	344	1828	421	1174	323	1390	1230	885	655	1423	1148	477	1181	1312	894	629	1351	1421	1256	1165	1646	940	1663	2289	1355	1981	512	2078	779	1834	675	1795	1113	2072	1362	2601	670
ENSG00000032444.17		2348	1062	2603	1056	3437	913	1991	958	4093	975	6824	1196	3552	1388	7143	925	4240	6201	3956	3074	1519	5207	1708	4755	3340	10204	978	6012	8415	5044	4255	4981	3076	5021	2981	5509	2866	1864	4320	2835	2039	3392	4610	4512	4433	1818	3447	1935
ENSG00000032742.18		582	402	1413	354	364	493	828	552	573	532	1220	562	343	475	512	459	348	601	518	562	645	688	48	568	503	699	173	640	76	710	128	540	190	770	698	769	1009	362	2249	696	1336	554	1019	558	954	524	619	442
ENSG00000033011.13		1030	411	1265	311	1178	254	740	272	884	373	1637	581	811	492	1411	406	1157	1260	1526	706	1149	1197	355	1086	913	1100	450	1405	961	1412	839	1105	1381	1578	997	1267	1709	422	1523	660	1348	540	1603	1100	1467	1022	1621	623
ENSG00000033050.9		1597	198	683	112	587	137	1245	188	856	158	1051	149	1277	194	1376	166	730	917	868	719	545	789	241	654	520	677	279	842	425	832	531	687	470	1040	885	883	1688	317	881	641	874	497	1235	745	954	522	1166	346
ENSG00000033100.16		1154	686	2869	776	2192	548	3485	968	2343	821	5868	830	2943	879	6038	746	1875	4495	3175	2160	1480	3658	806	3179	1913	2690	986	3843	1257	2639	1631	2760	1866	3874	3050	3506	4640	1263	4599	1736	3536	2179	4023	3550	4738	1560	3425	1251
ENSG00000033122.21		1253	37	33	15	17	35	41	40	140	41	72	42	26	44	10	29	0	55	19	76	14	109	0	53	1	68	3	48	1	61	4	48	5	52	187	101	17	28	11	74	27	48	16	95	31	24	14	34
ENSG00000033170.17		198	73	465	156	381	153	2091	136	477	219	517	111	182	115	4371	110	386	987	1958	686	1038	1423	90	1136	917	2650	972	1382	254	1847	536	911	911	1367	4252	1330	1898	813	586	1007	5097	743	1578	928	3012	1115	1823	861
ENSG00000033178.13		1788	798	2115	405	2284	521	1499	641	1838	638	2057	910	1706	1113	2719	797	1095	1230	1509	1333	2167	1523	22	1398	676	1598	353	1724	106	1826	265	1051	642	2029	3340	1645	3778	893	3228	1320	3494	1444	1966	1234	3332	1516	2688	966
ENSG00000033327.13		901	145	923	219	3275	183	628	323	1324	245	932	240	1652	222	1065	262	894	2973	2440	1417	894	4210	195	2282	1042	2116	249	2651	585	2736	882	2790	977	3169	948	3067	1255	1310	1549	1363	844	2688	2162	3159	4350	971	1663	980
ENSG00000033627.17		5098	1555	4262	1176	5658	1511	1860	1628	5638	1640	4526	1663	2758	1634	2197	1168	2308	4503	3660	3720	2059	5961	507	3976	2382	6752	561	5558	1897	5742	1228	3907	2275	4859	2197	5490	2885	2171	4102	3784	2847	4769	2925	4359	4093	1633	5148	2194
ENSG00000033800.14		1748	451	1870	285	1776	477	1622	502	1476	455	1423	577	1232	598	688	613	525	1432	818	1612	956	2155	82	1393	547	2107	199	1739	263	2094	462	1374	540	1962	2135	1856	1395	952	1900	1533	1733	1513	1217	1449	1632	1411	1801	1185
ENSG00000033867.16		96	71	672	93	631	148	597	278	1210	153	800	169	213	275	1147	248	187	472	1418	1399	498	1055	7	693	223	1761	135	731	33	671	93	369	193	665	1021	657	896	422	962	1030	792	469	1188	604	1900	912	2407	732
ENSG00000034053.14		1523	15	802	83	67	27	42	38	699	82	444	34	528	41	141	56	678	172	204	82	109	201	32	430	94	149	94	104	44	78	200	95	148	313	158	126	90	29	79	207	83	92	219	181	303	94	346	67
ENSG00000034152.19		3445	2359	4888	1719	4352	2116	3879	3109	2344	2360	5038	2883	5376	4484	2806	2549	4783	4888	2744	4181	1707	3407	668	4381	4014	8448	1201	6572	1094	4850	1443	3373	2561	3844	4788	5041	6072	1730	4464	2479	5570	3877	5509	3462	2939	1787	2166	1487
ENSG00000034239.11		0	12	5	9	3	38	2	12	11	18	20	12	0	4	12	7	1	7	6	8	1	25	0	13	2	26	4	10	2	22	0	13	6	10	5	12	3	5	3	15	0	11	4	18	7	9	5	11
ENSG00000034510.6		231558	2909	53376	6760	66046	4207	60762	6150	59470	5648	64401	2558	110517	2702	140888	4909	53270	49106	34151	22727	47531	42562	15127	53371	25068	56038	33242	54047	11605	64678	42226	53615	42945	57009	87245	65896	75518	18203	79936	31298	104237	28146	43711	43435	60433	91689	61792	25625
ENSG00000034533.12		179	155	364	116	287	155	309	128	348	138	198	177	190	186	295	122	168	455	409	323	222	618	52	429	145	1063	57	742	127	719	119	507	171	606	847	711	535	253	331	339	385	376	725	364	446	315	317	257
ENSG00000034677.13		6968	999	2406	934	21205	2053	1252	1746	7041	1167	8543	1574	6576	1908	2135	1931	1667	2593	1871	1786	1409	3042	53	2256	687	4081	275	2320	292	2861	672	1803	954	2570	2884	2619	1618	1452	1916	2225	2720	2363	2519	2136	2623	2179	2728	1516
ENSG00000034693.15		73	581	369	246	281	320	345	337	309	420	307	855	271	796	673	546	280	348	485	330	179	369	16	327	202	616	142	442	64	476	231	334	249	393	505	467	863	229	610	356	621	262	712	290	597	657	464	311
ENSG00000034713.8		2996	1515	3905	1084	4417	1525	3378	1366	2948	1426	3526	1521	2003	1851	3463	1471	799	4186	2230	2527	3173	4221	337	3177	1196	4855	779	3825	695	4343	839	3907	1800	3758	3374	4695	3247	1786	5863	3559	3542	2599	2985	2874	3472	4730	2577	2515
ENSG00000035115.22		1633	293	13336	340	15547	443	5130	732	4017	500	4262	492	4730	464	970	374	2009	4251	2449	1619	2860	3460	208	3160	996	2700	704	4781	764	6848	417	1220	1214	4720	5940	3627	4696	1655	9906	2879	3741	2180	5476	2943	5220	2252	6623	1845
ENSG00000035141.8		2779	956	1645	667	1975	786	4459	654	1858	879	2130	998	2146	971	2718	599	1744	1969	1364	1378	3203	2377	259	1679	1029	1911	621	2034	515	2146	970	1766	601	2157	2961	2709	4151	1213	2773	1512	3624	1329	2843	1847	3293	1949	4005	924
ENSG00000035403.18		1216	667	11531	876	6162	1188	3718	1380	6107	1480	13448	1560	3135	1165	13942	1094	3485	15332	11397	34210	5802	13897	233	8396	3259	9782	1415	11925	2241	12099	5386	4839	4802	12230	6210	13188	10626	5983	6603	21716	8501	9153	10269	10397	12929	10359	6708	21694
ENSG00000035499.13		3031	9	127	14	1690	16	509	35	929	32	462	9	654	12	338	16	278	345	202	122	548	216	8	340	322	263	141	370	38	478	165	247	227	623	699	300	661	102	464	265	1668	155	931	383	805	285	665	197
ENSG00000035664.11		146	93	235	82	798	80	81	129	955	84	566	106	827	83	134	59	826	1921	696	712	354	1917	183	2019	379	5739	146	1823	629	1984	496	2162	599	2057	813	2700	1528	1112	330	924	569	1775	1529	1527	1154	593	2374	567
ENSG00000035681.9		365	208	1382	228	1474	190	1261	283	992	237	2188	221	1005	303	1959	216	623	1544	1915	1494	801	1867	157	1528	1065	1164	549	1815	509	1688	1116	1399	814	1771	2536	1768	2083	825	2089	1379	1690	954	3689	1496	2811	1858	2259	1207
ENSG00000035687.10		1513	510	5947	357	2675	504	3577	467	3428	591	4684	558	2085	710	2241	566	1207	2404	2125	1885	2232	2779	176	2192	961	2586	475	2666	586	3849	766	1920	749	3009	2062	3157	2736	1247	3211	1750	2897	1519	2510	1870	3062	2020	2824	1215
ENSG00000035720.8		5	2	5	6	9	4	2	9	26	3	8	5	8	24	5	5	7	47	21	19	2	71	0	96	5	24	0	221	0	97	3	64	14	56	49	61	8	81	4	95	16	66	2	87	145	56	20	36
ENSG00000035862.12		2987	1498	17610	3128	16922	1802	1879	3001	14251	3341	16182	1689	9715	1906	9963	2153	4807	12340	16000	19016	3563	16037	539	8712	2376	10135	1955	6431	623	8953	4475	5170	8341	7009	6957	11089	6964	3065	9372	18653	2549	6697	7870	7029	25213	8884	10532	14635
ENSG00000035928.16		1695	1239	3354	919	5167	1340	1792	1276	3519	1094	3414	1760	2672	2184	2769	1081	625	1865	2040	1781	1949	2519	38	1919	563	2471	248	1974	197	2491	392	1537	664	2411	1618	2170	2257	879	3265	1710	2807	1217	2403	1679	2703	1675	1830	1388
ENSG00000036257.13		708	783	3184	601	1592	954	2596	1039	2443	846	3405	1234	1545	1504	1944	972	2150	3314	2583	2301	2882	4205	151	3211	1642	3562	647	4039	704	5073	1291	3450	1047	3737	1675	4548	4354	1862	3930	2634	3767	2923	4197	2501	3180	1777	4126	1604
ENSG00000036448.10		304	168	802	129	537	216	131	204	257	249	86	248	176	259	29	170	74	264	45	242	2	98	15	123	47	369	19	24	45	135	35	73	224	165	249	222	98	27	114	238	77	75	64	111	86	116	115	253
ENSG00000036473.8		220	7086	7	3117	2	4147	14	4210	1013	5563	1231	10859	2	8246	11	4621	5	166	19	99	564	270	0	392	151	5569	87	519	61	846	3	360	23	344	286	785	503	167	0	192	6	173	39	156	9	55	0	218
ENSG00000036530.9		12	48	42	19	22	14	7	43	43	35	16	58	10	38	72	33	4	12	18	12	0	10	0	8	1	13	0	20	0	7	3	10	11	16	7	17	5	7	4	14	2	10	4	13	46	13	6	24
ENSG00000036672.16		77	746	494	265	130	504	20	768	82	209	95	672	400	780	113	365	61	2062	109	424	21	2632	43	2256	89	6755	11	1159	16	1842	14	2293	63	2934	58	4151	75	1686	56	1252	128	5034	102	1925	76	306	88	634
ENSG00000037042.9		1300	291	917	157	1035	117	1180	201	1148	228	867	211	1446	259	502	119	207	355	314	652	73	314	46	225	168	372	97	222	161	205	201	169	256	209	1221	245	320	69	430	561	172	160	399	260	863	530	687	418
ENSG00000037241.7		1237	439	587	234	785	322	635	335	645	339	1264	394	846	470	2089	419	480	558	577	307	542	513	137	535	520	530	274	575	450	645	588	531	635	638	558	628	698	235	1026	427	863	300	1027	454	897	817	797	350
ENSG00000037280.16		124	230	844	670	1104	257	309	694	1617	660	1277	508	337	359	2535	481	288	569	447	603	96	522	26	373	246	607	92	250	157	470	341	250	372	498	280	572	256	76	471	538	74	280	318	741	927	207	797	450
ENSG00000037474.15		2097	1567	2904	980	1596	1272	5343	1518	3081	1427	4965	1679	2147	2048	3319	1858	2132	2867	3264	2441	1590	2806	404	2551	2178	2703	756	3366	1149	3171	1603	2357	1743	3456	2687	3492	3799	1410	3610	1958	4180	1992	3707	2848	3978	1974	4437	1314
ENSG00000037637.11		708	457	1103	322	1043	448	781	529	1100	479	1474	546	974	583	1208	612	939	1496	1015	1190	988	1682	77	1305	449	1480	161	1507	360	1521	668	1134	536	1569	1597	1537	1529	650	914	1149	1482	945	995	1397	1491	960	1603	787
ENSG00000037749.12		138	140	835	108	1470	132	295	175	684	143	1370	317	158	366	373	234	262	741	696	589	647	1111	6	654	209	979	109	973	83	1285	165	759	241	917	678	1050	598	416	979	614	579	809	678	719	1167	781	1087	552
ENSG00000037757.14		253	138	875	152	671	212	719	306	683	263	642	339	373	263	697	293	203	198	629	314	320	435	214	348	405	554	121	325	745	329	468	313	430	329	692	393	404	178	518	218	686	260	630	417	666	279	674	171
ENSG00000037897.17		542	97	657	127	770	191	11445	187	617	130	932	146	893	245	1130	178	657	337	681	355	487	316	212	314	405	175	343	447	384	382	470	312	463	369	866	308	784	130	1286	187	820	214	894	289	715	479	903	164
ENSG00000038002.9		315	585	868	383	1029	470	1174	317	450	536	1476	532	799	622	1072	580	433	1009	957	601	593	1024	60	735	363	980	308	1209	232	1348	254	865	349	1197	362	840	1774	530	1063	796	350	502	469	695	1312	991	569	581
ENSG00000038210.14		659	1885	1132	1074	1516	1600	1226	1776	1362	1309	1390	2691	562	2612	1472	1753	440	1767	1410	942	2319	1961	60	1663	577	2778	284	1895	164	2361	304	1512	753	2684	1211	2549	1875	1078	1892	1159	3848	1496	2373	1423	1716	2017	2278	907
ENSG00000038219.13		1267	523	3239	405	3323	520	1948	755	3798	577	2919	843	1441	987	2090	606	657	2014	1815	2672	1150	2776	53	1808	571	2473	215	2636	267	2645	325	1392	627	2576	1036	2211	1865	1237	2884	1949	1928	2278	2172	2628	3130	945	3409	1222
ENSG00000038274.17		1787	1896	2242	1505	5428	1791	1914	1582	2358	1525	3092	2005	2125	2348	4118	1494	1717	5502	4045	3080	4333	6443	458	5038	1464	7436	966	5779	715	7469	1732	6288	2125	6425	4835	6815	3373	2923	6652	4608	5689	3640	4410	4305	4811	7207	4684	3311
ENSG00000038295.8		1	5	35	12	119	8	2	14	79	23	21	17	3	8	44	10	10	130	35	130	3	164	1	107	3	496	3	125	0	211	6	74	54	171	24	164	38	62	32	273	4	90	34	167	254	125	37	185
ENSG00000038358.15		772	358	2147	399	2175	525	2013	565	2138	526	2958	609	703	680	1820	427	1440	2703	2347	2059	1831	3176	282	2530	1824	2468	275	3413	2602	2849	1593	2205	1203	3292	1649	3106	2764	1014	2434	1455	1780	1797	2818	3065	3082	819	2847	966
ENSG00000038382.20		2819	623	3447	519	4989	463	4817	883	4021	792	5652	821	2404	969	4600	731	3438	5091	8104	4022	2015	7677	314	4123	2548	2788	664	5622	2309	5582	2627	3633	3073	5355	3290	5336	5313	2136	5763	3185	2591	4117	6977	6113	9633	1856	12980	2306
ENSG00000038427.16		114	76	5902	269	4263	156	4740	468	5246	235	86272	253	978	112	11353	181	2106	1646	8941	2361	3044	1628	114	1438	1402	1024	1145	1835	275	2432	2045	529	2058	1463	4482	2023	3874	630	2334	1864	1327	996	3189	1235	29716	847	10405	2160
ENSG00000038532.16		2108	484	3026	384	4589	338	1418	596	1412	367	2740	560	1608	947	1878	537	1556	2635	1845	1575	1025	2716	173	2105	1217	2694	173	2580	1064	2336	791	1916	1214	2798	931	2607	2160	911	2074	1294	1376	1621	1891	2400	2479	869	1785	824
ENSG00000038945.15		96	67	155	463	486	324	91	291	640	246	738	426	415	189	903	164	550	529	1657	264	967	1315	8	524	169	485	154	763	39	790	463	365	1768	405	2446	557	245	229	639	268	253	321	538	351	3557	2208	1108	731
ENSG00000039068.19		37148	7911	32647	3731	22080	5557	13810	6302	18668	4099	65418	5645	10570	12084	6047	4743	10174	50163	38135	22926	33689	46311	1969	36183	17698	37927	5263	52080	9976	63957	8712	35807	16051	53993	15054	67076	54902	23980	26648	27076	21813	43405	38777	39686	33306	9877	37165	13416
ENSG00000039123.16		1300	843	3000	589	2876	874	1365	873	2464	876	4168	1135	1749	1304	1682	944	1237	2378	2762	2254	2634	3310	88	2435	974	2498	548	3079	275	3800	801	2249	1004	3262	2286	3409	2644	1327	4064	2105	3258	1617	3889	2166	4166	2176	4387	1636
ENSG00000039139.9		475	61	394	8	1130	60	319	150	502	59	256	29	529	74	258	129	23	3	89	16	6	54	1	22	18	7	44	13	9	12	23	4	6	6	30	20	25	1	79	11	275	10	89	18	13	10	155	16
ENSG00000039319.17		605	261	2094	266	1576	409	966	463	1417	479	3405	628	506	739	541	458	326	890	937	1010	1619	1437	8	1135	428	1483	136	1287	91	1509	259	869	340	1266	776	1439	1033	647	2374	1023	1175	1340	1447	1010	2082	1152	1210	816
ENSG00000039523.20		1285	584	3910	851	2756	685	1494	969	1609	948	5218	774	1990	732	3624	560	1161	1377	1591	1945	390	1478	265	1214	847	1105	348	1245	858	1124	1277	858	1403	910	1723	1034	1788	337	2651	1496	1254	586	2559	1049	3344	1026	1784	1108
ENSG00000039537.14		459	20047	26	12774	379	31763	121	24635	551	25141	7382	33087	405	25028	2271	38114	48	59	29	32	4	55	1	49	8	431	2	34	6	53	15	30	44	42	16	70	140	13	0	64	3	41	8	48	619	46	0	58
ENSG00000039560.14		552	1148	3319	1129	1945	1541	1020	979	1352	1148	5445	2149	970	1730	6683	719	660	1890	2362	2116	802	1652	52	957	492	1954	407	1381	94	1327	464	879	849	1208	1584	1745	1549	807	1424	1230	1615	2251	2096	1298	3908	1897	2139	767
ENSG00000039600.11		2	0	7	3	5	2	9	0	7	2	8	2	2	0	37	0	12	140	52	59	33	118	19	78	94	71	21	143	91	92	37	138	31	159	218	112	68	33	30	59	37	67	70	95	46	33	37	42
ENSG00000039650.12		3766	591	2588	599	1952	568	1802	631	2813	815	2602	687	3278	648	1421	574	1298	1399	1320	709	1048	1244	754	1589	1053	1054	436	1389	1028	1338	901	1500	910	1907	3529	1501	1799	421	1836	675	2065	989	1042	1665	2029	998	2083	567
ENSG00000040199.18		380	135	390	159	1360	163	285	183	469	189	817	186	336	345	484	185	149	7778	1237	4143	624	6598	24	6335	394	12203	113	6147	281	5906	303	5198	426	7371	552	10802	1219	5368	467	3408	780	9841	1552	5158	1040	634	1011	1775
ENSG00000040275.17		468	53	418	57	628	48	829	105	545	77	1003	85	382	127	1096	44	213	226	373	228	490	364	16	356	172	151	126	334	47	478	134	242	161	424	657	347	795	121	501	276	1418	184	871	345	951	433	682	210
ENSG00000040487.13		710	464	357	361	619	456	346	679	619	637	1201	443	600	709	1037	286	564	799	505	379	335	703	94	551	310	1168	116	753	427	568	401	683	430	768	873	702	610	263	408	385	568	446	504	696	577	414	685	305
ENSG00000040531.16		1318	518	1172	305	1169	307	1280	419	1204	320	1956	477	1020	541	1246	377	373	712	593	465	210	742	129	753	250	752	121	738	179	784	262	678	331	810	1012	844	383	279	610	379	514	563	583	602	849	458	533	391
ENSG00000040608.14		395	424	566	116	397	150	422	306	482	183	524	278	87	171	65	181	324	213	106	166	212	113	133	156	130	220	86	206	544	171	562	85	257	382	541	180	357	40	313	82	300	97	491	224	335	131	205	48
ENSG00000040933.16		537	245	1754	251	3347	237	1199	334	3609	308	1361	318	911	453	1240	341	675	1391	949	1722	446	1440	111	1563	454	1002	112	1320	610	1229	489	825	610	1265	1113	1190	1138	615	830	1411	785	797	1274	1212	2189	1206	1747	1165
ENSG00000041353.10		1990	62	228	45	2807	140	197	111	6920	180	247	102	2539	112	2184	38	26	642	430	410	580	952	0	925	60	758	59	906	23	1198	16	785	57	1379	858	1070	35	446	93	499	1109	489	319	587	177	1553	182	373
ENSG00000041357.16		6422	2098	3403	1518	8636	1850	5950	1957	4218	1725	4400	2709	6535	3294	5023	2027	1727	4938	3367	3413	5128	4538	135	5204	1946	6094	1561	4966	454	5904	1915	4731	1892	6887	6756	5908	7797	2849	6695	4112	9032	3852	5525	3952	4311	11751	5940	3356
ENSG00000041515.16		8	188	21	120	35	246	44	111	480	104	308	260	24	248	32	149	12	10	17	20	9	14	0	20	4	11	3	7	0	16	5	6	14	7	19	13	7	4	14	19	11	8	14	12	21	15	22	14
ENSG00000041802.11		3065	778	2509	459	2593	647	4139	853	2897	673	4544	985	1653	1089	1865	556	1606	1582	2078	1595	1632	1909	107	1412	932	1858	428	1987	806	2069	919	1507	837	1861	2609	2113	2983	836	1994	1124	2598	1204	3290	1915	2732	1368	2354	852
ENSG00000041880.14		1362	765	3264	437	1490	529	376	655	1243	624	902	675	1332	730	1765	425	1413	1664	979	1023	1191	1375	210	2026	573	2304	244	1424	365	1042	1226	1260	765	1503	1265	1138	1169	639	860	864	1087	795	829	1247	2302	1651	1581	693
ENSG00000041982.16		390	574	564	435	989	64	2699	1543	4610	668	6012	577	35204	731	38913	162	5864	8656	6164	22261	1421	4537	299	2663	2469	11033	1099	703	449	652	8148	317	6586	4347	2058	2620	3014	1567	4908	13718	978	1379	6016	2806	9708	7461	8301	15244
ENSG00000041988.15		618	359	444	258	387	226	567	244	471	230	407	192	643	260	546	183	224	460	390	400	245	493	91	418	177	678	127	478	146	532	246	457	231	336	988	491	424	126	426	320	448	196	357	354	491	722	548	419
ENSG00000042062.13		2804	575	865	326	341	454	53	543	269	623	363	436	326	594	152	256	73	111	97	108	59	305	17	133	78	212	20	150	23	154	67	123	80	131	97	122	57	84	51	137	60	150	179	178	307	235	297	109
ENSG00000042088.14		337	171	812	152	554	261	1289	138	674	205	927	259	316	274	1447	170	389	611	856	383	440	875	94	748	478	520	282	892	196	921	354	453	398	1090	1052	709	1654	324	552	543	1447	382	1246	662	1391	481	908	334
ENSG00000042286.15		1054	747	2153	450	2697	493	1807	615	1235	630	2834	1161	2934	938	1117	430	1590	2572	1699	1272	1395	2170	404	2212	1094	1771	450	2303	815	2066	2293	2023	1149	2247	1511	4188	2071	1677	2510	1015	2053	2154	1530	1981	2236	957	1177	1016
ENSG00000042317.17		344	159	687	115	225	125	378	177	320	119	446	154	383	166	425	132	78	240	289	220	106	410	18	189	71	180	63	214	32	274	72	194	169	226	559	272	424	108	253	246	361	140	389	204	419	315	254	203
ENSG00000042429.12		259	40	249	37	277	49	214	80	272	61	252	42	271	63	164	67	78	120	197	108	168	188	14	157	98	210	51	164	85	207	111	130	82	207	262	211	165	124	191	141	206	132	240	166	265	103	224	103
ENSG00000042445.14		1730	7079	3502	3830	4986	6774	2062	4512	3339	5939	5173	8398	3130	8710	2934	6192	1930	20944	4311	7783	4139	30014	637	19534	2947	32762	1421	30062	2500	27778	2966	23859	3479	21892	6012	38384	4280	10753	3361	11770	5011	21784	4759	20914	4856	5043	3925	8419
ENSG00000042493.16		1063	147	4222	216	3789	743	3918	525	3906	213	3411	135	3265	155	9276	183	3592	6208	6198	2552	4717	5096	2269	4559	7822	3732	2666	6510	2609	5052	10459	6948	8628	7484	13859	6330	8545	1996	4795	2915	8827	6054	8769	5247	8920	4338	5014	2256
ENSG00000042753.12		4835	2266	1955	1489	2272	1649	2660	1604	2880	1756	4517	1938	3674	2288	4132	2171	4181	4317	2128	1966	2340	3697	1793	3444	3079	4216	1437	4122	2876	4273	2547	4342	2245	4329	8267	4525	5644	1343	4345	2388	3674	2558	2257	2970	4110	3533	3086	2087
ENSG00000042781.14		14	1966	34	379	14	1046	39	641	41	824	83	2788	30	1475	10	1445	2	7	5	8	24	4	0	17	1	11	19	4	1	11	1	3	1	11	7	9	21	3	10	4	3	1	5	3	9	5	8	5
ENSG00000042832.12		812	10	8	3	34	13	8	19	21	1	68	20	9	3	26	11	443	20	222	7	128	11	93	15	164	8	43	21	79	19	111	3	86	23	66	8	616	5	331	28	30	9	204	14	322	50	190	120
ENSG00000042980.13		245	18	122	54	833	52	707	193	301	88	402	40	2508	30	896	29	31	736	366	373	94	1499	24	1371	174	580	90	1539	32	2227	147	1211	124	449	726	1468	116	554	95	437	246	865	103	624	1378	390	496	552
ENSG00000043143.20		1291	218	2321	343	6469	275	835	375	2075	349	3274	233	3044	283	2613	257	1365	2581	2554	2281	1013	3598	402	2336	1005	4105	265	2147	1081	2350	1121	2046	1681	3254	2070	2285	1509	651	2674	1817	2502	1167	2348	2431	3363	1411	2961	1418
ENSG00000043355.12		494	2	2	35	402	1	14	2	121	7	326	0	2	0	241	1	9	6	793	6	17	8	35	10	2	0	12	6	7	5	5	12	23	3	519	16	28	1	5	4	578	4	8	5	2	3	23	1
ENSG00000043462.13		153	151	376	703	744	440	181	412	1155	480	1059	412	498	285	1909	437	402	680	1080	393	442	1029	88	2228	264	777	429	1251	44	1378	413	900	590	1268	1933	1206	482	421	261	821	646	616	463	693	2937	1626	1819	598
ENSG00000043514.17		1118	259	1180	199	1166	318	819	341	1707	262	2140	351	2051	459	960	245	385	486	914	537	762	854	32	600	274	578	347	543	112	851	303	639	385	780	1878	730	1640	324	399	427	1207	314	506	561	1417	711	1566	445
ENSG00000043591.6		4	7	2	13	4	316	13	26	5	70	9	14	3	45	6	3	17	71	27	72	1	121	0	114	5	249	5	73	4	119	17	142	24	67	39	170	9	52	12	110	120	40	12	52	38	80	13	55
ENSG00000044012.4		310	226	5	38	54	19	1	48	252	42	29	58	11	49	2	44	5	5513	271	2486	26	3191	55	6432	167	20639	19	3696	3	6423	28	5114	228	7009	0	4332	1	681	0	6141	94	8106	7	2916	5	4792	13	4103
ENSG00000044090.10		2706	477	3122	481	3477	462	4685	551	3244	574	4464	435	3798	601	1434	407	743	1126	1300	926	821	1474	220	1014	866	1374	355	1467	1189	1514	821	987	911	1205	809	1178	1659	446	2641	820	804	614	1620	1357	2196	445	2235	699
ENSG00000044115.21		16221	4896	22189	3664	48408	3503	19530	5032	16857	5059	32446	5812	16879	7124	27064	4775	11525	34462	20424	25052	16993	29218	2291	28313	12789	29918	4679	31496	8717	37407	12776	25831	12741	39481	10897	39659	18784	13217	28737	20496	26768	25110	21940	24728	22163	14745	20572	15670
ENSG00000044446.12		957	1212	1292	890	2116	1116	1574	1357	2606	1208	3393	1640	1855	1729	1096	1237	695	1340	1033	695	504	2708	107	795	527	1466	269	1853	1048	1627	926	1859	686	900	767	1820	2169	431	809	781	588	882	2077	1255	1412	388	1664	394
ENSG00000044459.15		310	563	399	453	372	624	148	495	336	467	301	662	135	626	358	703	202	201	178	446	124	276	23	184	58	338	39	167	26	217	52	116	98	245	283	205	415	112	179	339	501	127	247	189	421	361	393	286
ENSG00000044524.11		37	282	711	205	729	225	130	357	1297	331	752	201	127	313	313	128	56	255	555	667	129	280	0	147	31	297	14	190	24	142	94	73	199	389	239	205	197	60	178	378	30	84	217	316	505	686	198	384
ENSG00000044574.8		14685	11924	42116	7060	31064	14144	44864	15184	17359	11096	81815	21891	47147	23050	38197	28357	14708	27657	25490	24060	20688	22129	2641	27303	13589	17972	7577	33790	8909	35407	8880	20525	9404	31851	38409	27828	41724	14890	40738	17705	31517	17369	32043	20917	47000	31542	34777	15349
ENSG00000046604.13		8982	972	6515	503	11968	818	13847	1517	8950	976	7119	1003	9667	1612	6185	980	6326	31815	14406	18464	9330	34440	604	22184	7557	19570	2010	30798	3722	41890	3204	22827	4569	39801	14542	38822	18331	14443	20171	15885	24281	32792	19601	24799	10097	13904	15939	10820
ENSG00000046647.13		612	222	1417	182	1074	171	838	201	1106	243	978	215	2117	299	537	197	402	578	615	354	651	693	146	403	252	416	293	665	462	503	857	583	931	556	583	476	1869	202	656	373	782	344	1295	625	811	672	708	469
ENSG00000046651.15		1597	385	2240	301	2371	414	3597	493	2349	448	2471	362	2668	523	865	307	504	1103	1737	823	1167	2063	101	1213	602	1582	323	1557	272	1490	490	1442	702	1835	1106	1649	3551	777	2092	1145	2789	1329	2359	1862	1770	703	1914	661
ENSG00000046653.15		24	17	164	22	103	26	121	36	166	82	409	23	122	26	30	11	55	611	249	1585	68	723	12	837	25	1197	24	222	7	329	53	189	145	392	78	787	49	239	79	1230	54	267	214	286	362	2496	181	1691
ENSG00000046889.19		33	50	222	67	339	67	50	146	402	100	493	69	26	70	82	151	42	247	136	465	50	509	4	252	51	351	18	268	6	349	51	170	101	207	113	361	98	135	113	463	26	177	128	280	521	291	168	307
ENSG00000047056.16		629	303	1399	317	1063	211	430	357	1435	290	1825	308	834	424	1358	320	562	1453	804	1151	572	2089	91	1350	426	1383	119	1766	552	1654	451	1101	477	1800	1334	1784	806	578	1193	1060	800	1183	531	1426	1365	685	920	715
ENSG00000047188.16		1230	730	2038	374	1709	648	1308	968	1841	645	2892	1008	1439	1278	892	848	408	1194	1227	1218	1212	1751	42	1443	446	2361	140	1745	77	1955	254	1024	586	2000	507	1926	1449	1075	1246	1162	1539	1661	1595	1384	2084	1005	928	725
ENSG00000047230.15		1141	314	2010	301	1782	433	2608	399	1731	419	2988	473	2601	425	883	291	1134	1337	1759	942	1164	1665	308	1015	1176	1532	553	1396	518	1739	976	1090	841	1586	1062	1566	5350	627	2836	1059	1366	684	3804	1120	1773	906	1432	701
ENSG00000047249.18		920	699	1894	440	1650	537	1236	533	1341	565	3034	711	2464	1026	2511	680	722	2348	1940	1534	1129	2492	298	1556	1187	2253	810	2105	493	2246	856	1680	1213	2460	3149	2405	2828	938	3519	1982	1724	1366	3565	1902	2110	1938	2271	1450
ENSG00000047315.17		1487	841	4049	701	3722	752	3069	1040	4934	943	4328	1271	2942	1594	3766	948	2040	3806	3890	3672	3769	4966	147	3645	1562	4755	870	4506	631	5296	1331	3263	1585	5293	7256	4993	7650	1968	6126	3308	5625	2731	4050	3894	6079	3759	5771	2780
ENSG00000047346.12		902	1154	1427	560	1604	916	489	1155	1284	911	1483	1783	826	1714	549	1858	137	1616	754	1161	551	2250	8	1377	192	1632	126	2128	72	1584	175	1478	364	1967	624	1565	635	1015	1350	1612	1048	1416	604	1699	1266	864	1077	920
ENSG00000047365.12		1800	290	2910	251	3289	435	549	493	1500	457	1039	422	1417	665	719	317	128	882	1265	914	991	891	3	1248	230	1850	82	920	15	1085	75	742	234	1158	651	1035	452	602	1085	585	974	724	698	761	959	598	879	371
ENSG00000047410.14		3443	1356	18903	1136	3697	1301	8389	1706	11547	1577	10802	1889	4736	2058	3830	1400	2518	4015	3775	4558	3089	4990	201	3776	2022	4226	770	4920	962	5524	1536	2814	1359	5064	3189	4329	5524	1997	4561	3368	5420	2927	6292	4247	8185	1941	6798	2212
ENSG00000047457.14		231	28056	5666	18439	357	34768	2773	37884	613	39756	13857	44578	6087	52988	7598	73846	27	522	155	889	16	1085	0	396	27	298	6	475	0	973	34	256	78	518	294	393	14	105	66	547	30	443	173	497	240	708	55	355
ENSG00000047579.20		721	202	1172	160	1098	223	786	181	1191	262	1089	168	1450	202	1114	180	716	1163	931	780	431	1083	413	976	785	1821	285	1026	458	1138	516	891	606	1327	764	1191	1173	393	1332	999	1238	957	1223	889	1311	1309	690	684
ENSG00000047597.7		45	61	116	29	165	14	58	22	221	85	82	97	66	80	22	77	166	3477	1666	1955	1390	3972	89	2478	767	2826	380	3355	890	4140	436	3007	414	4154	2934	4640	2663	1914	159	2281	1855	2717	1550	2708	1211	1932	437	1880
ENSG00000047617.15		0	2	19	10	16	2	2	4	70	9	14	4	1	3	11	2	11	51	17	78	6	56	2	52	19	40	6	23	6	44	13	26	24	27	28	35	16	8	14	56	7	29	13	33	52	43	31	30
ENSG00000047621.12		692	144	870	163	775	139	445	207	1091	177	1070	169	732	174	946	178	204	636	601	538	580	788	26	612	188	643	135	785	62	828	240	647	286	810	915	782	637	369	605	592	739	488	773	586	1026	1285	709	469
ENSG00000047634.15		89	810	96	586	181	1022	1379	1147	1657	864	500	907	664	1112	837	855	303	395	1079	409	780	720	83	391	727	613	289	477	546	545	381	337	384	623	1856	480	4928	335	1017	409	745	377	2266	660	2413	690	2212	306
ENSG00000047644.19		395	230	2146	370	3587	340	1705	400	1749	399	3337	350	2061	358	3107	311	1279	1572	2846	2197	929	1426	178	1520	805	1212	203	1396	1150	1377	812	747	1495	1151	2691	2090	3869	763	2568	1607	741	1407	4305	1432	3652	994	2008	1080
ENSG00000047648.23		33	34	136	46	151	52	40	83	330	60	192	55	113	42	262	39	199	549	130	1508	101	665	20	215	101	409	28	251	109	347	49	168	312	270	80	281	534	144	138	964	68	187	1946	312	365	827	503	765
ENSG00000047662.5		33	3	25	6	17	6	21	7	41	6	15	3	24	4	12	7	10	57	12	18	15	127	6	72	16	13	3	68	3	61	2	100	6	57	11	72	10	29	52	26	11	54	43	40	24	7	23	20
ENSG00000047849.21		6110	3508	18200	2609	14164	1770	6189	4493	11249	3632	21296	4569	8970	4413	23428	3762	11240	15353	11911	22616	8223	13925	1255	11579	6644	14169	1989	11148	3367	12739	5766	7053	6327	13159	7301	12980	13376	4498	13222	14706	9007	6990	13197	10908	20743	13003	16016	11390
ENSG00000047932.14		606	629	2023	474	838	670	2487	722	918	568	1803	731	637	978	1723	611	621	2097	1640	1283	851	2371	72	1820	488	1552	226	2543	115	2956	241	1630	460	2347	1052	2264	2313	1177	2096	2116	1917	1720	2339	2093	2624	1255	2178	1179
ENSG00000048028.11		660	543	1137	334	316	499	1757	360	833	508	957	680	796	702	891	421	384	988	1100	885	1017	1407	55	976	300	1038	169	1005	129	1378	418	960	275	1147	1232	1279	1834	540	1399	865	1510	571	2046	1026	1773	909	1280	743
ENSG00000048052.22		212	27	686	104	763	41	94	153	609	101	537	44	262	81	437	93	87	522	510	646	232	639	2	639	60	411	53	953	19	740	125	916	335	731	217	1040	167	469	338	539	119	963	194	388	528	644	148	594
ENSG00000048140.18		2660	658	2125	553	7398	254	1897	523	2835	421	4625	588	4167	955	3837	658	1605	3240	2253	1779	1584	2521	629	2520	1413	3148	569	3159	1217	2665	1403	3560	1895	3336	2016	3672	2053	1128	2677	1417	2752	1754	2572	2630	3118	2685	2798	1092
ENSG00000048162.21		819	278	568	208	977	236	580	216	608	199	1057	214	880	283	987	221	862	501	774	402	1083	541	157	476	763	365	409	733	305	641	850	488	756	784	822	613	1216	290	969	423	1452	412	1260	566	1215	639	1122	257
ENSG00000048342.17		432	110	914	128	796	120	449	148	1086	166	606	145	513	140	577	134	275	612	271	1098	154	676	22	278	82	494	113	332	37	435	71	256	181	380	504	465	505	170	383	889	100	289	315	370	810	828	663	886
ENSG00000048405.10		490	297	948	226	931	431	855	483	925	386	1019	471	471	680	645	458	387	1000	1275	808	1298	1347	58	948	461	1490	165	1541	108	1449	194	821	405	1404	1201	1237	2432	688	1555	1028	1196	1280	1911	1017	1975	786	1314	671
ENSG00000048462.11		0	6	2	11	14	13	6	7	137	16	11	7	2	36	7	14	1	730	39	123	17	663	25	1235	35	94	24	1043	4	1209	22	718	64	568	70	789	18	626	0	231	58	460	3	314	244	347	109	444
ENSG00000048471.14		660	156	1325	210	2196	180	685	245	1989	196	1009	220	727	313	1274	264	400	1139	1059	1368	290	1440	56	1085	297	879	136	1264	210	1263	340	640	675	995	668	973	1058	341	440	992	317	726	905	907	2163	734	1036	1068
ENSG00000048540.15		177	6	55	10	35	9	118	24	90	21	18	6	32	6	24	8	56	1133	84	3282	14	884	2	178	5	875	18	101	4	153	50	101	223	360	71	555	329	317	161	3010	11	334	358	316	237	3252	19	3220
ENSG00000048649.13		1329	612	2916	464	2625	774	1374	745	1431	695	2359	926	1557	969	1499	655	505	2151	2134	2033	1614	2688	59	1668	523	2084	272	2185	144	2726	389	1614	564	2315	1500	2406	2704	1246	2744	1822	2080	2048	2731	1993	3068	1179	2502	1421
ENSG00000048707.15		828	1361	2289	758	3038	813	1643	1329	2533	1079	3189	1717	1238	2311	2162	1860	1295	5170	2804	5509	1729	5852	110	4135	778	4212	281	4908	486	5311	849	3057	1143	6221	1146	5821	2684	2184	1492	3212	2135	4379	2332	5366	2960	2022	2992	2378
ENSG00000048740.18		309	98	126	264	522	224	90	227	628	281	806	197	294	127	984	419	922	2884	1906	4439	2619	3791	64	2728	621	2227	255	2530	318	3026	771	1302	649	3265	1251	2534	3240	1149	1837	3749	1273	1743	1268	2596	4718	2173	3031	2717
ENSG00000048828.17		5111	4177	10399	2646	8078	3087	10644	3769	7187	3732	11556	5444	3665	5774	9507	4083	7680	17871	11105	10537	11641	20419	970	16070	6638	11675	2190	17980	6425	22209	5394	14624	4881	22434	13343	20730	15096	8422	13369	11194	14253	12417	12603	16464	22761	9985	16566	7711
ENSG00000048991.16		1127	368	2632	257	1607	285	1815	372	991	341	1522	439	787	584	1932	333	1379	1165	2040	1156	644	1490	90	1194	917	1049	294	1355	872	1669	850	853	491	1551	1697	1450	3152	616	1299	950	1719	677	3073	1126	3157	860	3102	677
ENSG00000049089.15		734	21	7746	62	505	35	164	149	5712	71	12105	21	1490	33	456	28	217	630	243	433	658	465	220	373	269	144	166	770	1456	370	177	640	124	323	7198	304	101	339	635	199	5182	227	45	944	875	229	1326	127
ENSG00000049130.16		92	65	274	165	520	93	1668	123	1075	140	540	140	60	129	555	72	264	2676	1345	2747	1043	3111	5	2112	155	1189	145	3140	61	4144	83	1644	302	2283	1659	3166	1011	1723	262	3474	2252	1571	1708	1779	1043	2849	1579	3507
ENSG00000049167.15		617	202	513	91	589	106	295	172	399	157	648	193	371	257	229	88	216	382	333	318	479	553	19	384	161	283	80	463	66	464	156	334	180	445	413	523	623	174	469	341	545	255	567	384	809	410	693	271
ENSG00000049192.15		33	15	79	12	55	25	289	80	75	46	124	21	126	17	522	30	31	16	126	28	42	26	0	26	37	14	14	12	1	12	38	5	67	22	46	16	82	8	140	46	10	15	63	21	400	17	259	33
ENSG00000049239.13		1100	4382	4212	3824	3028	3976	10488	5905	3677	3718	8182	5090	1804	6091	4344	7834	2697	6599	5053	4577	3561	8028	300	5017	1970	8958	676	6057	2358	7719	1821	4007	2732	6916	2582	6701	7221	2957	1994	2600	3948	3907	4341	5629	7543	1835	6238	2639
ENSG00000049245.13		2103	1628	2110	1414	3023	1455	3049	1465	2704	1290	4258	1691	2268	1928	7545	1380	3082	7702	5296	4155	6766	7489	256	5396	1798	9025	1394	6238	701	7837	1976	6662	2583	6141	5632	8189	6727	3087	4412	4976	5601	4586	4526	4733	5059	5905	4702	3882
ENSG00000049246.14		160	1852	377	939	275	506	189	1292	537	903	427	1313	254	2489	313	398	232	1448	249	1453	201	506	28	820	112	1292	26	875	298	763	84	638	227	591	609	1099	147	283	189	1006	293	1318	138	349	326	663	450	1539
ENSG00000049249.9		4	3	15	25	55	12	10	21	76	17	87	8	63	4	406	8	40	31	236	29	170	35	17	98	38	16	48	130	5	51	101	47	39	54	371	46	95	74	53	62	173	67	104	59	307	56	249	46
ENSG00000049283.18		1222	1	1055	6	2964	5	992	28	1696	17	745	2	1522	4	230	4	513	2352	690	748	913	1598	130	1760	626	317	231	1771	667	1311	230	1271	564	3489	650	1152	354	387	1072	779	1179	486	951	1863	495	779	375	397
ENSG00000049323.16		1466	1183	2904	1007	2449	972	765	964	3528	879	4855	745	1314	1213	20356	425	2076	2339	3521	4223	891	3156	186	2270	719	1624	904	2338	551	3358	1780	742	2451	2722	2462	2979	5350	996	2885	3326	905	1951	8129	2221	7525	1866	4928	2352
ENSG00000049449.10		2784	1724	1607	787	3732	769	4584	863	3010	953	3327	1255	3907	1524	2947	1441	4404	1265	1892	918	2738	1088	670	1403	1388	726	520	1213	801	1607	778	1037	1219	1447	1577	1502	5624	810	3230	873	2203	619	2238	877	3652	1382	3115	667
ENSG00000049540.18		316	518	35050	1271	2393	964	526	1032	2337	1211	1658	801	354	342	857	436	2880	2115	3137	2419	649	1674	496	1448	1777	1259	535	825	505	808	2307	503	3494	903	1619	1353	2929	436	2957	1765	353	808	3694	1305	8557	804	5233	1215
ENSG00000049541.11		2214	583	1215	398	1883	351	1537	444	1526	550	1404	614	1983	697	2011	585	1088	799	809	612	1337	984	215	1065	1043	1028	575	1124	469	1416	1396	1000	965	1304	1951	1410	2021	292	951	777	2097	613	2282	844	1852	1538	1840	689
ENSG00000049618.24		1649	999	5369	743	2730	971	5501	1160	3450	1098	4291	1189	2440	1225	4378	961	2404	4196	4108	3524	1463	4981	276	3221	2510	5899	585	4551	2091	4645	1784	2833	1975	4537	2577	3803	5085	1790	4984	2970	3841	2631	4636	3978	5620	2115	5010	2096
ENSG00000049656.14		5150	4437	5592	2202	3610	1598	7762	1870	4967	2571	10458	3911	5839	2864	5893	6055	4089	8369	6179	4398	2656	7358	2132	7069	4526	12517	1706	9292	5349	7579	4453	5813	4336	7791	4775	8523	6249	3158	6513	4127	4499	4177	6713	6126	7940	4074	8170	3042
ENSG00000049759.19		3457	1139	1284	634	3786	760	2026	789	2362	655	2312	952	4839	897	2205	694	1580	8689	4126	5167	1830	9945	227	5691	1401	9647	337	8938	622	8344	706	5042	1116	8197	2068	8027	3008	2531	2860	5596	2600	5152	3820	8378	2137	3320	3499	2914
ENSG00000049768.16		13	59	13	11	64	11	14	76	105	9	109	8	160	147	86	51	93	23	411	33	60	34	16	107	101	22	32	94	32	51	190	107	131	79	482	78	113	33	23	69	142	40	197	56	389	36	528	22
ENSG00000049769.14		170	81	414	66	244	89	32	88	437	104	534	75	288	72	142	102	226	116	81	134	31	102	4	87	41	96	20	66	34	66	48	65	69	70	76	58	113	38	31	126	58	59	79	60	122	120	82	96
ENSG00000049860.14		4207	3034	4138	1642	5357	2191	2287	2193	2737	2689	10374	3394	3926	4311	4224	2843	2850	9055	5999	4116	7136	9019	872	6178	3790	7860	2127	7911	1671	8797	2524	6819	5012	9828	6764	10325	8156	3874	6978	5689	5278	5247	9133	5858	10101	4850	4410	4113
ENSG00000049883.15		406	217	555	106	616	167	553	209	574	222	448	326	322	313	336	257	211	260	300	346	382	390	20	295	226	280	111	317	114	448	129	249	256	349	441	387	537	138	504	342	526	205	565	269	831	357	407	277
ENSG00000050165.18		58	402	2622	709	1800	266	1062	369	4018	759	2518	391	1025	362	8159	323	2495	2527	3548	3082	1435	3477	347	3106	1797	3282	1174	1904	331	2101	2453	1379	2574	1944	2281	2783	3047	913	2913	3212	1101	1316	2641	1387	3558	2585	4441	2636
ENSG00000050327.15		784	175	1628	169	1367	206	1007	259	1026	209	877	210	1449	246	349	356	654	1632	1486	1001	595	1693	124	1629	908	2919	202	2453	308	2141	359	2041	533	2356	1166	2016	1829	948	1432	905	977	1745	882	970	1403	550	1290	499
ENSG00000050344.9		495	50	1115	67	1224	57	1070	124	1365	83	3130	42	1395	39	1135	56	4733	430	2636	304	3993	658	390	935	1442	345	908	852	363	865	665	429	1694	721	2869	793	9874	470	4203	292	2419	555	4834	407	4647	610	1813	333
ENSG00000050393.11		1328	871	2568	617	2232	569	1411	773	1527	744	2129	921	1406	1252	1753	775	765	2630	1976	1260	939	2600	170	1859	1064	3774	347	2303	367	2417	399	1683	664	2556	2159	2482	3245	1065	2822	1572	1997	1896	2600	2078	2335	1904	1764	1093
ENSG00000050405.13		1393	459	2839	638	3030	574	818	717	3162	838	6345	812	1948	817	4546	599	764	24280	5763	13728	6847	22912	217	17098	2481	27396	1804	23911	530	25708	1474	22067	2396	28910	8654	30090	4152	15880	5336	13713	12630	22559	5275	19103	7886	10906	3257	8003
ENSG00000050426.16		3144	1297	3506	1034	4146	1707	2262	1259	2256	1379	3811	1442	2726	1506	1559	1054	741	2612	1732	1388	1372	4101	232	2094	981	3328	721	2784	998	2996	1351	2703	1145	2257	4920	2625	1841	1182	4487	1841	2594	1398	2294	2496	3358	1461	3531	1493
ENSG00000050438.17		35	5	17	17	64	8	190	16	52	17	38	13	22	7	158	8	39	66	112	71	632	65	5	113	35	260	51	92	102	49	97	28	71	73	49	54	105	27	313	75	35	86	93	84	600	45	320	38
ENSG00000050555.19		172	448	1293	1430	1203	896	262	1021	3169	1525	1638	706	549	736	662	434	72	605	282	192	60	1026	49	399	282	27	11	586	84	752	83	457	25	142	116	479	139	240	26	182	46	274	225	400	420	131	160	130
ENSG00000050628.20		517	11	14	33	160	6	6	12	77	35	197	15	22	8	12	7	142	285	364	559	68	410	35	151	57	390	39	134	15	130	299	162	247	221	171	318	340	158	152	765	32	163	211	185	831	602	125	522
ENSG00000050730.16		5	4	1	5	8	6	19	2	8	3	4	4	4	4	161	0	4	26	32	15	30	14	27	102	13	10	7	49	1	37	8	39	10	91	113	28	18	13	3	14	70	19	24	21	95	667	111	22
ENSG00000050748.18		1406	760	3272	641	4570	660	1484	742	1744	739	4030	948	1556	1180	2499	787	1007	2979	1761	2293	1644	2861	369	2357	1295	2905	446	2717	802	3368	1054	2302	1358	3512	1701	3290	2965	1251	2275	2199	2120	2040	3249	2525	3329	2279	2175	1625
ENSG00000050767.17		17	34	40	36	85	24	33	31	67	32	186	19	51	34	184	30	19	47	53	42	6	230	8	228	51	261	11	141	3	114	12	81	23	76	66	169	16	70	14	31	22	92	27	87	146	65	90	101
ENSG00000050820.17		10147	1251	7677	1073	5808	1067	4162	1556	5592	1360	8652	1588	3663	1692	6263	1024	3027	10392	4331	5263	2700	8034	1802	7292	4017	9860	1251	10372	5919	7336	4010	7640	4343	9609	3580	8370	4113	2958	5400	3783	5348	5357	4767	8013	4355	2679	3343	2396
ENSG00000051009.11		1827	1339	2540	734	2362	1109	2990	1580	3817	1501	1804	1584	1872	1527	1538	1183	1890	4501	2884	2681	1261	4864	308	3528	1689	5073	619	6316	1855	4635	1530	4409	1498	5562	2337	4551	2416	2287	2099	2723	3650	4616	2225	6693	3367	1602	2466	1475
ENSG00000051108.15		2624	4209	3781	2500	9514	4042	2295	3820	4933	3711	8023	6512	2499	6102	4411	5320	1384	11583	5347	4330	4912	13711	780	10834	1748	7758	1307	13713	1006	11694	1553	10540	3057	9798	8478	10376	5851	6118	6979	5692	5655	7813	5554	8925	9074	8015	7590	5458
ENSG00000051128.19		2748	25	850	60	715	50	270	91	1123	67	590	43	949	48	3021	40	660	241	165	171	102	226	168	189	103	175	73	192	302	167	279	166	368	139	195	166	255	63	443	133	47	80	144	99	404	124	147	128
ENSG00000051180.17		581	15	167	18	372	12	645	14	377	8	186	7	152	15	347	8	387	424	249	245	405	629	43	501	510	239	274	633	167	759	527	452	336	1092	782	641	547	144	610	383	1722	258	851	382	585	682	546	243
ENSG00000051341.14		613	9	111	16	327	3	906	5	595	5	195	6	99	17	329	6	290	134	178	122	316	236	23	197	219	85	45	295	62	291	126	133	108	505	469	274	591	97	333	178	777	199	700	249	716	128	501	76
ENSG00000051382.9		1108	472	1907	330	3386	564	3067	746	2289	683	2630	731	1606	921	1655	666	759	3545	2048	1853	1944	3751	30	2617	849	4491	382	3129	299	3990	605	2821	688	4085	2211	3751	3258	1880	2178	2256	2596	2765	3977	2709	2477	1909	2334	1395
ENSG00000051523.11		12355	406	5134	1452	10327	995	6458	1006	3791	1309	7954	698	5004	679	10788	957	7151	14198	6366	4459	2023	9392	6443	14921	7093	4809	6432	14558	670	11516	8523	14236	12088	18061	13894	12168	5250	3731	10315	4347	7387	5943	5288	9022	7733	10461	9086	4314
ENSG00000051596.10		832	211	405	118	533	95	835	193	559	181	632	215	597	263	533	156	401	538	329	241	265	393	85	405	367	275	101	451	149	464	471	430	325	505	544	474	889	145	594	272	1320	248	1052	314	510	422	541	264
ENSG00000051620.11		3370	2583	4316	1547	1866	2521	4687	1932	2043	2294	3425	2054	3103	2233	5013	3141	2133	4626	3487	2708	2053	3813	553	3095	1620	3131	1042	4019	942	4317	1722	4379	2629	4216	3779	4412	4635	1920	9371	3054	4247	2754	4169	2917	3611	4972	3348	2359
ENSG00000051825.15		250	358	565	204	416	239	515	333	632	280	711	572	206	481	590	305	178	370	432	309	360	647	5	547	169	289	69	572	71	691	137	395	152	679	1141	471	608	230	224	390	685	307	889	517	985	415	1211	280
ENSG00000052126.14		1721	582	2415	460	2024	664	3176	640	2832	656	4688	828	2107	1028	1116	439	411	1401	1174	1200	943	2016	64	1195	672	1795	272	1617	366	1970	299	1087	373	1594	1292	1707	1581	827	1769	1344	937	1066	1873	1278	1670	929	2055	870
ENSG00000052344.16		6389	877	8663	333	7537	435	4433	1168	3674	664	10111	581	7685	980	1618	580	4914	28940	10320	9424	4121	21187	3586	19318	7799	26408	2126	23477	12198	23069	3157	23109	10812	23744	6847	27808	10011	9475	11976	10941	7902	16167	11256	19216	7340	9647	7170	7473
ENSG00000052749.14		1435	427	6110	309	3753	432	3608	468	3091	342	2864	484	3034	669	2355	435	2054	1225	2941	1652	896	1190	467	1222	1519	1249	305	1736	1722	1342	1421	834	1160	1350	2111	1323	3447	435	2877	615	2780	611	3000	1058	1995	575	3277	462
ENSG00000052795.13		3070	4121	5460	1269	5088	2625	390	2046	1206	1565	4316	3320	1639	3887	1062	3582	680	4762	1925	4001	1757	5489	31	2428	554	2498	150	3753	251	5005	385	3429	512	6024	2122	6206	2153	2162	2145	2410	3205	5473	1478	3161	1974	2050	1872	2002
ENSG00000052802.13		989	10580	2895	6879	3144	16804	2377	17801	2810	22074	2822	18257	1682	10066	4727	10358	840	1662	4453	7427	5749	1686	250	3005	786	4298	1090	2302	346	3303	589	2281	781	5186	5801	3828	9268	1525	7390	1669	3173	2916	3978	1798	5993	7109	2771	957
ENSG00000052841.15		1475	2008	4254	1168	3619	2055	4518	1965	3125	2155	3931	2183	2675	2132	2739	1872	2089	3251	3760	2222	2237	4232	189	2356	1241	3266	494	3866	893	3963	761	2716	966	3076	2446	3165	3054	1554	5360	2224	2590	2271	3532	3566	4277	1476	3904	1508
ENSG00000053254.16		992	1500	1760	1218	1614	1559	1326	1345	1761	1349	2289	2381	557	2385	548	1611	890	5230	2837	5182	985	6318	60	2784	558	8556	244	3983	337	4397	734	3601	957	3904	1976	5037	2774	1822	2003	4023	1074	3957	1838	4349	4520	3304	3713	3437
ENSG00000053328.8		4	10	162	7	42	5	28	25	85	9	34	7	29	18	19	10	9	142	20	360	3	79	1	27	4	249	11	34	1	27	14	21	38	30	17	48	20	28	20	182	3	28	25	66	30	312	13	199
ENSG00000053371.12		1339	1801	888	1339	1767	1576	1129	1456	1394	1602	1666	1929	1310	2108	1605	1401	1691	3649	1801	1862	1506	3848	504	2830	927	4705	484	4317	806	3885	1160	3986	2053	3943	3497	4424	2355	1443	1593	2268	2229	1850	1779	3433	1225	2275	2381	1855
ENSG00000053372.5		1486	690	1073	521	1130	672	1635	761	1249	628	1497	569	1447	848	3930	574	2075	1477	2131	1268	2137	1516	241	1274	924	1277	687	1525	650	1544	2054	1451	1174	1713	2875	1512	3883	538	2114	1032	4031	793	2277	1404	1780	2413	3418	839
ENSG00000053438.11		6	12	55	43	23	2	34	16	56	7	125	4	8	11	4	4	118	317	70	646	12	127	17	33	31	313	15	45	33	27	49	12	168	112	54	131	36	57	95	869	36	64	83	106	239	1070	136	1169
ENSG00000053501.13		2671	617	1117	512	1491	617	800	506	794	570	631	540	958	650	692	640	710	1023	772	545	391	880	370	779	628	878	394	1054	994	935	635	1070	762	795	984	788	978	287	828	604	422	481	1614	820	1017	828	722	534
ENSG00000053524.12		23	2	33	2	45	2	16	6	31	5	30	0	22	2	35	4	8	71	42	94	12	65	3	59	3	62	5	66	3	65	6	38	12	73	34	86	38	34	40	62	23	110	19	59	58	55	73	45
ENSG00000053702.15		246	53	371	61	366	66	331	131	479	113	334	47	220	32	63	42	60	271	173	275	67	356	21	254	89	174	36	200	80	230	99	191	120	219	149	263	150	89	209	290	81	145	149	262	533	180	316	213
ENSG00000053747.17		158	372	455	140	6854	95	3060	329	4530	148	2152	137	1981	226	1653	128	595	7275	6084	18703	1085	4449	72	9333	1714	11750	486	12406	1069	9098	2654	4115	1094	11513	506	11683	1428	4253	1341	3144	3510	10133	8046	4638	1108	1040	1159	1881
ENSG00000053770.12		1405	902	1386	522	1020	514	1843	837	1131	718	1490	1059	756	1568	844	729	451	3584	1982	2453	1344	4769	32	3108	504	3611	317	4103	215	5145	462	3714	736	4728	2061	5096	2415	2432	1171	2611	1876	2857	2085	3195	2103	2492	2368	1683
ENSG00000053900.11		1291	342	1744	270	1160	340	1056	483	1885	375	1367	374	1281	527	1164	409	315	796	768	740	760	1142	45	858	320	1084	245	980	89	1124	220	810	364	1139	881	1095	818	591	1422	933	1297	892	948	1073	1378	856	1130	645
ENSG00000053918.18		184	43	1432	139	2903	78	8076	186	1692	142	421	81	3862	71	1060	114	8948	5796	6026	1789	2488	4531	1589	3777	7150	3915	1231	4666	9562	4579	3577	3855	3666	4766	1060	3930	3564	1152	9393	1543	3276	1690	4766	3778	6218	1944	6441	1322
ENSG00000054116.12		2762	1091	2121	674	2243	794	2237	873	3734	823	2392	1128	4026	1265	3034	894	2211	2784	1660	1724	1722	2593	521	2071	1023	3401	706	2513	505	2876	1208	2518	1433	2734	2939	2952	2794	1084	1702	2005	2696	1663	1737	1961	1993	3243	2608	1650
ENSG00000054118.15		5015	2860	8947	2233	7073	2941	6627	2705	8232	2713	8391	3736	7979	3982	5250	3209	3814	7494	5173	6302	4960	8287	454	6339	2166	6408	932	7258	792	7940	1866	4750	1951	7671	5152	7501	7975	2775	5124	6086	8829	4861	5634	7284	7471	4272	9941	3909
ENSG00000054148.18		1538	1046	2806	728	1506	511	4409	826	1699	822	4524	797	3136	956	2807	623	2129	3108	1374	1521	1152	3235	1503	2684	1646	2441	2069	3683	2000	2530	2669	2951	2062	2599	3753	2860	1487	756	1420	1736	3054	1216	1174	3225	2601	2608	2395	1526
ENSG00000054179.12		1340	98	1261	29	265	24	1205	93	257	59	937	30	1024	76	280	36	1349	1295	306	377	715	1419	223	926	1382	2165	1108	1405	1166	1462	730	1579	676	1437	213	2282	835	265	2907	631	659	734	723	1610	1793	405	512	524
ENSG00000054219.11		16	39	33	63	82	43	609	85	148	76	171	44	442	59	223	51	320	1559	1245	549	796	1363	50	1403	474	2270	160	1184	171	1840	137	726	364	1689	1089	1372	2157	866	3374	1097	1212	1139	2198	1103	1577	771	1456	397
ENSG00000054267.22		1769	596	6542	484	2156	642	2778	816	3594	716	4983	866	2313	871	1322	629	338	1169	1624	1479	1114	1690	25	1209	432	1562	140	1487	146	1860	295	1127	366	1731	1183	1496	2347	997	2757	1474	1460	1206	1939	1616	2943	1112	2291	977
ENSG00000054277.14		47	75	289	35	120	94	273	48	331	78	159	125	136	91	139	63	132	510	87	149	98	617	28	407	77	148	38	656	51	667	59	549	80	269	135	1112	160	323	64	271	66	490	107	222	81	115	63	140
ENSG00000054282.16		732	289	2914	259	1000	336	741	280	1918	341	2347	362	1376	369	3308	294	343	602	665	458	441	830	42	528	280	749	154	678	167	681	204	596	284	616	968	690	760	288	887	517	942	372	799	622	1157	700	759	391
ENSG00000054392.13		362	134	1028	137	411	110	797	156	496	128	612	230	366	183	306	165	69	451	166	294	132	540	41	287	149	346	66	486	84	472	39	358	98	450	117	529	212	212	357	301	131	191	339	418	229	199	368	249
ENSG00000054523.18		1017	1001	1286	728	2545	1035	1909	981	1849	870	3284	1242	1090	1892	2075	976	1185	4094	2814	4660	2007	6336	103	3995	799	5226	287	4418	584	5853	1010	3353	1212	4954	1925	8307	3996	2489	1846	3623	3116	5076	3105	3890	2694	1741	3127	2563
ENSG00000054598.9		543	14	7933	121	657	51	2252	80	264	114	368	85	78	37	468	26	65	145	173	156	17	118	15	126	86	138	7	102	69	120	32	43	168	112	218	146	196	44	508	209	264	55	169	78	320	57	50	118
ENSG00000054611.14		2762	673	1909	727	3012	684	2878	664	2444	785	3072	725	3280	938	2552	688	1139	3246	1945	1516	1313	3816	255	2534	990	4127	455	3924	864	3278	1435	3357	1234	3576	1902	3493	1626	1199	1485	1758	2158	2665	2240	2626	2361	1358	1830	1201
ENSG00000054654.19		4259	1464	10750	1419	11831	1816	8449	2046	7806	1667	21587	1495	2492	1709	2550	2567	1450	9284	6772	5732	1912	12783	259	7964	1071	4638	527	12464	1660	12142	1907	6210	1551	11217	1858	10107	5539	3664	1802	5552	2373	5785	10406	11612	8907	1707	8137	3214
ENSG00000054690.14		272	60	906	49	472	33	1169	75	676	59	376	49	291	80	100	62	395	1810	1634	1192	619	2807	103	2135	769	2503	358	3214	978	2873	876	2012	505	3402	1806	2958	1637	1389	848	1215	2393	2295	1566	3376	1796	772	1649	687
ENSG00000054793.14		7892	1322	5775	705	7596	724	7686	945	6069	1007	12199	1018	5025	2006	2127	771	8804	11786	11978	6570	5368	13681	1237	7532	5754	11368	1589	12197	4883	14486	6036	9467	7636	12131	2733	14806	19960	5590	36589	7621	3560	10850	33075	9025	10792	2773	16257	4190
ENSG00000054938.16		31	75	58	132	232	33	32	120	247	182	348	65	678	76	74	169	622	362	459	1912	22	23	46	42	82	56	94	47	6	28	383	18	2446	120	233	87	530	78	362	475	20	20	1168	82	1082	2169	185	1051
ENSG00000054965.11		2241	920	3342	801	4400	730	5648	739	1840	765	4170	858	2372	1573	2431	843	859	2536	2543	2878	1150	3238	174	2172	639	4955	315	2613	445	2976	658	1591	825	2207	1645	2973	2049	1137	1679	2367	1528	1430	3184	1992	5090	1227	2524	1707
ENSG00000054967.13		49	11	94	63	142	37	442	55	191	46	292	43	204	14	352	24	229	83	274	82	125	134	95	222	187	98	78	242	147	142	300	144	207	138	808	129	229	54	151	79	360	95	271	144	980	189	352	65
ENSG00000054983.17		572	303	1812	491	243	885	972	761	956	411	4069	400	654	479	1116	449	329	1608	1561	1139	529	3124	108	1217	484	3569	136	1664	227	1925	241	1650	663	2315	1600	2636	1966	980	815	1647	154	1433	5789	2307	1832	921	1009	820
ENSG00000055044.11		1565	587	4079	414	2140	639	3988	708	2563	622	3268	689	1668	895	2736	641	1257	1099	2071	1346	2133	1439	81	1289	931	1071	518	1592	310	1760	724	994	795	1712	2618	1531	3925	742	3237	1009	3961	927	4289	1305	3875	1574	4552	736
ENSG00000055070.17		2896	1601	2609	1385	2995	1260	3074	1417	2732	1168	4458	1573	2801	1834	6992	1467	4144	6617	3754	4491	3345	5726	1029	5343	2564	7339	1025	6513	2060	6183	3352	5306	3141	6102	5843	6365	5115	2084	3636	4453	5505	3789	3761	4908	4793	6464	5430	3361
ENSG00000055118.16		3	9	869	10	370	11	1629	12	85	21	135	6	184	7	10	5	1116	1681	263	3231	341	745	114	371	468	1392	167	397	396	305	437	230	1486	571	464	535	1343	254	3774	2091	440	281	1181	688	1132	1077	566	1760
ENSG00000055130.17		1928	1764	2232	1044	2606	1743	3047	1659	4143	1828	4129	2079	2472	2302	3848	1701	2504	3037	2896	3106	2715	3513	300	2596	1864	3332	905	3175	590	3449	1346	2526	1684	3412	4241	3185	7821	1429	4776	2659	4221	1807	4905	2664	4983	3083	4182	1954
ENSG00000055147.19		729	422	885	289	2086	443	594	432	679	473	1265	606	439	630	975	495	171	730	676	611	634	817	34	692	180	1153	150	819	47	913	192	629	342	801	629	799	770	418	813	806	720	488	568	598	1093	991	637	651
ENSG00000055163.20		1195	3545	2298	804	16512	675	502	1334	2523	950	1797	737	2666	1284	2083	2368	850	1996	1797	1294	827	1912	446	2896	1728	1962	347	3418	1868	2583	1370	2242	1369	2538	829	2347	853	1008	2671	1757	1148	1245	2200	1525	3473	1627	2612	1039
ENSG00000055208.19		753	3163	3796	1548	2322	2036	3368	1788	2047	1815	3395	3091	1974	3643	4672	1913	1450	6270	3907	4593	1841	7753	82	4689	1179	5657	652	5093	621	7706	1043	5626	1597	6484	3363	7061	4737	2972	4306	5550	3940	4396	3727	4265	5183	4884	4795	3767
ENSG00000055332.18		1841	907	7160	594	5770	793	3475	802	3803	787	4450	1023	2282	1383	2950	903	2021	2535	4542	2698	2584	2909	100	2744	1210	3711	455	2567	385	3688	753	1942	1030	4078	3337	3135	4913	1506	3998	2545	3818	2452	4677	2186	4598	2546	5226	1567
ENSG00000055483.19		1442	528	2992	536	3836	763	5143	962	2610	565	3634	712	2516	1005	1899	995	2264	1862	3189	1915	2335	2448	360	1756	1467	2023	491	2574	1730	1838	824	1205	1269	1768	2290	2051	4545	806	3222	1412	1952	1408	4661	2434	4317	948	7369	945
ENSG00000055609.19		1352	1017	4845	785	3740	1212	3254	1549	3819	1144	5918	1603	1770	1886	1372	1204	1144	3696	3846	5010	1911	4913	94	3550	1356	4271	317	4372	788	4969	889	2480	1081	4651	3160	4232	5892	2103	2466	2839	2044	4449	4141	4811	5826	1677	4578	1834
ENSG00000055732.13		4052	13	13	12	3371	24	1	13	193	16	87	13	976	24	66	20	5	45	55	50	15	100	3	25	18	156	18	57	4	77	28	68	74	104	168	68	19	17	1385	76	191	51	9	113	42	64	168	95
ENSG00000055813.6		3	1	48	6	16	7	2	2	10	5	26	4	2	4	3	12	13	31	26	52	1	22	0	17	3	25	2	8	24	19	2	8	11	19	1	10	7	5	3	12	0	13	7	26	26	64	8	14
ENSG00000055917.16		4520	2799	8955	1905	8897	2576	9237	2670	7945	2635	9466	3390	5323	3844	3070	2623	3068	7229	5806	5839	5594	9216	150	5993	2654	7375	859	7513	1443	9244	1780	6014	1687	8016	7138	8786	9587	3934	10927	6446	7123	5351	9943	6158	9748	4453	10651	4203
ENSG00000055955.17		115	466	345	277	91	321	14	459	100	436	140	380	176	338	92	442	1	2	4	1	0	5	0	1	0	1	1	1	0	2	1	0	1	3	5	1	0	2	1	2	0	3	0	6	6	4	1	1
ENSG00000056050.7		417	320	795	260	843	351	341	282	494	327	501	335	1026	465	705	313	179	510	455	478	451	545	38	617	130	529	131	513	31	696	133	541	146	600	804	592	837	311	666	729	1214	368	508	469	870	1169	481	556
ENSG00000056097.16		1800	1161	5227	940	3776	1254	4759	1533	3626	1430	9350	1694	2283	2111	3596	1215	1914	3805	4611	4158	2995	4795	230	3191	1901	5169	803	4064	1364	5410	1850	3051	1771	4260	5320	4115	7466	2066	6709	3912	4030	2804	7034	3443	6367	4077	5595	2710
ENSG00000056277.16		59	36	258	37	160	38	513	61	237	38	294	50	146	81	174	22	76	110	326	107	161	134	15	99	66	101	59	147	34	131	70	97	70	135	528	100	1039	65	204	95	365	96	488	104	457	139	303	94
ENSG00000056558.11		288	119	1250	178	609	181	618	371	1158	242	1727	186	1880	166	889	126	344	256	513	253	263	296	87	670	262	277	93	464	212	272	388	287	290	448	970	274	298	151	268	370	223	215	309	424	1410	362	778	269
ENSG00000056586.16		699	689	1740	551	1840	726	1827	906	1353	793	4283	1045	3031	1142	2211	830	943	1808	1947	1766	1623	2445	75	1711	747	1910	363	2182	335	2597	573	1529	666	2472	2238	2406	3102	1279	2515	1671	1528	2040	2421	1770	3250	1322	3339	1119
ENSG00000056736.10		2042	1207	2447	685	659	1388	444	527	2555	1370	4321	650	375	635	216	833	907	506	1161	429	2214	1119	55	441	334	655	84	822	203	1137	226	1008	376	970	4308	996	834	270	1389	496	1799	325	612	595	1274	478	3286	364
ENSG00000056972.20		489	266	822	232	1483	570	1125	337	1408	220	313	290	1537	271	1730	299	399	3794	1347	1943	663	4117	150	3188	1037	2555	389	4055	577	5543	657	5182	585	4674	963	5362	1217	2178	1335	2184	3302	2589	1375	2873	2156	1465	1410	1589
ENSG00000056998.20		158	735	509	484	22	1245	953	561	680	770	1491	942	516	1908	68	486	772	364	557	223	675	631	152	576	498	501	235	270	223	477	444	402	320	1127	367	628	3025	131	899	273	597	265	1087	494	1332	487	1529	342
ENSG00000057019.16		730	647	2362	579	402	902	3111	884	1750	885	2161	891	1802	1102	32853	740	529	1018	1068	1836	191	893	36	490	300	732	215	645	103	700	276	433	954	863	760	772	1511	443	3496	1552	790	435	1254	839	1583	1053	1125	1175
ENSG00000057252.13		2366	539	9571	566	1811	885	984	924	5366	816	6438	783	4374	686	3500	719	587	2408	1662	1250	1293	2803	70	1788	296	2002	284	2100	178	2638	204	1796	644	3116	2796	2386	2804	995	1493	1571	446	1185	2559	2116	2902	1977	1880	1123
ENSG00000057294.15		240	1210	2148	485	519	821	2741	1240	795	889	2246	1664	425	1811	1005	1847	3631	12555	4125	6787	7454	12364	353	11469	3123	3874	1050	13812	2378	13957	1959	11781	1369	15237	5612	14405	6562	6695	6079	5934	17687	9593	5861	9964	4920	6869	3587	4385
ENSG00000057593.14		779	8791	107	3784	567	6424	61	8026	170	5998	1640	10029	7	9683	37	8660	54	6	35	9	0	3	45	8	82	104	27	15	24	7	9	6	14	11	19	11	46	2	180	5	0	3	97	7	86	8	19	1
ENSG00000057657.17		39	68	202	145	626	241	1327	209	1096	227	443	163	177	136	575	221	369	2490	1185	868	430	2274	67	2933	381	638	268	2285	76	2179	307	1389	437	3292	904	1506	817	1456	946	1008	1123	2558	672	4144	1884	1188	1074	538
ENSG00000057663.16		668	858	1403	541	865	810	2673	757	924	771	1306	1023	1054	1172	1871	794	860	2759	2215	1882	1469	3115	206	2240	768	3532	565	2878	377	3557	833	2623	804	2979	2387	3362	3779	1606	3161	2412	2835	2003	2454	2447	2321	3438	1998	1736
ENSG00000057704.13		313	76	365	172	580	148	70	183	2275	293	374	139	242	134	714	364	749	8313	1240	3807	1739	9040	111	8382	860	4445	146	4120	195	7171	209	8121	372	5575	2636	8177	909	4612	1004	4582	1229	9276	1749	5084	1000	2167	964	2033
ENSG00000057935.14		2372	337	2346	275	4638	375	2399	368	2451	462	1886	339	2327	427	1431	286	800	1997	1094	1410	655	2189	109	1509	795	1696	414	1908	347	2284	687	1736	615	2045	1944	2165	1910	907	1936	1574	1660	1107	2035	1590	2003	1758	219	1297
ENSG00000058056.9		881	364	1051	283	808	400	933	444	1081	517	1487	478	393	545	2239	497	380	434	288	756	245	634	11	310	256	313	93	348	148	485	103	179	196	673	531	290	1164	117	419	576	1036	218	846	514	1086	418	815	495
ENSG00000058063.16		724	745	3111	509	1648	671	2445	801	3658	866	4674	1094	1390	1518	2087	875	1000	4267	2701	3545	2891	5235	88	3494	1187	3595	467	4680	495	5231	703	3288	812	5710	3643	4753	4389	2340	3216	2965	4998	3610	4430	4452	4954	2837	3025	1966
ENSG00000058085.15		7391	46	25769	64	13449	150	8327	519	20788	117	36983	133	16010	61	14556	106	4791	4985	11572	11643	8378	3779	674	5380	4832	6022	2664	6744	2818	6979	8380	5324	6976	9358	2306	6907	8089	3588	15072	2259	9715	5428	9406	3605	6298	2852	3731	2568
ENSG00000058091.17		2873	812	2140	526	3072	720	237	566	4406	531	763	940	1516	847	1391	550	171	498	564	729	145	454	13	304	67	362	88	437	7	373	157	236	264	312	792	353	318	205	224	761	89	306	245	268	1812	673	491	570
ENSG00000058272.19		1792	475	3250	472	2608	621	1666	851	2853	715	6277	768	1897	881	3111	575	708	3463	2253	7399	2094	3540	49	2173	642	3998	320	2557	225	2931	501	1712	823	3111	3114	2832	3325	1884	1982	6114	2522	2262	3198	2843	4054	4325	3031	4505
ENSG00000058335.16		16	3	63	9	24	1	4	11	20	8	152	0	36	2	54	2	30	17	75	20	26	42	11	55	13	25	9	43	4	30	16	35	17	25	31	30	332	12	25	45	15	25	17	61	380	33	148	29
ENSG00000058404.20		17	788	854	388	25	175	8	285	7	238	43	424	19	658	9	371	6	39	7	60	6	45	20	37	8	95	0	42	4	26	11	19	145	66	11	31	16	12	13	68	10	25	18	55	2	57	4	56
ENSG00000058453.17		1651	215	1447	324	1063	219	1342	496	1483	278	1477	259	1310	231	1292	209	1348	792	878	869	306	668	164	699	410	619	184	839	472	550	574	524	655	660	615	585	953	252	558	568	473	339	642	674	1365	328	1119	429
ENSG00000058600.16		1195	597	2443	367	2210	485	2313	659	1545	564	1936	666	1250	844	1220	582	3026	1400	1777	1173	1401	1667	461	1274	2572	1422	608	1794	2263	1568	1559	1222	1393	1556	1307	1510	2702	603	2776	902	2153	750	2472	1517	2461	968	2593	686
ENSG00000058668.15		1280	517	7328	948	4804	673	2796	1072	6788	1424	4716	789	1281	701	4054	995	958	11416	3091	34319	1007	8597	31	3764	975	11237	334	2883	292	4017	1522	1566	2460	4862	2924	5036	2582	2389	1769	23237	1326	3053	4845	5057	6375	10766	3084	19837
ENSG00000058729.11		740	333	1095	273	700	448	534	368	739	360	1424	427	714	558	687	372	360	826	988	686	1097	1164	30	742	328	1154	175	1049	70	1319	286	846	522	1089	779	1153	983	503	1542	844	1388	608	1173	800	1423	1050	723	684
ENSG00000058804.12		1343	321	1691	298	1795	319	1965	354	2570	328	2555	488	1781	642	1635	349	1259	1712	1905	1334	2375	2156	53	1986	832	1033	608	2142	203	2952	828	1525	448	3334	2307	2464	3546	857	1134	1538	5244	1015	2880	1801	3579	1479	3352	1015
ENSG00000058866.15		185	18	67	45	807	34	587	78	251	62	141	46	141	40	280	52	118	131	134	155	141	129	18	64	14	305	35	52	36	65	94	16	104	80	442	72	579	34	152	205	11	54	246	57	298	212	47	184
ENSG00000059122.17		2780	654	3407	479	1955	307	962	486	1737	528	935	632	1423	652	2469	327	952	1476	1340	1210	585	1516	325	1080	1002	1424	265	1250	1150	1116	966	1363	1304	1459	1186	1226	1500	514	1766	1022	804	724	1609	1449	2168	825	1227	862
ENSG00000059145.19		486	152	1401	119	695	127	1621	178	868	120	659	155	599	194	517	91	690	375	517	318	227	521	145	320	328	296	97	424	596	391	413	390	432	336	591	370	610	109	962	314	485	248	632	457	1108	306	1017	314
ENSG00000059377.18		221	87	75	317	470	253	521	314	916	320	428	245	358	122	1420	333	456	717	956	502	499	1445	938	1131	217	638	117	979	646	1072	818	740	851	1077	1962	901	3936	293	1941	565	1320	494	1894	735	2479	870	947	527
ENSG00000059378.13		1742	802	2407	436	2697	541	1979	697	2402	787	2359	852	2192	879	2430	649	1614	4077	2727	1490	1269	3838	392	4589	1251	6057	422	3210	456	4089	1060	3926	1478	4316	2626	5410	1580	1951	1571	2061	2108	3804	1852	2939	2861	2702	2543	1311
ENSG00000059573.9		1206	1008	10897	998	3405	1112	7465	886	2813	1203	7928	1203	2599	1704	5182	2168	2819	10860	8532	5500	2892	15017	832	9048	3528	19839	1193	14065	3121	17564	2780	12987	3655	10351	8565	19497	8501	6258	11589	8375	9429	14736	8262	9055	8346	2820	9761	3528
ENSG00000059588.10		2072	354	5994	239	1902	241	5275	511	4916	405	3572	375	1902	554	796	283	854	893	2122	885	1386	1396	161	969	1401	675	409	1274	730	1378	710	936	549	1581	1204	1162	2899	671	1833	737	1908	815	2989	1407	3558	695	6306	472
ENSG00000059691.12		1371	1157	761	540	1085	673	613	772	918	735	661	1082	1067	1235	1215	917	751	1091	521	554	779	1262	104	977	247	816	210	1122	179	1406	285	1177	283	1155	744	1215	1472	437	943	923	1005	561	805	1058	878	1070	1013	667
ENSG00000059728.11		364	264	772	153	881	223	550	330	1020	218	2068	421	589	319	1034	290	773	15719	4299	7442	888	9628	195	11950	1436	12013	540	8215	291	10535	1044	12291	1547	21322	4735	10918	1341	6170	1022	8414	4377	14963	4321	14266	2504	8087	1638	2371
ENSG00000059758.8		877	375	1636	385	1052	547	674	585	1303	592	3016	548	1132	783	1876	519	294	951	869	1207	733	1175	30	893	251	1379	135	1137	59	1141	220	704	363	999	1257	1033	1064	656	814	1274	833	695	928	776	1603	1009	1117	900
ENSG00000059769.20		230	1555	472	700	363	1432	516	1226	318	1145	979	1628	559	1692	429	1029	175	465	302	313	316	588	6	487	113	705	57	588	43	759	130	497	140	474	932	863	477	434	519	472	529	413	322	328	623	426	386	306
ENSG00000059804.16		48	91	473	256	1196	372	3965	469	1051	815	6360	899	890	98	2623	210	1021	907	1112	520	486	1124	60	802	302	958	776	1084	33	691	414	416	765	966	4734	621	951	422	2900	1982	586	428	694	1719	5575	618	1264	401
ENSG00000059915.17		39	64	249	37	98	65	62	72	85	48	65	77	49	97	46	37	242	2531	139	6160	20	1121	34	112	60	2259	59	175	87	124	545	147	1416	761	174	685	252	326	402	5284	45	347	764	670	316	6774	78	5448
ENSG00000060069.17		1424	515	673	508	965	395	1000	533	1782	471	1781	611	1678	692	2019	532	1383	3308	1404	1593	576	3081	374	2620	1182	2469	263	3259	760	2677	702	2374	881	3217	855	3079	1088	1041	1524	1339	1956	1747	1191	2788	1569	870	1388	865
ENSG00000060138.13		582	392	2204	786	9332	638	8892	1081	5866	955	7758	608	12351	239	10903	850	5353	6570	6569	7031	2928	7155	1672	4023	2814	4511	2039	5419	2000	5227	3341	4754	3960	5563	10954	5207	6712	2444	7840	6050	10312	2799	8313	4191	7768	7770	12065	5619
ENSG00000060140.9		9	0	2	11	103	4	222	5	130	15	27	2	104	0	89	3	95	1704	444	653	249	1934	31	1011	245	1385	107	1756	89	2220	66	1791	350	2311	779	1825	396	938	261	1104	1104	1749	267	1884	187	1105	319	544
ENSG00000060237.18		6832	2809	8521	1857	8808	2143	7773	2426	7106	2384	11310	3624	3727	4125	7006	2650	2841	5766	5551	7574	2976	6827	167	4784	2190	5364	713	5407	1561	6454	1891	3211	2259	5803	3836	5163	6737	2352	5383	5160	4258	3797	7911	5106	9501	3445	7497	3770
ENSG00000060339.14		2677	792	6142	565	3072	775	4776	1053	4620	925	7459	936	2226	1063	2739	816	747	1824	3070	2336	2422	2490	59	1976	749	2020	474	2309	327	2958	645	1889	633	3278	1874	2169	5172	1445	4178	1842	4559	1764	3645	2540	5076	2025	4030	1265
ENSG00000060491.16		2567	2700	3445	1746	3405	1994	3250	2064	3610	2103	3483	2344	5687	2348	4682	1768	3288	2879	2169	1539	1395	2567	967	3656	1854	3329	555	2521	1114	2102	1472	2486	2162	3127	1768	2320	3620	840	5670	1413	2120	1507	6064	1942	4524	1774	5551	1115
ENSG00000060558.4		26	14	36	82	90	53	395	59	185	61	301	45	467	32	413	35	235	234	284	117	106	268	95	304	172	105	195	349	41	201	414	308	357	230	1016	222	126	64	484	132	141	88	423	185	625	521	355	156
ENSG00000060566.14		769	3969	42	4717	26	6780	128	5836	1415	7209	2925	4911	31	4826	175	3209	1	1082	26	31	5	355	4	53	4	49374	14	475	3	958	15	45	28	1156	470	327	27	205	8	790	4	1108	139	586	26	32	31	161
ENSG00000060642.11		551	1127	676	855	674	1571	768	965	442	1243	953	1515	397	1301	821	1022	430	1259	937	550	801	1538	49	966	221	1232	157	1293	211	1780	230	1500	382	1367	565	1348	848	478	579	826	888	680	652	1013	871	738	1163	589
ENSG00000060656.20		524	811	3265	566	591	292	3031	665	1346	431	7626	894	964	1346	1343	618	374	327	352	443	101	348	116	177	98	137	108	161	96	309	269	91	283	170	406	190	322	55	1636	245	3150	131	283	256	845	184	211	347
ENSG00000060688.13		1223	325	833	385	1323	470	1825	490	1092	449	1800	453	906	606	2187	333	2025	1259	1441	1093	1720	1423	269	1483	999	1345	665	1681	568	2015	1359	1451	807	1823	3366	1858	2648	738	1512	1304	3374	958	1885	1289	1605	2248	2243	979
ENSG00000060718.22		2	0	409	76	775	6	211	8	138	13	975	106	127	17	383	7	555	23	7105	22	624	27	41	14	301	25	532	24	75	6	831	7	1008	26	912	26	880	13	1723	22	187	20	1889	34	6165	30	3667	26
ENSG00000060749.16		840	352	2734	282	2823	414	2144	471	1364	427	1756	517	1393	607	1112	388	1146	985	1653	1238	1589	1785	25	971	653	952	178	1328	132	1894	324	885	276	1504	944	1450	2150	659	1284	1001	1900	744	2250	897	2358	691	1863	683
ENSG00000060762.19		786	4180	2049	3079	2040	5319	642	5053	722	5660	1669	4750	1744	5465	1496	5181	750	4525	1335	2003	901	4015	478	3209	1221	3536	402	3733	721	4143	749	4568	1288	5223	2189	5026	1353	2287	1485	2577	1753	3310	971	3035	1333	4121	1199	1975
ENSG00000060971.19		1436	16680	2034	7429	1151	9345	1208	9492	1464	9440	5069	15175	1219	15115	1725	9807	2166	5384	1546	2199	1170	5125	492	4923	1933	8653	778	6170	1042	5852	3495	6341	1533	6291	1066	6342	1671	2065	1933	2849	1883	6000	1214	4852	2368	2127	1801	1618
ENSG00000060982.15		42	12	262	54	373	73	214	94	445	49	684	52	178	28	3939	124	179	288	822	477	355	783	7	410	66	337	188	430	3	368	202	195	328	241	794	409	242	138	202	503	183	262	325	349	1749	431	819	506
ENSG00000061273.18		6487	328	6393	734	7527	413	2759	923	8042	804	10391	387	10656	353	5227	391	1715	1821	2536	2339	1105	1839	449	1775	1171	1288	563	1683	733	1614	1388	1109	1381	1495	2701	1673	2483	543	4052	1788	2383	946	2396	1755	5864	1650	2905	1473
ENSG00000061337.15		89	38	577	109	754	82	381	132	1093	157	1365	66	177	54	489	44	164	74	371	121	123	59	6	145	176	75	57	98	32	68	165	31	197	122	251	71	193	27	215	68	62	37	165	52	1408	112	566	79
ENSG00000061455.11		39	19	62	11	116	15	21	18	110	28	76	24	25	15	45	14	27	220	142	1117	38	244	2	61	9	122	3	56	11	78	42	59	110	136	69	146	71	66	78	501	7	78	111	147	187	423	49	449
ENSG00000061656.10		249	84	174	61	263	52	351	58	395	72	80	56	390	73	238	67	74	153	219	72	125	557	158	358	108	53	377	378	68	297	49	182	205	147	264	257	403	122	265	72	134	92	510	109	821	129	353	66
ENSG00000061676.15		3332	2031	11564	1351	5860	1572	9001	2064	9112	2103	9588	2639	4604	3440	8423	2041	3893	9068	7542	9573	7751	9973	230	5966	3250	13262	1351	7553	1028	10415	2231	6498	2732	9872	6641	10334	12854	4456	12576	8159	9947	6095	13839	6357	11020	7331	10845	6792
ENSG00000061794.13		3843	2175	3834	1237	4595	1695	4871	1633	3625	1492	5564	2173	5090	3040	3528	1889	1475	4371	3746	2622	5360	5276	641	3570	1809	3763	1082	4850	839	6600	1206	4365	1463	5242	8748	5844	6222	2364	6426	3245	8042	2875	5912	3567	4502	5021	4312	2499
ENSG00000061918.14		446	149	552	251	2679	252	150	303	4168	406	1400	286	1747	342	935	255	288	579	636	1173	358	585	32	232	160	728	122	172	35	307	293	316	500	366	831	353	580	203	441	1482	100	226	400	222	1175	2675	778	1330
ENSG00000061936.10		2990	551	2771	473	1361	618	2168	783	3494	651	3871	621	2858	716	1876	429	1039	1442	1477	1457	1026	1779	225	1375	871	1666	311	1687	965	1442	795	1250	676	1661	1971	1358	2205	694	1300	1115	1881	1278	1702	1674	2909	874	2379	781
ENSG00000061938.20		1133	1514	2513	673	1634	562	3904	1191	2237	1513	2158	1242	1264	1130	2077	1057	2043	1953	1786	1635	730	1821	416	2184	2410	807	490	2653	1253	1865	1779	1604	1069	1414	4441	1850	1640	750	2737	1151	3455	2371	1794	2362	4144	559	1841	773
ENSG00000061987.16		1606	1291	3039	784	2966	1153	4099	1362	2510	1040	4951	1659	1968	1706	1219	1309	268	1861	1334	1753	1080	2816	20	1690	400	2004	230	2662	176	2538	264	1516	388	2619	1465	2491	1375	1408	2072	1730	1568	2199	1612	2207	2281	1194	1614	1159
ENSG00000062038.14		40	3	764	6	85	4	269	12	55	4	475	1	14	0	175	8	2675	35	4048	40	1301	24	928	26	780	12	934	67	2931	30	3266	24	3605	34	7235	58	8285	27	4885	47	3557	24	4523	53	5253	198	1170	25
ENSG00000062194.16		4071	1325	5471	1103	4748	1608	2544	1603	3902	1455	8229	1579	4996	1690	2762	1332	1349	3376	3165	2710	2887	4135	78	3013	900	4200	611	3960	343	4919	720	3167	1363	4000	5641	4250	3945	2207	5581	3178	4352	2951	3930	3046	5020	2896	4477	2230
ENSG00000062282.15		300	10246	979	3424	328	3951	950	6906	589	4937	2566	12133	410	10429	720	4465	634	345	1582	132	543	205	197	203	1090	971	424	318	800	261	740	227	756	402	2135	395	975	80	389	265	809	160	3028	223	2134	152	1618	130
ENSG00000062370.17		294	52	321	41	292	32	190	69	312	54	504	48	325	30	94	25	72	111	112	135	79	201	1	138	58	208	19	179	44	254	75	169	60	172	105	208	480	68	304	158	83	156	138	154	223	141	189	125
ENSG00000062524.16		33	106	24	123	39	84	351	259	188	130	110	173	422	120	111	180	4	2098	156	404	45	1547	71	591	179	560	66	1127	22	1042	112	1612	89	1305	339	1425	9	583	36	486	840	2270	29	1886	73	219	28	271
ENSG00000062598.18		744	388	2199	277	1081	338	1652	554	1799	493	1338	469	1020	625	1685	407	1085	1276	1803	1172	801	1550	125	1184	782	1203	279	1356	468	1632	469	959	714	1363	1317	1413	2746	583	2934	1119	741	759	2758	1131	3249	1151	2498	913
ENSG00000062650.19		2089	1035	6492	746	4914	1219	2687	1298	3698	1215	3356	1665	3084	1885	2776	1097	1116	2602	2903	2340	2513	3223	145	2365	1159	2940	354	3585	429	3691	993	2092	988	3412	1912	3470	4061	1569	3672	2292	2436	2258	2792	2684	4223	1823	3504	1541
ENSG00000062716.13		16695	3197	11488	2649	28336	4130	15944	5951	14079	4016	32926	4836	19726	3686	8103	3900	1758	5924	8774	3840	4854	9416	314	5837	2528	6115	2316	7356	638	7203	1448	6388	3587	7341	9822	8103	7582	5305	8027	4893	11856	7364	6754	9622	11773	6134	11793	2982
ENSG00000062725.10		993	524	1908	445	1961	651	1686	632	1985	595	3526	830	1045	785	1317	665	559	1674	1438	1755	1157	2387	76	1403	411	2011	280	2139	137	2482	255	1687	444	2151	1808	2236	1897	979	1950	1811	1644	1521	1518	1484	1982	1777	2306	1413
ENSG00000062822.15		1075	199	1067	249	1398	181	1253	219	1974	208	1196	211	927	304	730	150	2477	1089	1034	578	1013	1161	651	1284	1848	969	500	1391	2780	1250	2063	1224	905	2162	1835	1225	2341	305	1302	625	1136	568	1149	1227	2354	540	2135	456
ENSG00000063127.16		236	167	237	143	246	275	185	223	74	207	328	177	51	105	30	124	10	31	18	48	7	58	8	32	1	29	7	23	13	22	5	17	6	17	17	25	2	14	7	58	3	26	6	39	109	36	28	44
ENSG00000063169.11		1310	303	954	232	677	214	1038	385	1289	269	1853	309	887	308	507	266	1000	1236	764	788	332	1242	200	1542	587	1277	185	1379	451	1254	478	1399	436	1098	1208	1980	956	656	850	605	626	1323	623	1003	1145	311	899	341
ENSG00000063176.16		2494	950	801	539	777	524	680	685	2426	685	1728	1154	835	785	601	424	1383	1806	783	508	554	1785	397	1788	1378	3198	314	1680	1786	1810	645	2309	484	2135	3101	2638	1580	781	1885	768	1074	1772	535	1660	1075	458	1440	613
ENSG00000063177.13		38342	9370	34376	11755	25393	13629	53455	9037	19041	11923	48745	7464	50024	10253	19746	8519	45130	44107	33493	19734	24673	43620	28121	31821	36493	34862	23655	43862	61319	43299	45705	53562	32939	37312	231376	38117	73160	12316	49633	25770	70416	18885	27020	29447	40837	41348	49753	23043
ENSG00000063180.9		406	22	487	77	1088	40	24	59	89	69	53	13	340	24	180	36	164	174	102	312	23	180	10	129	19	467	28	111	20	98	40	93	126	124	347	139	234	33	177	367	82	52	68	117	303	388	181	284
ENSG00000063241.8		3228	4258	2406	3493	3904	3677	2211	3809	1940	3678	4995	4887	3009	4804	1928	4138	1954	4225	2015	2115	2095	2442	1023	3101	1171	3436	602	3538	3749	3115	1573	3466	1483	3910	4629	3129	2708	1244	1848	2113	3003	1558	1654	3168	2543	4061	2813	1866
ENSG00000063244.13		7174	1872	6790	1700	6064	2087	7804	2179	10268	2322	12606	2259	6441	2439	6639	1840	9967	9094	8013	5528	5213	8220	1825	7770	6359	6698	2569	9530	6300	8702	5901	7878	4661	9884	13826	8500	15253	2847	10245	4948	13579	5129	10034	8044	9760	5544	11695	3998
ENSG00000063245.15		15235	6855	7416	4917	9980	4302	6045	4934	8906	4794	12305	6835	10111	6274	7748	5884	11364	23368	8765	8439	8589	18269	2850	16111	10692	26124	2722	21367	14802	16928	3549	19490	6723	18404	14099	19270	13129	5757	9038	7500	8823	11585	8679	15280	10287	5137	8928	4854
ENSG00000063322.15		3986	1306	2882	1109	3674	1573	2061	1531	3082	1650	4762	1705	3585	1835	1782	1215	1371	3298	2793	2622	1468	3282	343	2542	954	4049	495	3303	1536	3135	1278	2778	1481	3209	3797	3342	4431	1254	3052	2501	2716	2329	5043	2521	3020	2203	2942	1914
ENSG00000063601.17		676	414	2378	302	1777	438	1474	420	1494	391	3585	549	2269	704	1263	400	919	1244	1443	1151	936	1577	131	1129	969	1270	401	1349	868	1621	1238	1098	727	1500	3258	1514	3896	592	1572	951	1727	839	2791	1319	1790	952	1521	687
ENSG00000063660.9		3619	3099	6934	1411	9656	1137	4428	2687	3947	1651	6372	2340	4111	3474	7820	1889	2365	1887	2278	1800	755	1685	306	1583	1123	1061	411	1099	1269	1073	2254	643	2113	1454	1318	1206	2014	326	1944	1231	1667	617	4094	1169	2807	955	2669	922
ENSG00000063761.16		191	195	306	84	242	122	764	218	295	133	710	181	248	241	465	128	454	627	722	391	179	579	133	671	258	462	165	921	477	719	345	677	356	822	487	625	933	256	322	513	409	321	1229	774	847	339	612	262
ENSG00000063978.16		2318	695	3199	583	3439	679	2201	888	3604	767	3160	828	2834	940	3742	810	1233	3060	3765	2288	2281	3405	197	2890	1260	3641	609	3898	702	3997	968	2757	1335	3504	2576	2963	2624	1391	3492	2173	3028	2111	2435	2990	3490	2094	3226	1681
ENSG00000064012.22		1390	527	1820	389	2329	341	1322	518	2440	458	1488	628	1030	750	1278	362	636	1453	1566	1310	1687	1643	110	1996	594	1557	264	1878	161	1842	470	1440	511	2302	993	1679	1946	832	1728	1054	1612	1367	2600	1209	2330	2216	3044	747
ENSG00000064042.18		297	243	4416	312	4263	404	532	584	2127	468	2106	558	5967	516	1135	716	193	836	466	1400	602	934	23	594	91	909	57	534	56	819	126	383	350	981	364	926	578	299	1832	1208	413	375	582	724	1530	1308	707	837
ENSG00000064102.15		937	414	1560	263	2239	377	1367	382	1369	357	1612	430	1496	583	1925	408	475	502	1419	541	1003	731	27	641	443	495	298	900	147	1096	436	661	471	824	1891	892	2105	373	1242	484	1933	458	2336	516	1531	867	1294	442
ENSG00000064115.11		4994	2745	9880	1655	8828	2251	5056	1956	12091	1642	5068	3244	4421	4150	3398	1976	1466	2935	1876	2011	4433	3287	211	2460	1341	3714	968	4288	587	4406	784	2822	972	3722	5898	3085	2830	1344	2752	2290	3737	1854	3025	2885	3270	3407	4401	2015
ENSG00000064199.7		206	13	212	15	51	8	156	19	86	14	144	9	39	14	251	13	26	178	138	111	172	203	3	181	36	102	26	209	15	246	21	167	43	264	120	187	125	83	99	145	135	98	110	149	135	111	97	91
ENSG00000064201.16		28	24	59	72	54	29	58	49	64	31	32	18	32	25	61	23	14	20	18	63	3	22	0	25	7	33	8	36	0	26	27	34	16	20	19	28	10	12	13	64	20	14	8	47	160	48	55	50
ENSG00000064205.10		2	14	47	252	87	67	22	56	408	337	275	41	10	7	4	12	181	435	121	776	1	1245	20	749	0	236	20	160	4	391	40	356	215	224	72	727	15	80	28	608	14	446	14	201	1469	352	19	630
ENSG00000064225.12		55	2126	1258	1054	122	2006	136	1820	310	1830	1216	2559	324	1836	430	2691	31	78	164	133	52	166	1	131	19	107	17	74	2	231	36	97	91	150	156	159	61	68	83	183	26	62	50	103	246	323	150	181
ENSG00000064270.13		261	5	1192	11	1061	1	244	35	241	14	336	3	42	4	213	15	2086	5566	3570	3036	507	6517	630	3174	2736	1297	591	5364	3014	3997	1203	3468	1643	4374	3747	4015	4185	1239	3463	1760	1767	1686	3076	7788	4396	2073	6759	1472
ENSG00000064300.9		221	1010	98	1323	889	1086	601	1214	426	2641	1198	1343	24	1548	122	1108	242	363	188	491	4	491	20	799	22	633	20	266	49	250	202	121	426	319	110	407	166	101	108	436	15	268	137	184	1783	720	223	519
ENSG00000064309.14		118	29	164	51	333	42	90	68	519	56	616	84	364	82	155	29	75	367	189	1739	53	317	27	55	34	763	9	69	15	106	41	64	151	157	280	194	236	99	184	878	224	156	441	217	525	430	201	712
ENSG00000064313.12		562	384	1274	289	1331	378	2298	457	2381	420	2172	559	512	672	1043	424	808	1031	1730	1021	1154	1283	47	936	565	1174	277	1370	177	1466	337	892	467	1374	1562	1335	2138	670	2019	900	1685	928	3503	1028	2043	1024	2393	676
ENSG00000064393.16		335	2062	630	1477	1755	1463	1395	1672	2131	1293	3374	1644	854	2731	5852	2533	1314	4570	2735	2992	1789	7149	165	3656	593	3323	198	5800	775	5916	642	2922	1107	5463	3318	5432	4064	2130	1209	2238	2442	5287	4953	5448	4921	1136	5047	1455
ENSG00000064419.13		2483	1097	3273	783	3388	935	4518	1158	3704	996	3578	1414	2612	1629	2945	934	2058	3196	3635	2864	2082	4021	298	2808	2097	3047	680	4041	1279	4751	1456	2728	1468	3917	4469	4277	7120	1601	3247	2580	3489	2534	5822	3070	5037	1797	5544	1835
ENSG00000064547.14		3620	55	2338	106	1910	64	960	215	1620	122	2028	57	2830	54	816	53	1192	930	964	538	504	858	419	757	636	806	348	949	2174	767	1125	808	583	868	901	1133	929	318	1060	544	767	540	1233	723	1107	263	1033	195
ENSG00000064601.20		6944	2933	4082	1961	7657	1969	3641	2359	7839	2326	12773	2499	6715	3095	7442	2622	7256	31655	15965	9272	4857	22433	3035	16340	6387	17141	3543	27667	3818	20931	4854	20945	10733	20144	8382	31131	9539	9395	15289	12779	4490	20229	12102	15240	9082	6020	13024	6767
ENSG00000064607.17		6159	1148	5243	690	5147	758	4039	1601	5943	879	3696	1160	4364	1259	4005	796	1379	1727	2613	1800	1962	2428	314	1859	1231	1376	473	2738	1257	1834	895	1754	1096	2388	2360	1925	2783	1084	3054	1543	2520	1462	3154	3572	6537	1107	5546	844
ENSG00000064651.14		8630	282	24116	282	14111	447	6255	1638	18962	683	20071	478	30723	438	6346	450	16340	9870	25142	7178	35309	13159	872	9128	9709	10297	4628	12821	5949	14664	12869	8485	10648	11442	6936	11419	29084	6575	14772	7002	39561	5942	20819	8989	33787	4066	36971	3782
ENSG00000064652.11		738	263	1169	228	1388	207	380	255	439	257	866	244	901	395	702	203	99	744	219	433	313	865	10	529	58	1527	37	708	12	892	34	711	88	639	116	1050	212	442	353	487	314	656	186	611	344	436	195	345
ENSG00000064655.19		10	208	83	76	16	89	1671	246	377	87	107	203	262	70	263	111	101	709	133	470	21	1815	24	1976	31	23	33	1017	71	1842	46	1494	106	1724	29	2149	57	1125	17	946	32	682	1011	915	184	448	688	630
ENSG00000064666.15		3497	862	6963	1030	3241	1263	8277	1222	3081	1626	11619	1623	4636	854	9228	1505	8933	4044	8029	3056	4534	3481	1480	3466	5528	1861	2631	5059	4254	4403	6787	2372	4038	4967	7368	3067	8561	1193	23102	3985	7598	2355	9281	3659	12035	3206	6842	1838
ENSG00000064687.13		1105	318	674	168	721	146	4746	317	1078	294	522	337	319	203	717	222	659	1018	870	499	430	1328	253	1226	611	635	307	1743	1512	1295	325	866	901	1009	1390	1481	760	591	1420	510	1071	1430	576	987	1913	166	1110	191
ENSG00000064692.20		27	35	16	36	103	43	57	52	58	60	346	55	30	53	942	29	26	124	309	140	243	150	0	94	55	203	41	132	9	148	50	123	64	54	80	129	189	42	34	166	11	94	355	85	310	97	82	138
ENSG00000064703.12		570	231	876	194	858	235	639	211	1373	177	1344	212	859	288	789	194	298	501	739	506	649	808	27	634	216	758	188	810	104	863	330	517	245	866	917	838	1192	292	705	550	1081	434	1191	499	836	658	1061	459
ENSG00000064726.10		2199	900	2423	714	5059	792	3516	969	2959	841	2018	1074	1672	1410	2282	1116	1083	3269	2252	3014	3096	3779	204	2560	1061	4765	536	3520	304	3952	734	2434	1152	3518	3393	4359	4077	2352	4582	3289	4117	3134	2937	2734	2468	2890	3830	1907
ENSG00000064763.11		254	39	152	73	1126	35	75	91	587	69	1263	80	981	46	555	66	713	3681	1944	1641	3497	4495	113	3093	846	1781	546	4154	380	5651	553	3848	698	4329	1779	5449	2631	2275	1952	2560	1952	2710	2999	2976	2093	2055	2755	1606
ENSG00000064787.13		331	2	206	2	188	8	968	33	572	106	78	24	96	8	181	3	148	13543	3608	5000	2093	14976	113	9264	969	6266	425	13999	138	14002	176	9959	1079	20439	1274	15076	377	4786	462	6762	3553	10327	1521	14881	621	4099	1177	3459
ENSG00000064886.14		8	9	11	15	27	12	6	10	59	16	90	12	47	12	122	3	9	36	37	20	5	58	2	151	11	62	17	131	0	71	12	98	21	68	51	29	18	47	4	140	23	36	5	92	574	324	43	53
ENSG00000064932.16		3946	732	3787	1001	4621	807	4190	1365	6196	1129	9844	1092	3886	977	4440	1266	4691	3506	3907	2478	2077	3112	1062	4482	4201	3292	1260	4661	4620	3169	3224	3208	2257	4604	5493	3055	3028	1116	4419	1417	4762	2440	4061	3506	7430	2970	5878	1031
ENSG00000064933.18		588	220	1167	136	574	180	1447	291	1148	188	448	249	509	351	648	206	219	265	458	347	645	454	7	351	167	314	188	451	70	504	137	336	169	461	612	432	1041	244	730	361	886	234	816	392	1088	459	1165	326
ENSG00000064961.19		7096	1354	4286	1111	3537	1294	2299	1239	4383	1238	3969	1369	4443	1355	4589	1117	2363	3842	2467	1954	1763	3475	687	2897	1246	3715	982	3662	1237	3283	1664	3355	2217	3190	3700	3229	2058	1068	3820	2068	3505	1586	2130	2871	2556	2107	3175	1738
ENSG00000064989.13		126	191	910	643	2621	330	405	650	1983	725	1811	457	271	369	922	423	210	538	694	775	446	630	12	540	197	675	53	354	24	857	146	275	394	554	552	791	667	370	1000	1045	136	456	645	524	2617	837	1087	664
ENSG00000064995.18		1771	536	1808	366	1142	443	1775	433	1643	376	1821	485	1870	601	908	374	314	763	681	677	615	1165	110	834	313	1106	203	1160	147	1254	387	981	394	977	680	1284	1046	532	1111	917	1161	802	926	962	1225	1050	1290	623
ENSG00000064999.15		1515	685	3150	619	3241	702	3324	836	2700	753	4459	745	2153	634	1361	1086	1730	4300	3569	4572	1561	4452	189	3024	1444	3751	441	3611	1081	3820	1078	2239	1225	4082	1208	4036	3888	1358	3434	3313	1835	2765	4096	3432	3578	1974	4147	3173
ENSG00000065000.19		7070	2567	9213	2205	11012	2329	6508	2786	10353	2540	18472	3218	6912	4173	10983	3150	8433	10427	9132	7933	5203	9629	1585	9171	6243	9971	1878	10865	11688	10259	5646	7342	4282	11574	4715	10514	10836	3794	11392	5351	6974	6607	11864	8798	13244	4672	11389	3874
ENSG00000065054.14		1764	12307	11141	9594	2548	9034	2710	9028	2684	11930	7605	9215	2009	12720	10102	6524	3413	3940	2892	2831	1373	3123	1196	2312	1336	2302	887	2740	1996	2578	1940	2299	2715	2631	1412	2491	1948	848	2315	1993	1633	1396	1838	2231	3341	1854	4288	1590
ENSG00000065057.9		1440	1190	1348	882	1075	1262	885	1135	757	730	874	1052	1280	988	1339	929	2365	1198	1322	642	1420	888	1125	913	1227	550	762	968	2737	1066	1522	954	2525	1095	1173	909	1745	290	2649	575	1425	469	1748	717	1447	856	2058	545
ENSG00000065060.17		581	188	1383	159	2919	207	1632	301	1256	240	4387	308	970	391	1080	279	508	702	1021	919	602	970	41	715	531	938	155	805	264	1365	324	509	447	1247	893	1241	1754	396	1037	666	921	504	1407	870	1881	618	1368	456
ENSG00000065135.12		5179	1524	5014	1059	6234	1502	2784	1326	3499	1364	8851	1986	6657	2199	6054	1591	1955	4845	4006	3616	4430	5273	186	4565	1937	4472	1323	5583	783	6750	2527	4545	1489	5261	3704	6328	6789	2782	3084	4393	5990	4058	5498	3581	3952	4918	3878	3144
ENSG00000065150.21		3839	2067	16316	2034	6750	2778	9364	2305	8310	2348	12473	2821	4075	2937	15268	2101	9271	5930	6780	6205	11643	7543	754	4774	8580	4561	2573	6386	2998	7970	3581	4944	3281	6837	7759	6061	15249	2334	26889	5508	13895	2706	13878	4717	17050	6831	13665	4733
ENSG00000065154.12		1395	1434	3665	1643	2291	1348	2877	2547	642	1032	1435	5639	704	1362	1377	2341	1187	5303	5610	4252	959	5565	325	3313	432	134334	627	5266	817	8243	1540	3655	2525	5934	11392	6832	5572	2266	7162	5093	3654	2505	3335	4456	5066	5498	5723	4302
ENSG00000065183.16		934	563	2322	379	4306	615	1819	722	1861	632	3147	1129	2245	1059	1988	843	748	1040	2209	1178	1803	1511	79	1094	665	850	537	1461	423	1704	810	1030	395	1517	891	1377	4535	562	1464	862	2581	783	3873	1020	1906	1140	3330	803
ENSG00000065243.20		1463	825	2072	634	2669	892	1975	962	3143	796	3309	1209	2023	1440	1487	790	387	2843	2552	2802	1912	3713	9	2308	429	5673	378	3405	119	3856	419	2301	424	3960	3846	3793	3498	2298	1628	2482	4631	3261	4074	2706	2107	2227	2889	1705
ENSG00000065308.5		303	654	2247	1003	1451	735	1003	900	1657	871	4002	730	842	936	2653	1072	1011	2989	2660	2973	1631	3977	77	3758	882	4663	306	4155	484	4021	629	1871	965	2985	2046	4388	3010	1951	1309	1981	2039	1992	2140	2721	5490	1193	2417	1379
ENSG00000065320.9		56	534	320	300	690	256	764	177	156	231	354	293	18	746	34	249	120	1880	293	3837	30	2670	9	1177	141	2849	77	827	65	1046	129	581	360	1124	138	1132	259	326	225	2420	119	725	185	1297	151	972	244	1767
ENSG00000065325.13		3	60	106	34	35	39	17	52	52	51	53	23	106	41	117	51	21	626	76	375	23	798	0	359	32	890	6	584	5	669	67	425	83	427	38	621	54	255	38	792	10	358	50	472	105	569	32	828
ENSG00000065328.17		269	4	292	10	329	3	299	7	481	6	405	11	157	8	720	16	446	127	247	79	545	153	42	204	204	105	118	220	95	314	172	117	99	412	929	229	690	46	365	102	1000	111	682	148	693	262	568	77
ENSG00000065357.20		384	96	1111	244	1302	126	479	260	1587	271	482	89	635	109	1738	129	179	2728	869	1383	341	2577	129	2649	1073	6902	280	3084	515	2576	603	3000	833	3411	1215	3226	395	1404	936	2028	2207	3527	559	2548	2525	987	791	997
ENSG00000065361.16		43635	3911	20377	2967	29986	3975	12663	3399	32709	3343	45572	4567	32727	4938	3194	2567	7347	21032	17645	7474	11095	26947	1108	16564	7484	24565	2457	22708	6660	25653	6421	24521	7126	21951	13652	25598	21685	8910	48135	11057	21700	17077	23211	17983	14644	6164	28764	5957
ENSG00000065413.20		267	206	734	275	630	198	75	277	1186	311	780	245	538	287	612	291	122	456	392	640	285	717	4	907	119	572	70	855	72	734	114	365	199	596	490	645	289	383	232	904	317	731	372	451	1812	640	665	599
ENSG00000065427.15		8440	2203	5698	1778	8377	2354	8197	2156	5026	2261	7952	2393	3595	2635	9359	2285	4991	7377	9158	4981	9931	7521	1014	6748	6228	6984	2214	7378	2849	8733	4057	7126	5139	8754	7317	7941	14602	2889	11492	5285	8581	3720	13885	5497	9971	8530	10649	4444
ENSG00000065457.10		942	279	1077	187	973	192	798	220	823	247	1013	377	281	446	868	281	315	615	1098	663	969	725	27	574	574	685	159	764	357	763	213	497	347	817	487	777	1320	278	901	479	596	550	1034	703	1187	562	958	362
ENSG00000065485.20		1420	2887	1991	2021	2126	2820	2312	2032	2080	2924	5125	3910	2547	2633	1609	3654	1030	1597	1447	940	1142	1729	179	1500	736	870	546	1863	372	1898	661	1172	726	2340	1566	1932	2460	723	1253	1053	2173	751	3107	1500	2582	1812	2002	1143
ENSG00000065491.8		1188	140	1184	139	1336	168	1145	224	1027	160	1660	191	1295	201	745	126	366	1117	635	918	524	1153	87	814	444	1707	179	1313	229	1181	270	952	255	1352	806	1218	1018	562	753	629	654	812	896	1019	1155	757	899	515
ENSG00000065518.8		6393	2564	3245	1450	4519	2317	5815	1668	3641	2091	3043	2355	5685	2874	3694	2021	2644	5099	2550	2675	3032	5025	1056	4007	1548	5871	1111	5170	829	5725	1282	5516	1466	5612	5552	5801	4390	2153	5510	3679	4896	2873	3643	3933	3461	6150	4031	3065
ENSG00000065526.12		1653	1302	3733	965	4395	1509	2624	2031	4389	1384	6845	1692	1801	2004	2361	1446	3472	4867	4119	5403	2225	5571	250	4570	1774	5173	278	6228	2166	6007	1660	2926	1418	5218	2502	5284	4833	2179	2322	2736	3096	4536	4470	5196	5270	1494	6268	1896
ENSG00000065534.19		959	4029	4261	1557	3681	1834	482	3160	3812	2747	6721	5728	512	4304	3128	3780	2452	42325	4743	88734	1272	22261	146	6693	1053	38160	1012	8206	406	8946	3735	5538	10716	14639	3305	11702	9017	8817	9081	78868	731	11704	12003	17951	5611	98697	4042	88151
ENSG00000065548.18		1626	1206	4077	818	3632	1267	4364	1371	3049	1153	4557	1577	2221	1761	3480	1401	2425	2701	4095	2549	3305	3258	272	2307	1703	4211	923	3219	669	4372	1531	2974	1441	3221	5977	3838	7517	1874	6759	2591	4969	2216	6662	2344	5810	3835	7609	1942
ENSG00000065600.13		286	32	430	44	329	51	767	52	450	50	461	51	300	57	1045	47	214	209	469	102	219	212	82	210	336	123	122	160	127	200	166	175	208	174	694	190	636	75	599	140	460	81	540	178	840	295	622	138
ENSG00000065613.15		1177	1136	7060	947	6363	1225	3894	1412	2616	1348	3338	1646	3115	1833	2347	1154	810	4817	3379	5953	1869	5502	81	3720	1049	4286	245	4573	321	5400	659	3209	1167	5529	2403	5035	3945	2711	3410	4524	3553	3838	4323	4141	4838	2644	3604	2918
ENSG00000065615.14		252	198	941	183	700	242	731	227	682	264	977	358	532	336	1130	327	337	1534	1354	985	985	1770	42	1546	320	1360	298	1685	88	2026	276	1483	410	1726	1312	1834	1593	954	1339	1226	1340	1354	1114	1412	1933	2102	1324	1000
ENSG00000065618.21		1	0	15	3	38	0	5749	4	31	6	58	1	2	1	226	13	103	26492	4697	8880	1633	20025	473	11539	3752	29531	818	23213	3748	20950	9510	19044	6835	19901	503	24835	2705	10710	1370	8563	1556	11784	2965	12952	793	3081	306	4336
ENSG00000065621.15		621	121	2974	72	178	137	1137	110	367	104	83	147	41	231	132	100	35	850	737	424	467	984	227	586	173	705	251	867	560	1015	534	808	481	1091	58	784	1301	467	1415	430	2351	519	974	974	788	604	1460	344
ENSG00000065665.21		255	196	430	147	227	300	264	251	444	292	391	337	315	251	398	379	92	100	179	183	78	154	14	131	96	129	35	151	55	106	68	92	77	171	514	125	207	81	298	155	352	152	140	210	447	199	290	112
ENSG00000065675.15		95	19	73	55	296	32	10	38	67	49	163	26	270	24	151	33	119	127	238	69	33	112	41	348	26	153	62	167	49	147	173	94	28	176	718	156	318	39	352	166	83	104	286	102	435	144	105	72
ENSG00000065717.15		551	295	1271	417	3128	241	1026	385	2430	362	1993	423	2158	274	552	347	3588	3252	2842	2530	227	3581	1030	1979	1276	794	1471	3693	3507	2735	3068	3312	833	1892	678	2348	1349	484	5336	2369	996	623	5793	3157	2945	2062	1287	1041
ENSG00000065802.12		1014	142	1825	185	2292	489	1855	444	1567	282	2239	251	1919	402	5388	405	805	1468	1045	1489	692	1783	168	1023	530	1209	264	1435	602	1041	498	922	649	1413	900	1302	1213	429	1144	1376	834	901	1404	1511	2017	802	1594	936
ENSG00000065809.13		14885	4084	3905	2616	8271	3880	5067	4247	8369	3798	6148	7315	5583	5331	3760	4400	309	4688	1875	3533	1148	6928	93	6387	613	5896	584	9062	177	8429	509	4459	985	6760	4009	9991	2113	4296	923	4806	4068	5971	1825	4091	4234	3707	1630	3057
ENSG00000065833.9		80	930	293	239	1622	133	9496	264	868	121	698	1502	827	3549	1080	314	719	443	988	1030	653	468	56	495	297	806	222	380	56	432	318	306	878	1012	3713	788	1463	347	2211	411	3678	737	2823	387	1170	900	132	594
ENSG00000065882.16		3627	1560	1573	1072	5849	1056	1253	1132	3446	1188	2160	1453	2850	1959	5942	909	1343	6584	2396	9467	3032	5179	178	3227	943	4742	539	3268	278	3149	665	3164	2752	4181	2443	5281	2276	2226	4743	7292	3289	3405	1963	3175	3247	5035	2380	5676
ENSG00000065883.16		2054	1013	3142	696	4207	1143	2799	1413	3289	1102	4824	1611	1973	1838	1398	878	2064	2779	2833	2000	1735	3174	171	2343	1330	2428	528	3172	535	3269	813	2272	1148	3193	2370	3280	4902	1564	2891	1967	2236	2484	3508	2511	3787	1125	3184	1082
ENSG00000065911.13		555	34	781	98	308	129	3341	83	462	104	1008	57	471	39	1385	121	1658	1085	1398	646	1901	1234	138	1244	1482	517	614	1246	892	1500	918	726	689	1576	7379	909	3695	454	1955	597	4396	605	3474	1065	5180	2793	6099	848
ENSG00000065923.10		471	463	2312	471	4278	519	1055	493	2081	541	3335	555	5438	624	4198	539	170	160	288	202	160	200	14	218	75	184	44	235	14	182	143	122	109	212	1222	146	402	73	117	266	437	126	886	165	1002	157	720	174
ENSG00000065970.9		825	290	1959	284	1421	302	1239	424	1560	326	1757	372	964	445	1620	320	872	1574	1248	1822	727	2044	55	1241	573	1351	240	1579	510	1876	635	1133	568	1631	1193	1697	1498	612	1272	1539	1249	924	1697	1538	2291	962	1702	1235
ENSG00000065978.19		15256	6170	13999	5401	16094	6320	16517	5551	23990	6673	22692	7028	20815	7749	22835	5923	26326	24667	21175	18768	18884	27662	2998	19621	12909	24124	8624	26855	8196	30673	17678	25073	12653	29321	17505	26289	33704	9103	20301	21432	32790	12951	24347	19135	29709	30787	36094	18700
ENSG00000065989.16		813	110	3689	296	2789	151	1842	283	2514	245	1227	130	2029	105	1441	174	1366	1690	1552	1872	566	1780	128	1143	428	440	279	1300	1058	1353	732	728	529	1390	626	1075	1270	391	2455	1024	1535	668	3494	2291	1936	545	1182	604
ENSG00000066027.12		2003	1706	10102	1494	1687	2707	2439	2112	3936	2244	2577	2487	3561	2187	2368	1955	574	5001	2440	3061	2653	5520	186	4288	1263	4913	505	5085	536	6519	897	5270	1377	6906	3849	6556	3271	3393	4909	3997	3479	3681	3775	3739	3767	3612	2988	2443
ENSG00000066044.15		4377	1910	3893	861	3312	1247	3696	1174	3986	1264	5502	1473	3309	2192	4961	1045	3680	3486	3290	2684	3598	3707	618	3169	2430	3326	973	4073	1788	4182	2365	2882	1814	4534	4021	3953	5532	1513	4613	2650	5214	2112	5735	2712	4803	2055	4161	1637
ENSG00000066056.14		302	356	810	960	1770	572	582	983	1882	1013	2094	621	336	521	1766	716	647	1102	744	1124	263	1037	141	770	521	963	209	648	166	879	604	422	918	721	592	890	534	175	805	956	110	414	664	795	2886	411	1193	1009
ENSG00000066084.13		2487	889	2222	800	3650	1172	1648	1055	3662	1056	10044	1427	2698	1610	1525	736	1190	3891	2913	3605	2214	4339	119	1485	1202	2586	569	4199	704	4601	1590	2474	837	4322	2415	3517	3422	1688	3997	2098	3367	3971	4364	3551	3349	1167	3037	1325
ENSG00000066117.15		4132	632	3780	643	3422	543	2426	802	2758	708	6762	661	4039	897	3346	505	1880	2743	2720	1806	1873	2916	214	2375	1615	3874	626	3198	555	3100	728	2364	954	2899	2996	2860	3620	1077	7341	1768	2622	1851	3912	2482	5011	1465	3898	1238
ENSG00000066135.13		1576	393	1133	297	1136	237	973	281	1470	320	1591	508	1876	576	665	301	686	1383	794	651	469	1803	106	1456	347	1190	216	1717	234	2111	399	1467	297	1877	702	2228	1116	667	527	860	721	1177	630	1391	1245	520	1321	633
ENSG00000066136.20		2507	1066	3405	1042	2566	1148	1091	1222	2527	1118	4015	1242	3245	1191	2110	798	1486	2916	1560	1652	1422	3117	336	2540	959	2392	583	3007	1486	2909	1763	2734	1039	2880	1909	2904	1859	1195	1445	2161	1970	1906	1615	2733	2707	1787	2341	1404
ENSG00000066185.13		84	175	75	82	40	137	97	108	128	95	65	248	14	140	50	175	5	100	50	47	44	124	0	81	9	54	49	146	10	249	12	157	27	75	234	145	32	69	25	97	113	62	45	101	34	96	40	66
ENSG00000066230.12		31	17	103	12	171	7	31	39	70	17	364	11	187	41	18	2	68	9171	485	957	59	5190	194	29720	1244	7229	59	14557	334	19462	34	20986	447	4876	32	34906	24	9595	279	2393	441	45141	63	606	826	114	1583	2386
ENSG00000066248.15		2002	570	6311	518	3648	933	229	869	1871	1059	669	1161	1537	1125	3045	844	718	2316	1115	653	602	2479	213	1805	757	5421	304	2610	917	2484	879	2568	672	2367	638	2382	1309	868	1933	1296	1375	1791	1741	2076	1091	598	1768	600
ENSG00000066279.18		1192	40	693	41	665	30	2410	33	1691	36	685	46	319	101	1613	31	427	439	496	252	1038	712	11	666	300	268	99	630	51	1062	221	280	141	963	419	719	1472	205	783	418	1284	274	1677	460	1954	175	1136	301
ENSG00000066294.15		35	41	91	217	428	237	25	196	468	154	519	143	165	99	944	189	167	307	1002	272	302	1056	5	757	107	266	35	549	26	542	229	439	439	503	931	411	229	233	207	388	214	516	246	442	1915	408	1249	366
ENSG00000066322.15		3170	862	4393	763	5282	508	2737	824	6003	916	12709	822	9989	1092	7796	668	3862	7788	5394	4144	3204	6992	1046	6779	2932	7876	2050	7904	2742	9147	4453	8039	4030	8984	4800	9964	5720	3408	3731	4542	5952	5426	4913	6008	6121	4850	5096	3402
ENSG00000066336.12		165	131	184	756	419	446	199	429	985	407	1140	286	943	275	2251	341	864	1047	1043	459	319	1228	214	1804	414	675	195	1449	176	1002	921	1485	1280	970	1875	1072	405	325	291	724	368	567	386	838	2511	1879	1524	721
ENSG00000066379.15		802	139	714	132	420	238	612	129	443	175	449	109	598	136	472	148	740	481	442	245	273	458	414	388	694	729	460	617	736	610	765	466	555	634	1004	492	1012	229	826	321	979	291	711	420	724	507	610	276
ENSG00000066382.16		5	7	34	8	45	16	92	31	66	15	15	10	12	6	9	34	17	57	19	117	4	55	0	31	3	106	3	17	1	40	11	15	32	65	10	47	32	24	44	135	0	30	33	20	59	150	20	155
ENSG00000066405.13		4023	2	12	2	36	2	6	4	16	0	16	1	24	2	9	2	2	3	8	7	10	7	16	6	1	4	29	0	1	5	2	1	4	5	82	7	3	9	2	10	60	32	3	20	13	11	8	2
ENSG00000066422.5		567	377	1348	282	740	411	1502	525	1051	399	1066	486	733	492	791	388	451	738	922	740	987	1112	7	724	300	1177	207	1106	90	1370	255	621	328	849	1834	1117	1566	562	1237	822	1132	709	1097	719	1758	729	1384	609
ENSG00000066427.24		490	484	1375	295	668	395	852	511	955	391	982	473	398	572	750	475	337	791	865	803	391	1185	44	747	212	629	162	1007	119	1261	307	911	269	933	869	993	1011	606	799	914	953	664	1087	866	1265	693	1145	528
ENSG00000066455.13		865	1298	3668	1080	1792	1531	3009	1542	1640	1479	5428	2018	1030	2390	2686	1826	640	2793	2271	1817	1134	3052	51	2051	575	3668	538	2937	169	2735	466	2307	875	3487	3296	3017	2884	1348	2127	1831	2857	2132	3166	2597	3582	2673	2501	1368
ENSG00000066468.23		4676	2592	23995	1889	15101	1703	622	2111	5283	4321	11754	2733	21321	3103	2113	2076	212	3600	1218	4164	78	4727	30	3315	130	1618	121	2970	174	4627	152	3722	553	2761	1237	7312	150	1993	345	3647	1886	2451	670	2020	519	1990	1343	3116
ENSG00000066557.6		643	493	633	268	797	480	439	523	1055	523	821	702	671	872	817	526	119	582	482	537	494	799	9	551	161	1084	167	762	28	934	154	538	134	661	799	866	949	466	345	630	1264	598	722	499	842	919	595	538
ENSG00000066583.12		816	3080	1099	1578	1780	2264	1155	2196	848	2726	1270	3192	640	4181	811	2211	639	1533	847	1048	1350	1737	170	1364	616	2342	258	1828	446	2164	450	1378	384	1798	926	1918	1330	847	1795	1288	2168	873	1773	1365	1522	1531	1678	862
ENSG00000066629.18		164	117	582	193	820	82	269	250	1018	255	1333	273	328	234	1271	206	251	2086	532	5052	109	1329	11	510	111	1449	102	355	37	498	280	325	517	686	283	787	342	292	677	3012	84	546	796	739	592	2964	419	2978
ENSG00000066651.20		392	492	683	259	623	344	1053	652	485	385	576	647	778	521	536	494	304	342	516	323	334	528	85	349	280	470	161	491	118	472	125	306	191	507	843	501	1171	277	1509	357	1114	324	882	409	1298	482	1024	249
ENSG00000066654.14		2018	774	4113	662	2758	898	2186	958	2383	703	3001	971	1954	1074	2044	708	846	2101	2491	2025	1655	2803	50	1856	650	2281	320	2390	290	3373	419	1736	942	2763	1546	2618	4215	1457	2168	2389	2917	1623	3167	2186	2957	2076	2559	1761
ENSG00000066697.15		603	208	1250	197	798	201	1128	177	780	220	1531	228	1363	260	2744	198	358	330	399	432	344	291	50	238	168	251	178	300	44	284	258	211	216	356	1350	334	774	164	799	336	634	168	410	265	826	520	513	296
ENSG00000066735.14		39	48	270	179	226	71	368	122	230	219	646	73	28	49	61	86	1255	953	481	696	38	741	44	422	174	327	91	621	23	595	1603	264	233	1041	112	500	71	71	545	642	1942	271	118	943	1388	222	227	267
ENSG00000066777.9		2009	775	3484	721	5104	876	2552	952	2172	856	5999	1207	2282	1321	2281	930	716	4365	4934	3747	2783	5458	104	3514	1718	4921	785	5125	576	6576	682	3692	1529	5903	2777	5769	4118	2932	4238	2857	1947	3846	8815	3782	3690	2318	5056	2067
ENSG00000066827.16		348	115	1122	105	822	121	602	119	559	134	1203	175	405	170	355	159	291	449	334	367	163	425	40	498	186	398	85	526	225	475	237	310	183	466	300	414	381	170	397	327	281	253	510	449	478	259	337	252
ENSG00000066923.17		135	195	159	50	294	59	123	101	340	91	240	99	157	45	56	315	33	89	99	84	32	98	58	65	30	106	12	105	11	77	29	72	40	90	67	64	241	32	100	78	26	45	51	68	247	69	139	92
ENSG00000066933.16		86	193	1185	155	831	145	823	201	472	224	517	241	404	275	439	234	227	1309	818	1684	600	1760	10	1006	256	806	117	1148	93	1449	194	971	336	1522	679	1274	1292	721	709	1200	760	1636	1140	1366	1064	867	1144	1057
ENSG00000067057.18		1482	41	4352	115	9390	115	2274	434	1392	192	1593	41	5306	57	9318	96	6970	6840	2911	4369	3423	5005	1815	5494	3488	7114	1996	5578	5772	5017	6044	5179	3375	7618	11500	6786	3197	2449	3201	3029	5121	5645	4948	4838	6395	4474	5164	2870
ENSG00000067064.11		1042	3963	2615	1978	1842	2714	1656	4639	4517	6248	2202	6999	845	5024	2902	2459	1168	2409	1892	5126	3874	2386	298	3806	1253	4348	1101	3092	600	3656	935	2520	1193	5620	5575	5152	5070	2191	5170	2346	3278	3080	2213	2392	3915	7204	2241	1653
ENSG00000067066.17		2437	2067	4635	1362	6405	1754	2205	1924	4031	1838	4059	2182	3534	2374	4663	1492	1120	3477	3639	2065	1902	3572	80	3567	755	5358	452	2806	142	3281	569	3104	1155	4066	3208	3425	2783	1677	3015	2730	2735	3204	3104	2616	3803	4717	3517	1857
ENSG00000067082.15		8943	5443	7017	2334	46003	18332	1659	9643	22930	6381	14192	14984	22152	8424	8495	8807	5356	24807	14188	12273	8935	23283	591	19503	3053	13357	2149	18451	1025	14121	2751	13579	7606	25671	10490	13898	12321	10348	7176	19001	10798	25054	9677	37206	11182	9900	9204	6675
ENSG00000067113.17		714	582	536	801	2213	777	320	932	1215	1017	4391	634	1107	685	683	1330	626	4535	763	2688	783	4074	119	2742	647	3221	302	3087	298	4381	486	4018	857	3324	833	5330	1056	1833	819	3228	470	3768	1117	2383	2647	2228	1125	2235
ENSG00000067141.17		9580	714	5857	669	6534	604	4937	823	6620	998	5004	734	5447	1079	1726	559	2100	16139	5184	8194	4441	20809	375	11626	4468	11994	951	14560	1247	15778	772	10754	2871	19215	2756	13947	7202	5197	8024	8195	2965	6993	6708	18054	5155	4388	14976	4621
ENSG00000067167.8		9148	5746	10311	4470	10757	5594	4286	4691	6522	6160	21885	7196	9975	8710	12260	5339	1343	8713	11244	6207	6380	9756	230	8020	2142	11920	1669	9230	409	12438	1510	7625	3182	8963	13519	9670	8833	5330	13937	7671	11057	6756	15933	5707	11670	13427	9914	6822
ENSG00000067177.15		107	101	449	86	935	41	910	105	268	60	349	152	467	115	1291	162	352	358	600	522	643	436	64	307	216	161	324	315	579	319	999	311	493	423	774	382	3702	169	455	323	718	132	2105	453	822	346	585	260
ENSG00000067182.8		5636	3226	6033	4453	6219	4534	7122	6373	5753	6008	10590	5348	8851	5440	8894	5162	2729	12980	5062	9126	2174	9537	1607	9898	3204	17758	1545	12554	1355	11105	2741	12207	3133	11385	7184	12282	4019	4852	4493	7578	5889	8347	5708	7768	7866	9100	5583	5596
ENSG00000067191.16		349	5	269	30	288	19	193	46	384	28	201	10	150	21	267	11	223	714	389	305	75	788	29	981	71	128	43	495	104	529	70	1062	138	949	511	1046	155	284	312	414	141	472	323	645	500	381	452	260
ENSG00000067208.14		579	1116	870	635	802	611	679	751	1383	1009	2095	1556	1119	1414	812	732	195	970	1053	950	775	1112	14	827	246	1410	175	1105	57	1114	180	614	194	1026	870	1062	1131	608	647	829	1171	815	1303	1011	1015	586	791	623
ENSG00000067221.14		373	389	802	277	625	223	479	314	825	366	677	433	603	487	959	281	299	835	672	497	467	693	91	597	331	1036	214	687	329	781	600	620	807	676	421	731	493	199	901	503	450	356	606	555	591	765	799	570
ENSG00000067225.18		30413	667	41403	1732	51140	1191	106215	2033	23123	1970	45073	848	49345	820	99213	1157	30848	37658	28686	26919	40085	35644	7790	32148	43754	30244	22117	37864	20700	37869	58908	31066	36361	44826	54958	35781	47190	11988	59385	23451	118025	17696	45705	31506	45911	30575	46082	19398
ENSG00000067334.14		2395	918	2976	719	3013	1078	3834	941	2757	917	4244	1048	4084	1216	2761	890	684	1881	2290	1744	2386	2386	113	1756	595	2300	616	2525	209	2434	715	1774	562	2321	2803	2274	4242	1121	2390	2094	3713	1584	3373	1818	2209	2134	3047	1314
ENSG00000067365.15		1372	219	728	231	1159	266	830	261	691	235	802	274	929	291	506	221	444	412	465	385	326	435	132	335	369	450	182	366	476	313	318	294	398	360	710	327	651	126	701	389	433	245	593	370	844	499	719	337
ENSG00000067369.14		769	127	3119	149	2167	180	2198	258	2510	228	2279	259	938	259	1147	225	1114	1287	1104	1816	911	1722	94	1134	896	601	332	1609	600	1780	753	843	550	1566	1149	1418	2009	521	2539	1164	981	755	1703	1420	2817	881	3264	827
ENSG00000067445.21		25	974	98	323	83	339	190	574	212	510	392	679	86	866	84	359	82	90	200	239	49	101	13	119	67	168	44	73	23	77	131	54	162	101	127	118	97	44	89	192	25	53	67	131	630	142	175	120
ENSG00000067533.6		804	270	3005	197	1344	335	2411	333	2315	325	1379	346	1029	405	1258	317	503	636	789	714	960	768	48	482	420	449	183	726	148	662	234	518	303	789	830	769	1700	348	1360	620	1253	451	1528	634	1584	890	1297	410
ENSG00000067560.13		8657	5630	22277	5680	12077	6091	16028	6006	14912	6284	20652	7120	10662	7759	31480	6262	15610	32584	19460	20445	22901	29929	1776	26889	13814	31793	6004	29339	3875	34865	10524	28347	15705	33296	24464	34378	25629	13375	29745	24960	32749	20753	20235	23989	32277	27806	23007	19638
ENSG00000067596.12		1933	638	3028	517	2321	631	3160	752	3300	689	3365	919	2427	916	2857	778	2611	2936	3107	2058	1799	3615	402	2635	1903	2845	551	3583	1251	3572	960	2565	1182	3497	3320	3771	4233	1311	4466	1993	3154	2178	4277	3012	4665	1680	5825	1578
ENSG00000067601.8		93	24	74	14	193	26	73	18	76	19	234	22	70	23	47	18	12	78	43	50	38	80	9	49	30	92	14	91	6	78	24	62	27	51	126	68	72	17	50	42	27	34	43	67	91	82	69	36
ENSG00000067606.17		533	360	463	188	674	236	873	277	384	272	1031	381	331	455	201	250	1045	1612	820	507	361	1606	249	1304	792	2354	313	1750	846	1737	719	1546	806	1906	1088	1764	843	532	2344	808	1003	982	875	1320	505	741	1371	497
ENSG00000067704.10		2832	2965	17571	2161	7635	2705	10234	2647	8835	2851	10039	4826	6790	4506	5468	3404	2991	7146	5138	4858	6192	9069	331	6142	3500	6955	1470	7747	1051	10282	1616	6233	2402	9663	5069	9565	8249	3630	7441	5470	11982	5913	8667	6540	6282	4445	6872	4142
ENSG00000067715.14		49	44	18	39	8	27	93	34	67	32	286	103	21	54	421	42	159	323	47	698	322	313	0	324	101	521	91	80	128	159	17	53	106	351	343	198	644	143	626	669	6	245	328	154	326	452	1000	566
ENSG00000067798.16		22	58	247	64	161	27	50	48	252	55	232	22	43	85	2268	44	37	49	73	145	30	97	5	70	12	66	29	47	2	82	26	33	69	51	37	113	57	43	46	86	6	60	45	56	426	100	86	97
ENSG00000067829.19		1222	960	2170	795	2523	815	3153	881	2331	906	3195	927	4260	1163	3212	852	3609	4400	3458	2192	1376	3926	2184	3744	4589	4843	2533	4187	12800	4324	7265	4575	3840	4419	9286	4549	6615	1472	2813	2384	3282	2881	4973	3396	3114	2596	2995	2045
ENSG00000067836.13		1147	377	780	175	486	127	432	277	650	260	604	333	364	289	304	359	349	753	285	487	144	617	206	577	323	975	129	754	315	577	335	749	516	532	266	585	194	254	262	490	224	447	152	798	372	408	375	327
ENSG00000067840.12		21	61	137	147	152	94	89	146	201	159	322	72	107	63	64	69	63	698	76	1175	8	393	1	304	9	593	24	206	6	168	90	122	134	261	36	270	76	109	48	753	12	220	159	314	129	632	38	707
ENSG00000067900.8		1286	952	2676	643	2706	832	2210	1063	2899	1000	5179	1528	1397	1567	3208	1084	489	2538	1797	3447	1083	3191	16	2348	477	2653	165	2713	81	3452	280	1813	517	2901	1422	2831	2128	1506	1897	2469	2185	2028	2195	2275	3213	1926	2319	2018
ENSG00000067955.15		1578	401	5759	393	1757	641	3817	708	2087	636	3183	513	956	877	4963	410	1339	1062	2478	905	3757	1370	118	1277	1709	871	496	1590	439	1529	706	792	1177	1443	1786	1105	5505	697	4820	1094	3660	841	4045	1096	4106	1333	2825	738
ENSG00000067992.16		227	269	3499	409	809	479	1259	423	1211	489	1474	627	1102	556	1127	384	895	2515	2977	2793	1735	3623	76	2042	1217	6000	607	2826	914	3825	1417	2073	1170	2500	2369	4286	7113	1592	1322	3009	1709	2605	5219	1477	3586	1595	1837	2432
ENSG00000068024.17		317	101	864	126	1148	128	5112	150	824	140	1203	94	676	165	617	130	718	1893	979	4439	802	1792	89	1227	453	1717	121	1286	396	1262	387	673	700	1560	590	1285	1289	551	1031	2227	535	767	1414	1388	1613	1706	1466	1742
ENSG00000068028.17		620	278	1468	413	750	434	737	462	1187	474	1497	362	850	372	1575	335	927	929	834	786	753	1212	357	1180	771	1128	579	1165	614	872	1535	777	1075	1178	2114	1023	885	381	886	754	1828	582	1093	1075	2285	979	1726	601
ENSG00000068078.20		28440	1608	50481	1965	21025	1779	1694	2251	11346	2092	29342	1547	15141	2651	1612	1150	150	2867	743	992	614	3009	179	2105	1270	2523	260	3000	1033	2773	231	2369	426	3177	100	1263	387	1143	3017	1376	478	2459	1217	3941	506	530	1341	574
ENSG00000068079.8		1317	833	1440	656	3316	641	779	617	1612	749	1320	873	1994	727	3044	887	1276	2909	2522	1261	1356	1844	496	3995	768	3422	389	2551	646	2333	858	2577	1281	3175	2186	2662	1200	959	1633	1392	1291	1767	2224	1874	2122	6621	2952	1389
ENSG00000068097.15		634	196	884	150	747	125	1329	247	891	180	1696	237	805	290	783	191	266	626	646	622	434	865	99	559	247	502	130	729	1493	662	206	426	262	576	996	626	801	269	530	558	666	326	812	553	965	436	1239	524
ENSG00000068120.15		4704	2096	3660	1809	3956	1780	6181	1992	3045	1895	5451	2975	5084	2727	3482	1805	2287	4638	4056	2294	2817	4707	803	4006	3050	5373	1209	4684	2511	4843	1356	4400	2058	5642	5856	5434	5066	1892	4212	2444	4448	2512	4748	4400	4891	2709	6171	1739
ENSG00000068137.15		1812	1047	3636	395	1575	312	647	681	1740	439	1804	722	951	875	1218	270	769	931	499	843	359	754	163	761	718	317	238	742	428	560	357	521	428	735	1271	448	812	267	1318	588	1016	330	1014	696	1481	501	1239	422
ENSG00000068305.17		692	739	2603	564	2522	984	873	1142	2178	1049	1942	1345	712	1295	1087	905	735	1870	1140	2402	1008	2295	32	1480	504	2136	148	1834	208	2030	385	1430	628	2004	853	1891	1357	998	1856	1775	1084	1554	1367	1831	2101	1581	1790	1605
ENSG00000068308.14		2691	1597	3361	1397	3731	1747	4030	1590	3940	1594	5495	1483	6835	2072	4110	1537	3318	4180	4680	2938	1234	3916	1097	3413	2264	3952	1153	4570	3252	3757	3292	3603	2936	3969	3677	3878	8230	1359	4006	2956	3443	2760	6576	3692	3812	1985	3405	2055
ENSG00000068323.17		1437	750	2919	800	3195	979	3339	1189	3084	1063	5647	1131	3682	1042	4718	1109	1820	2869	2586	2696	945	2751	285	2385	1518	2899	688	2716	1185	2363	2213	2231	1876	2427	2606	2638	4751	939	2328	2120	1891	1633	3469	2275	3939	2019	2468	1719
ENSG00000068354.16		359	249	1024	212	1236	293	594	325	923	210	1407	282	2037	285	1110	313	516	1091	878	720	293	937	182	763	424	788	261	887	808	761	822	855	781	779	1193	805	1693	296	723	741	545	530	1371	816	906	538	815	552
ENSG00000068366.20		472	145	12877	315	2720	420	2283	423	2117	1574	3527	1708	5046	2446	5934	227	709	1113	2362	2066	1671	1655	70	1469	887	1281	424	1547	361	1721	423	796	894	1213	5189	1679	4869	742	4005	1632	2054	750	4254	840	4635	2755	3355	1638
ENSG00000068383.19		634	561	1531	391	1669	408	726	436	958	511	1250	530	820	710	655	437	647	3351	1129	2621	377	2627	198	1694	835	3238	285	1831	624	2080	891	1850	717	2419	834	2593	1131	931	1443	2557	1301	1750	1365	1754	1498	1962	1340	2046
ENSG00000068400.13		1685	1299	3150	833	3299	1214	4654	1313	3566	1228	5226	1446	4702	1460	2596	1265	1493	2323	2494	1656	812	2290	449	2248	1191	2360	676	2650	1840	2478	1571	2098	1292	2561	1812	2186	3492	1022	2309	1533	1562	1608	2991	2597	3539	1179	3222	918
ENSG00000068438.15		750	221	1691	284	1268	336	1491	356	1459	324	3030	300	2143	363	2404	349	2069	1136	2163	782	1341	994	406	1069	1557	892	922	1128	1792	1150	2050	884	1592	1192	2614	1073	4298	414	2281	818	2252	607	2847	966	2205	1261	1763	674
ENSG00000068489.13		1155	23	324	57	964	23	1513	38	469	36	1072	33	490	28	3583	38	651	609	777	284	1112	789	97	730	572	312	190	588	290	948	303	471	314	961	979	603	1762	195	1031	500	1354	264	2471	712	2275	314	2520	240
ENSG00000068615.19		29	9	372	71	78	32	30	81	140	71	81	33	94	21	126	74	48	815	596	1775	360	558	2	185	37	1180	103	101	115	157	76	94	312	361	99	357	317	183	389	2014	51	221	1049	425	272	2079	610	2127
ENSG00000068650.18		1826	957	14900	696	5243	597	5965	943	6839	676	14127	874	1861	1454	1711	872	3288	839	2341	1279	3032	1159	680	955	4387	2006	365	1175	7110	1188	1386	574	1465	1049	1279	1034	5580	395	9991	850	1907	882	3853	914	7933	709	5674	707
ENSG00000068654.16		1787	466	2730	365	2691	354	5010	581	2705	411	4297	635	2040	816	2740	413	3612	2354	3431	3124	3119	2993	244	2598	2208	1320	640	3033	1647	3636	1944	1441	1256	2945	2135	3196	6999	1092	3337	1469	2567	1474	6314	2371	6581	1178	8462	1074
ENSG00000068724.17		689	503	2085	728	3163	317	2698	581	1571	401	2336	757	1567	442	1449	679	1055	3968	1570	1859	528	3336	262	2797	840	6325	317	4034	910	2549	1135	2018	1172	3258	1825	2768	1526	1094	1233	1804	1935	1910	2225	2607	2330	1249	1311	1303
ENSG00000068745.15		2951	940	3591	662	1695	739	3424	1053	2346	878	2992	1022	2381	906	2624	594	2468	4022	3140	1981	1523	4791	780	2934	1921	4316	1272	4560	1877	4625	2657	5039	1819	5175	3906	4493	3581	1821	3771	3200	4813	3598	2803	5234	4812	2330	4328	1867
ENSG00000068784.13		556	307	795	212	1202	320	1106	346	842	334	885	540	302	530	586	376	304	848	618	566	519	1003	16	1064	250	1063	152	1092	62	1138	185	832	256	1133	578	1283	1054	544	705	654	948	696	874	690	1054	802	930	512
ENSG00000068796.19		467	161	1177	169	1529	169	1193	257	1203	189	2606	181	946	259	1163	154	961	1673	1182	1524	1739	1773	66	1571	1006	3601	440	1795	219	2386	658	1055	713	2461	1226	1828	2223	942	2220	1286	2420	1636	2493	1228	2663	1441	2128	774
ENSG00000068831.19		66	139	113	211	233	109	87	243	423	319	231	199	74	143	139	319	72	300	151	593	21	326	48	303	95	448	52	416	45	203	182	200	290	311	273	220	98	136	60	845	68	305	84	477	2010	462	162	502
ENSG00000068878.15		2010	2554	3260	1284	5022	1783	4952	2112	3999	1486	6698	2647	2875	3385	5027	2339	1577	2419	2938	2683	2448	2578	124	2434	1326	2069	584	2919	295	2983	767	1658	910	3103	2760	3134	5167	1602	3021	1736	4507	2267	4428	1988	4419	1723	6307	1384
ENSG00000068885.15		1300	112	734	72	976	91	756	182	799	138	519	119	654	110	555	88	103	210	225	179	208	266	1	193	59	153	40	263	24	261	35	187	69	273	395	230	397	141	458	262	349	193	280	258	608	245	562	156
ENSG00000068903.20		1126	1466	1616	1191	2611	1094	953	1326	2508	1431	2352	1777	1962	1583	1601	1079	1330	2766	2141	2159	942	2586	244	2015	1013	3853	418	2210	1037	2387	1610	2627	1318	1960	5592	2490	2940	816	1448	2089	1619	1216	3639	2158	2923	2478	2175	1695
ENSG00000068912.14		1739	1069	2668	811	4469	1156	3674	1040	3669	1067	6723	1262	2614	1651	3068	1463	968	3648	2539	2107	2882	3720	157	3057	1363	3071	1048	3674	361	4090	680	2683	1332	4307	4305	3889	3701	1981	5560	2699	4048	1819	3790	2824	4768	5633	4229	2276
ENSG00000068971.14		855	327	994	188	1077	220	188	369	583	256	757	306	633	314	2223	279	408	1826	1349	1378	488	1518	129	1469	418	1078	303	1540	385	1046	668	1230	623	1465	868	1321	765	643	757	1221	1387	935	1010	1587	1613	1216	1320	827
ENSG00000068976.14		67	19	33	33	64	24	21	34	103	58	53	22	20	16	14	18	38	669	27	1879	20	339	1	93	15	570	15	74	8	91	113	71	258	257	62	291	83	125	44	1408	3	149	151	292	141	607	46	1355
ENSG00000069011.16		184	0	39	38	1163	0	92	0	989	2	1452	0	632	0	857	5	2212	772	1022	724	1490	1303	653	1184	2739	363	573	651	2072	894	2539	1234	1844	911	553	1275	1228	215	1854	460	2586	303	1975	828	1370	485	1434	185
ENSG00000069020.18		762	1079	828	532	5503	670	1140	748	4108	592	2321	1364	1336	1643	887	878	246	1085	842	1542	794	1698	58	1053	239	1773	155	1425	154	1562	345	1116	314	1027	505	1642	797	665	1118	1068	482	837	1107	1290	1985	525	1002	751
ENSG00000069122.19		75	153	1522	521	1625	423	570	798	2347	771	2317	529	260	419	1108	708	378	617	749	849	406	1141	10	564	340	704	133	508	72	987	248	301	388	467	705	630	776	253	748	842	219	416	660	492	3165	321	1775	677
ENSG00000069188.17		20	33	79	85	36	35	38	25	156	47	2131	15	38	32	34	20	76	184	213	284	73	421	7	177	60	119	11	214	6	234	35	118	64	195	25	350	59	108	31	144	18	172	81	308	539	68	468	60
ENSG00000069248.12		1251	567	6970	482	2206	632	3744	602	3527	646	3663	755	2917	956	1897	622	758	1854	2056	1753	1930	2521	150	1688	1170	1765	352	2239	459	2680	780	1577	695	2290	2495	2292	3414	844	3052	1704	2924	1177	3064	1678	3012	1349	2462	1415
ENSG00000069275.13		11112	7058	46599	6451	14188	8753	25354	7286	23349	6564	24371	9641	16204	11885	11860	6440	3269	9569	6977	10304	6544	11303	428	7528	3273	7133	1152	8648	1601	11342	2381	6275	2476	11946	7589	10408	16320	4333	10317	12147	12897	5671	10033	8532	15895	10084	10644	8757
ENSG00000069329.18		3625	1146	5464	974	5860	1169	5954	1253	4343	1280	6807	1535	4833	1726	6470	1302	2458	6662	8704	5241	6219	8722	197	5763	2602	13888	1423	7253	830	10236	1796	6391	3019	8026	7455	8790	14438	3492	10379	5970	5245	5033	11757	5436	7911	5215	6913	4328
ENSG00000069345.12		2279	1961	2941	1199	3416	1774	2754	1745	2418	1620	4069	2100	3084	2667	3355	2008	1636	4244	4039	3363	3572	4787	365	3188	2115	5058	1019	4668	951	5182	1634	4517	2205	4375	4209	5213	5629	2356	5290	3766	4447	3100	5152	3418	4419	4047	3730	2725
ENSG00000069399.15		2477	953	1656	2904	1753	1185	3318	3058	5780	1830	4753	1978	4436	694	1748	2019	2417	3833	2421	2225	1254	2836	1350	3695	2859	8401	1791	4625	2101	2945	2087	4673	1351	5126	4392	3549	1774	1791	1707	1810	3700	2919	2140	4228	4057	2852	2290	1138
ENSG00000069424.15		1011	568	555	503	897	438	399	769	1509	855	868	736	328	900	1303	577	992	971	1731	592	364	1255	455	1494	665	511	260	1333	1088	789	583	750	810	924	3054	741	2586	288	1383	724	357	513	2228	869	3103	713	2854	561
ENSG00000069431.11		26	2635	768	1505	176	1480	78	1267	283	2492	699	3800	20	2614	3423	3401	96	329	162	746	113	280	1	45	50	557	43	34	5	80	72	21	213	74	197	112	131	95	146	692	26	58	132	99	1363	510	336	901
ENSG00000069493.15		409	33	130	110	218	78	582	112	469	119	275	36	273	61	475	53	24	143	111	96	86	249	15	486	33	186	17	293	18	209	57	161	88	305	656	162	67	122	45	365	173	203	56	255	962	172	216	106
ENSG00000069509.6		409	175	476	124	503	149	652	144	784	159	946	159	1116	209	614	118	246	411	399	278	631	507	21	423	280	455	242	444	103	662	242	429	338	631	659	655	2730	207	673	393	1009	323	907	445	726	549	530	358
ENSG00000069667.16		304	1491	1273	456	1456	3493	470	1675	1099	1382	1112	2098	1128	1655	421	4746	39	386	499	657	124	656	8	612	56	487	28	345	13	526	76	212	118	404	335	507	197	208	954	695	113	343	492	339	741	456	649	481
ENSG00000069696.7		238	19	46	13	41	9	125	25	75	19	56	9	68	14	47	12	66	46	9	19	13	54	14	26	38	103	14	29	182	47	12	24	25	18	17	32	26	3	27	22	13	10	15	25	46	9	27	10
ENSG00000069702.11		763	626	1811	1212	2247	1253	498	835	1282	1345	9854	937	1628	805	254	2995	448	1900	1596	4613	637	2988	33	1145	282	2599	75	1052	108	1871	286	574	431	1249	1380	1574	1773	500	388	3193	1830	1011	1660	1522	1591	1641	2667	3118
ENSG00000069764.10		5	2	10	0	11	2	48	0	67	3	3	2	3	1	2	2	46	706	166	202	228	427	27	374	161	107	82	496	205	492	101	497	209	666	27	425	78	227	69	230	162	267	107	584	41	448	38	128
ENSG00000069849.11		7970	156	2856	345	3862	308	2691	421	3542	340	3330	352	1896	140	6273	429	3863	24137	7019	10376	6338	17406	1151	11523	4412	14672	1851	16616	2606	18434	3067	19500	5583	22164	8956	24189	9575	13257	10452	10920	8415	18373	12674	15917	9393	8509	6766	6840
ENSG00000069869.16		1068	1785	956	878	2312	1136	755	819	2093	929	1800	912	739	1076	471	1129	162	666	738	850	649	564	26	336	599	3034	190	555	61	713	195	259	401	669	518	425	1867	179	1777	665	428	384	1819	396	1065	624	816	660
ENSG00000069943.10		270	155	547	95	517	79	490	132	550	166	321	172	431	209	289	145	46	354	221	255	266	502	21	327	131	436	70	438	27	522	91	410	131	546	469	631	336	239	608	268	245	324	326	392	360	308	289	221
ENSG00000069956.12		1355	1047	1884	766	2170	1398	3041	1674	1818	1293	3703	1940	1192	2491	1612	2223	525	5113	1668	2964	2328	5886	58	5223	1078	8996	397	4346	161	4822	533	4934	645	6920	2540	5613	2659	3123	2904	3183	4560	6746	2173	3537	1937	4657	3171	1938
ENSG00000069966.19		1903	535	3054	502	2544	584	597	549	1751	636	2187	534	2822	726	995	544	211	545	285	647	202	458	29	490	67	491	127	324	144	307	229	265	244	360	501	311	432	167	703	742	601	239	678	260	649	841	618	604
ENSG00000069974.16		335	907	994	881	1685	581	864	975	927	1037	1082	958	721	1233	1195	1286	265	3021	1899	2105	912	4809	61	3130	450	2893	271	4238	109	5026	400	2196	598	4994	1285	3671	1104	1307	668	2907	1346	1698	943	2806	1750	3785	1506	2026
ENSG00000070018.9		1157	1274	2882	917	1298	2337	2778	1963	2919	1381	15183	2797	2075	3253	720	1365	871	1817	1567	1985	1387	2350	75	1245	788	1897	279	1764	364	2514	422	1223	456	2141	1963	2087	2477	1171	2670	1845	1983	2082	2285	2036	2573	1094	2320	1352
ENSG00000070019.5		9	23	13	3	1	1	1897	1	36	3	12	9	7	14	6	12	946	5092	4438	2598	3921	7049	167	3399	1442	12426	745	5035	677	6476	693	4521	977	6792	1993	6255	2642	2487	12228	3001	1034	4112	3956	5059	2864	2440	4478	1853
ENSG00000070031.4		12	1	13	6	5	1	10	2	8	3	8	4	2	10	3	0	13	30	6	14	5	31	3	39	43	186	2	52	7	54	15	48	41	43	14	33	5	4	544	15	2	25	22	25	45	37	0	6
ENSG00000070047.13		2596	1428	2831	1003	3093	1168	2957	1634	5179	1153	2697	1873	2953	1796	3258	1103	4418	3220	3058	2445	1415	3559	513	2917	1551	3930	488	3934	1357	3073	1595	2416	1396	3752	1885	3102	2830	1113	3315	1709	2906	2016	3122	3250	3558	1016	3715	1200
ENSG00000070061.16		795	795	3315	709	1667	696	3334	1011	1649	915	2423	1463	1176	1573	1948	944	1293	1476	1546	1327	1337	1873	109	1383	1000	1585	367	1799	523	1984	696	1116	705	2080	2976	1712	2416	638	2513	1375	2227	1002	1863	1569	3008	1022	2534	882
ENSG00000070081.17		1103	1290	2459	727	1704	1017	1957	679	5421	2739	2770	1553	1610	1372	6318	1765	779	1867	1369	1712	1277	2365	64	2381	294	1095	324	1542	81	2317	224	1319	461	3266	1636	2540	1984	1015	1356	2031	3484	1022	1919	1690	2919	3656	1662	1585
ENSG00000070087.14		79	292	208	298	280	346	7515	470	525	382	563	221	107	662	3893	385	2386	1644	603	1761	4886	2273	75	1322	188	5228	296	1616	956	2765	306	1520	505	1811	3508	2368	6339	989	2619	2416	2400	1087	2980	1131	3872	3040	5203	2042
ENSG00000070159.14		1149	1638	3669	1413	2841	1845	1849	2160	2153	2172	2564	1719	1316	2919	849	1997	2036	3373	2106	3311	4008	4064	239	2416	1963	6171	673	4221	1107	4259	1032	2475	968	4449	2125	4399	3071	1811	7714	1898	3084	3200	1882	3394	3111	1121	2143	985
ENSG00000070182.21		338	45	69	26	563	16	81	61	128	54	259	9	140	22	24	25	61	36	45	70	17	66	2	43	11	80	0	19	11	55	34	27	40	54	25	44	37	16	85	56	103	39	37	53	78	16	56	36
ENSG00000070190.13		14	9	72	74	110	39	53	50	180	66	298	37	197	36	162	29	36	147	146	165	215	223	31	366	138	71	80	436	21	291	121	186	79	272	734	184	150	201	86	188	1103	272	62	252	756	501	535	117
ENSG00000070193.5		0	2	3	6	17	6	3	12	7	8	6	2	2	2	3	1	44	176	141	609	24	240	0	84	10	195	6	89	0	145	15	65	111	91	68	119	71	56	56	272	12	159	123	60	361	517	84	309
ENSG00000070214.16		2937	2199	5338	1746	2846	2628	12044	2179	3935	2929	4949	2781	2123	2776	3960	2492	3059	18956	9131	9718	7775	22547	451	14430	3911	12140	2153	20735	1981	26354	2488	17592	2815	22172	13749	25446	10799	10025	7876	13168	8916	17851	10685	14554	10737	9011	7310	7334
ENSG00000070269.14		950	290	1076	207	452	330	1107	340	783	256	2188	341	794	374	285	305	198	683	852	489	550	997	38	717	236	864	135	889	118	1180	220	816	190	920	874	1172	1291	501	1002	506	585	537	1434	830	1295	416	1234	388
ENSG00000070366.14		354	273	1158	191	1688	187	1125	272	1322	288	900	396	588	477	863	233	560	1348	857	1196	331	1750	67	1096	395	1334	174	1473	217	1532	295	939	358	1506	924	1517	747	491	1063	802	690	916	975	1232	1277	631	743	739
ENSG00000070367.16		1255	875	2442	701	1511	630	2232	859	1405	833	2726	1597	1379	1904	1447	870	470	2177	2036	2459	1084	2415	34	1707	374	2066	310	2212	100	2635	518	1563	573	2419	2553	2348	3161	1274	1715	2280	2477	1591	3170	1703	3497	2956	2719	1807
ENSG00000070371.16		134	273	282	117	202	111	342	197	444	143	241	175	103	213	565	150	179	166	213	125	87	147	5	103	46	89	74	118	69	117	154	67	126	139	80	81	350	36	43	100	211	74	332	165	635	108	491	100
ENSG00000070404.10		6028	293	9267	649	1040	531	1345	2169	1568	772	4361	251	12336	210	13370	366	1229	511	846	854	207	533	366	830	436	662	464	291	1022	198	1005	128	1589	239	923	319	816	114	1655	443	797	207	1090	291	2218	753	862	495
ENSG00000070413.20		12512	2254	11002	1749	10169	1690	10869	2311	8915	1736	14370	2252	6473	2729	5149	1808	3482	14669	6671	7086	3744	12007	893	11514	3449	10156	1498	13716	4833	13787	3994	10601	4174	11985	2961	15164	7118	4131	4764	6989	6281	9135	9793	10647	8307	3759	8971	4545
ENSG00000070423.18		2503	923	1247	838	1249	987	1366	1040	1759	1121	2231	885	1767	1124	2922	740	2307	3141	1477	1227	1458	2161	1415	2178	2624	2896	814	2487	1993	1649	2041	2301	1796	2846	2343	2062	1935	709	2429	1028	2989	1499	2271	2337	2073	1470	2342	826
ENSG00000070444.15		633	169	1706	201	1508	162	1183	282	1246	196	2213	213	1009	455	1255	263	1387	1145	937	1096	419	1398	277	872	1129	1602	280	1281	961	1051	719	698	633	1442	1048	996	884	356	1410	767	1288	864	1218	1714	1801	577	1175	514
ENSG00000070476.15		1553	742	2413	549	2542	804	2156	794	2418	772	1352	821	1150	980	754	623	1012	1337	1206	1032	1061	1720	305	1176	709	1462	266	1706	799	1289	610	987	708	1481	1207	1377	1400	473	1541	839	974	988	1544	1516	1581	652	1512	618
ENSG00000070495.15		767	262	1151	362	1240	604	1568	526	1060	408	1282	346	1444	301	2083	384	978	1093	1039	789	1135	1254	308	895	783	1704	544	1524	838	1396	419	788	863	1355	3429	1169	1753	558	1687	1075	1351	754	1593	1436	1657	906	1426	607
ENSG00000070501.12		1247	545	1154	291	1014	482	559	405	584	354	662	610	999	539	793	479	840	406	1387	252	341	510	63	467	304	386	212	541	46	527	289	438	287	515	1130	492	905	249	1057	385	977	257	1069	350	908	833	1128	292
ENSG00000070526.15		0	3	2	28	57	5	335	13	24	25	40	7	1	19	12	22	1566	18472	9981	6303	4156	24837	646	11785	1725	9160	1191	18557	778	21094	1615	14328	5107	28405	3707	11766	3450	6009	222	9353	8830	7741	1370	22528	2275	12673	12825	5766
ENSG00000070540.13		330	306	640	214	1808	136	516	344	1029	381	3224	442	1261	382	1482	324	682	2008	1718	754	3177	2567	184	1780	532	986	190	2186	612	2129	352	1983	596	2567	1220	2364	1071	1054	1771	1090	936	1172	1709	2011	2258	1557	4252	733
ENSG00000070601.10		436	58	749	19	23	12	438	74	23	17	29	15	88	15	7	73	10	11	4	28	18	18	0	21	6	29	3	28	0	23	4	9	36	13	3	26	6	2	143	26	8	23	4	24	13	20	7	37
ENSG00000070610.14		1481	1019	4273	800	1993	970	3359	1443	2328	1175	3540	1021	3118	1215	1913	860	2138	6412	2811	4326	2262	7205	716	6262	2579	7766	843	7908	3757	7775	2013	6543	1702	8553	5396	8453	2878	3228	3302	4338	4101	6036	1587	9390	4037	3025	4848	2659
ENSG00000070614.15		4296	1998	6514	1575	12269	1424	1750	1619	4958	1475	21886	1494	6003	2447	4838	1693	2065	7438	3006	5011	1959	7225	240	6101	1716	8301	396	5360	1242	5382	1585	4006	1751	6056	1527	7504	2833	2305	3941	4155	2756	4787	3216	4550	8406	2278	4445	2738
ENSG00000070669.17		14	0	39	2	74	1	56	9	81	3	69	2	32	3	6	1	64	20	17	16	6	23	12	22	72	12	20	32	114	27	11	17	20	30	196	19	38	9	36	9	24	22	76	35	205	13	150	11
ENSG00000070718.12		632	106	1339	144	1582	92	885	198	914	173	1104	143	1531	176	883	106	836	347	1188	514	332	655	115	416	336	368	177	435	133	836	225	328	240	384	900	529	945	184	872	499	893	259	904	423	1394	559	1310	390
ENSG00000070731.11		1	20	108	11	205	6	22	14	126	3	91	16	1	45	108	12	49	72	111	82	18	101	4	126	30	66	14	56	2	31	26	39	71	97	25	76	17	11	78	72	90	13	25	50	44	150	10	81
ENSG00000070756.17		32274	11248	44452	10663	59204	16234	66970	12570	55364	14232	62397	13765	36133	14788	61647	11002	75017	59180	83651	32360	45366	80306	4932	44628	42789	43641	19974	65831	56587	79331	35549	55754	32229	57597	144845	61121	69932	20401	111787	38165	70989	26136	162535	45552	76272	29790	126176	25630
ENSG00000070759.17		208	206	182	246	190	341	93	195	298	276	241	308	545	310	73	124	202	865	313	305	151	873	48	530	79	1100	51	667	75	668	115	804	135	860	588	524	225	226	208	533	285	763	285	948	472	495	325	269
ENSG00000070761.8		805	687	1106	420	884	1575	956	640	864	606	1142	815	636	935	1565	935	838	1008	985	520	1222	1139	286	782	922	1226	419	1023	766	1123	628	857	771	1286	2090	959	1987	372	1875	785	1835	580	1646	876	1408	1024	1461	592
ENSG00000070770.10		1114	482	1039	353	1761	392	910	408	1096	485	1746	485	580	594	1934	384	1108	1060	1717	1046	2096	1477	259	778	1237	1089	394	1053	1384	1351	759	903	836	1053	1767	1120	2188	420	2173	874	1151	644	2733	818	1807	683	1350	683
ENSG00000070778.13		770	521	2151	368	447	497	537	547	682	359	1159	548	471	734	783	339	403	2505	956	1880	394	2844	52	1717	286	1919	118	2043	217	2028	403	1712	413	2257	357	2283	879	1112	667	1689	691	1785	850	2412	1018	1014	947	1070
ENSG00000070785.17		836	578	1030	330	1432	521	799	588	1478	574	1356	828	1220	940	1900	606	866	712	764	679	1056	648	174	593	567	645	360	799	380	791	639	644	546	852	532	741	1492	353	539	658	1018	388	862	556	1358	1233	907	515
ENSG00000070808.16		0	10	5	12	90	2	8	10	2	4	10	4	2	13	3	9	6	63	21	109	6	60	14	33	12	108	1	15	3	25	8	10	10	30	14	28	4	20	3	97	3	41	8	53	35	49	9	73
ENSG00000070814.22		2024	414	2737	409	6141	535	3086	575	2764	524	6005	455	2559	586	3729	307	2678	1883	3231	2601	1560	2028	323	1819	1801	1291	422	2142	1049	2128	1406	1288	1621	3087	1747	1661	4739	580	4153	1611	4284	933	7336	2171	6272	1364	4962	1249
ENSG00000070831.17		6113	3381	5214	2352	5551	3057	5873	3231	7008	2890	10183	3754	6037	4670	11433	3565	3694	15866	9072	10880	7895	14775	463	13037	2132	18658	1636	15428	731	20263	3043	17397	4050	16610	14063	20708	15877	8946	9183	13958	18157	15066	7744	12428	8670	20498	9359	9574
ENSG00000070882.13		1209	59	996	106	2093	66	2737	201	2117	128	1891	67	651	89	1394	81	970	444	1863	353	1155	636	45	712	747	586	264	767	172	819	394	453	621	707	2552	719	2812	409	1860	289	1792	429	2164	535	2658	337	1904	283
ENSG00000070950.10		511	157	625	119	722	125	434	164	541	179	511	172	401	254	889	156	747	601	617	463	977	823	69	580	464	409	173	753	135	766	255	460	344	904	1192	603	1283	276	1078	475	1653	404	1366	599	1657	544	1124	353
ENSG00000070961.16		422	561	366	623	868	756	1746	818	1398	687	2900	882	1246	1165	5215	624	879	5528	2688	7152	2116	5838	67	4470	810	6188	347	6834	251	7454	343	4247	813	7190	3710	8460	3050	4705	1137	3955	4616	8779	3071	5841	3029	2039	2825	2270
ENSG00000071051.14		8975	175	4952	418	4057	389	2904	639	5310	517	3046	251	4852	371	2287	264	3163	4608	2162	2130	2050	3972	466	2795	2136	7079	593	3374	2489	3102	2016	3135	1921	3154	2089	4063	4042	1359	3550	2304	1857	2056	3672	2851	3331	1624	5391	1376
ENSG00000071054.16		4888	1780	9974	1548	10226	1889	5822	2280	9789	1876	13357	3432	5367	3083	26758	1841	3803	2740	4705	2721	2220	2880	164	2232	2078	2090	796	2848	744	2564	2091	1505	1743	2722	1894	2566	6266	1319	3988	2214	2749	1732	5451	2511	8484	2038	4896	1844
ENSG00000071073.13		251	396	1621	411	3857	675	502	549	1414	483	2512	557	1026	675	1366	484	563	9132	3431	3697	2347	9773	128	7093	635	15034	411	8810	243	10916	364	7759	754	8045	4361	11002	2353	4741	2197	4918	2122	7901	3428	6402	2935	3059	5870	2841
ENSG00000071082.11		21616	9288	63313	8922	24857	13258	44722	7831	20603	12520	29954	7447	46565	10638	19303	9334	18715	30503	17686	16911	13181	33409	6931	21790	15100	25684	10480	30835	13271	36886	18755	34574	13499	28032	79009	27985	47344	11519	40938	25474	40065	13518	37141	19974	44221	45921	59222	22356
ENSG00000071127.17		9040	3717	10987	3344	13419	3508	8647	3591	13178	4006	15796	4495	12264	6129	35642	4534	13779	34240	16205	27061	12189	30296	3918	28481	15830	26634	6007	34598	14295	32514	13333	25790	14925	39122	9622	38964	17441	12853	26950	21389	20490	25176	18563	27216	17005	20956	20580	18726
ENSG00000071189.21		929	589	1948	455	2578	517	1637	689	1948	571	2011	748	1200	1094	756	646	794	3097	2282	2496	1933	3849	43	2970	638	2308	379	3814	146	4671	367	3144	778	3438	2328	3758	3073	1882	2957	2863	2618	3752	2611	2520	3096	2270	2836	1603
ENSG00000071205.12		328	923	251	127	172	692	238	393	453	292	291	381	466	580	1022	386	178	898	279	2010	132	844	38	339	63	760	57	302	15	303	174	197	366	469	539	391	225	163	675	1613	720	260	301	442	528	1638	311	1169
ENSG00000071242.12		323	318	1769	388	2592	357	546	630	1760	490	1100	400	1874	398	3054	508	791	1583	1309	1769	304	2336	130	1502	456	1477	194	1400	335	1651	562	830	788	1206	689	1760	653	637	1188	1289	1137	759	804	1240	2744	951	2053	1517
ENSG00000071243.16		343	176	469	161	566	249	614	249	581	181	370	186	445	254	436	231	160	651	540	508	373	887	32	603	212	712	120	636	55	689	162	665	194	726	980	672	726	286	959	766	746	612	652	633	901	760	994	529
ENSG00000071246.11		160	80	381	238	618	86	300	245	900	192	1300	137	281	110	629	132	433	701	654	438	200	598	23	586	395	395	96	524	144	589	564	511	499	442	546	637	323	130	408	350	118	223	371	450	1671	256	891	279
ENSG00000071282.12		1428	103	3791	394	2556	283	833	322	1404	322	2541	230	2415	143	969	120	715	435	921	476	587	596	126	502	453	670	435	629	379	504	617	316	470	442	1394	478	1283	147	565	694	520	234	520	425	2139	304	872	443
ENSG00000071462.12		4081	1280	2981	1009	2560	1248	8253	1355	3888	1374	3514	1360	4120	1582	4049	1239	3968	3087	3343	2102	2877	2895	1225	2557	3408	2729	1575	3816	1200	3162	1949	2783	1969	4062	6449	3638	7733	1267	5403	2280	5821	1635	5114	2745	6306	3926	6436	1744
ENSG00000071537.14		1696	4313	8376	2725	4344	3459	4926	4359	4009	3725	16185	8234	2144	8745	4115	6471	1086	8588	5753	7225	2517	10059	121	7618	1441	8792	732	9583	633	11507	999	5893	1670	8904	5208	10409	5695	5244	4023	6342	4126	6180	7296	7261	11999	5375	7043	5342
ENSG00000071539.14		735	10	268	14	368	9	1187	16	515	20	661	10	245	19	1628	35	1081	220	460	121	688	251	83	286	649	184	253	271	241	336	503	165	434	607	864	295	1387	61	820	189	1579	142	1309	251	1341	318	1062	129
ENSG00000071553.18		3742	2124	9375	1624	7480	2283	6049	2093	8136	2300	16284	2313	10786	2108	7003	1826	5324	9895	8204	4671	3472	9098	2025	7673	5079	7878	2570	9276	7425	9121	5299	8367	5941	9230	13738	10296	13998	3247	9986	5493	4821	5428	12059	7958	8592	3848	8983	3508
ENSG00000071564.17		7356	470	5319	560	3450	529	10212	622	6131	589	8741	457	3842	607	6043	325	8916	4514	4663	2612	3161	4299	1224	3686	4413	3914	1083	5468	3943	4216	3703	3227	2065	4199	3847	3675	7207	1396	8155	2190	4900	2046	7573	4235	9990	1387	8300	1438
ENSG00000071575.11		545	476	2388	384	3081	369	5939	564	3185	534	3374	458	2751	663	1197	502	431	726	729	978	268	761	61	980	205	698	85	675	114	532	382	393	665	757	847	597	526	245	577	930	888	337	490	615	2292	936	1456	746
ENSG00000071626.17		5756	1905	5804	1482	5622	1996	6084	1770	6644	2101	8057	1730	6452	2247	8098	1464	5995	5828	4472	3715	2888	5617	1617	5588	4751	5894	1285	6374	2536	5589	2779	4555	2308	7239	4437	5911	5926	2074	4907	3829	7576	3698	7701	5725	6623	2676	6008	2097
ENSG00000071794.16		176	284	1235	130	1278	201	1053	242	865	279	1252	644	172	587	615	354	188	375	422	622	598	578	6	395	110	340	70	409	89	591	84	284	159	595	785	468	680	172	397	434	787	273	782	404	1069	479	598	537
ENSG00000071859.15		3126	1120	3099	935	4429	999	3948	1049	4052	1179	6068	1017	7102	940	5721	907	3268	2708	3067	1661	1346	2412	1561	2378	2088	3644	1882	2659	3698	2232	3831	2201	3395	2760	7400	2514	4602	894	2209	1885	2312	1563	3930	2236	2516	1582	2685	1024
ENSG00000071889.17		2047	2497	1911	1319	2095	1547	2855	1217	1642	1487	2132	1418	2997	1953	2570	1334	1662	4398	2526	1640	981	3458	1336	2850	2417	6019	1420	3913	4171	3065	1971	4137	4040	4311	5997	3570	5658	1127	2017	1756	1621	1922	4361	3344	2270	2232	2641	1498
ENSG00000071894.17		3619	1521	9039	1719	6637	1586	10165	1825	11807	1825	6154	1793	4887	2211	3024	1195	8215	4746	6827	3067	2292	5729	1452	4227	4335	5168	1541	5391	9126	4720	5212	3270	4155	5925	5621	4369	5058	1601	7496	2454	4908	2670	10326	6238	6308	1497	4314	1755
ENSG00000071909.19		3	1	1369	5	13	40	144	4	44	6	30	2	70	2	0	0	4	0	7	3	7	18	0	6	12	4	14	13	2	16	7	6	3	6	37	8	31	3	14	4	19	6	8	12	21	35	36	5
ENSG00000071967.12		86	665	3837	1354	1852	1018	566	1246	3230	1814	1687	647	302	797	3760	698	636	5682	3268	7434	706	7886	42	4206	445	90447	358	4825	50	8279	636	3477	1584	2285	2962	8324	1914	4133	2095	9190	1432	4552	1451	3469	9478	6346	2667	8067
ENSG00000071991.9		2	71	41	168	17	222	1121	208	87	263	47	139	3	87	12	313	10	213	49	555	2	510	0	302	0	537	0	72	0	129	18	54	85	143	20	347	14	83	47	615	0	96	46	73	56	1811	287	917
ENSG00000071994.11		923	739	3311	553	1246	743	3798	652	1287	719	2108	774	1595	986	2987	691	1272	1896	2328	1455	1442	2194	382	1616	1333	2226	640	2312	478	2509	940	1898	1317	2221	4478	2201	4351	1040	4699	1686	3158	1132	2363	1665	3456	2301	2860	1206
ENSG00000072042.13		2144	5460	5014	2435	1834	2716	1656	2829	2129	6061	4894	6202	1761	5759	2789	2301	804	1237	2123	1676	1252	1434	225	1734	864	1816	798	1354	532	2139	887	1067	995	2944	3432	2145	4267	796	1998	1645	3437	1258	2805	1383	3946	3424	2545	1112
ENSG00000072062.15		3757	4217	7623	3228	3569	3501	2172	3439	3712	4811	6855	4481	2463	6141	4521	3047	2199	4925	3206	3949	1485	4611	217	3784	1431	5730	531	4205	1160	4703	899	3877	1374	5105	3071	4855	3137	1646	2971	3724	2264	3322	3747	4051	4731	3381	3354	2516
ENSG00000072071.16		672	68	918	147	392	57	154	109	1963	156	3208	59	1078	73	472	68	2755	2206	1738	2008	623	2044	213	1482	395	2146	317	1556	1548	2018	1139	961	1105	2200	1757	1806	1859	574	1915	1457	1561	1427	3242	2285	4104	904	2672	1083
ENSG00000072110.15		2248	2481	16073	3242	8223	2625	9483	3347	7824	4084	31691	3614	5274	3105	23403	4789	11555	17726	15931	36750	5149	12680	1692	7475	6577	15134	3652	8257	7552	9085	17421	5639	14390	11694	8206	10982	17043	4000	10349	25712	8987	4528	24175	9518	22222	17384	18162	29975
ENSG00000072121.17		661	359	1924	326	1534	345	1308	453	1614	325	2322	419	779	590	1028	398	522	1541	1631	1355	456	2399	133	1438	425	1998	182	1669	278	2034	639	1392	653	2161	1380	2402	1316	727	719	1034	1082	1591	1702	1671	2127	796	1815	856
ENSG00000072133.11		164	41	430	37	115	47	582	66	9	72	178	53	603	54	65	64	27	921	393	479	88	1612	1	640	157	395	111	1092	66	1247	16	863	71	1092	20	1338	1285	571	148	778	24	768	1526	883	290	241	418	481
ENSG00000072134.15		160	106	1379	143	1098	178	698	154	806	145	1070	180	261	247	618	151	348	661	530	1023	152	882	45	638	214	486	101	682	106	640	177	454	374	601	899	654	341	266	762	564	412	415	530	685	679	660	581	689
ENSG00000072135.13		2669	1300	6940	1257	4136	1118	4516	1614	4910	1478	2291	1618	2597	1922	3003	1121	2918	6777	3273	3436	7730	7800	573	5287	2667	4867	639	7879	1930	6547	1419	6143	2130	7113	3702	6064	3856	3033	3542	3734	4710	4114	2523	7997	5399	3628	7230	2524
ENSG00000072163.20		304	1837	1854	1428	2087	1242	557	1483	1186	1587	2068	1732	315	1069	1648	1145	696	5752	837	13886	146	3218	264	1297	592	4233	401	796	261	1043	1573	673	1927	1411	518	1811	768	633	1658	9577	114	1022	1512	1995	1206	7811	1217	8351
ENSG00000072195.15		1245	17	8961	29	1840	23	541	78	1237	81	1012	28	3051	14	2200	15	290	1903	129	5476	15	990	12	346	171	1861	34	178	10	179	341	179	999	731	162	570	278	285	868	3222	6	408	769	987	300	2826	75	3298
ENSG00000072201.14		367	267	1187	108	1348	175	298	157	623	230	317	246	858	324	164	176	309	1000	757	461	902	1125	91	704	271	1026	211	1256	459	1546	304	1016	379	993	945	1318	1127	483	905	610	663	844	457	849	659	408	563	370
ENSG00000072210.19		10532	11449	10357	9121	9404	9865	20155	10272	14576	9299	9623	18763	5592	14869	5189	11111	2293	6056	1819	3733	1980	7416	256	4735	1373	8057	1093	7117	653	7581	1024	6543	1246	6410	5052	10099	2504	3741	2822	3989	6198	4956	2781	4479	2749	4515	2384	3611
ENSG00000072274.13		2240	607	4504	249	5091	414	11109	1086	3713	484	8017	872	3041	1198	3300	395	5358	14369	10954	8083	18778	26354	529	10172	12982	10070	5890	15487	5036	44855	7767	14619	6079	11821	26856	36024	22038	13266	15147	6356	21298	18302	24634	15400	29028	9494	34714	8954
ENSG00000072310.17		10640	7607	13006	5157	3636	6897	8423	8092	6717	9428	7342	7634	4777	10859	3639	3453	4223	5614	3260	4406	3424	5393	1268	7306	5536	11353	2060	6663	3129	5382	3111	3212	2351	10147	11936	5614	2734	1631	8188	3412	8992	4086	3141	5656	5632	3138	4771	1750
ENSG00000072364.13		2305	6103	6492	1708	10874	2493	2436	2944	4214	2404	10786	3854	2843	5181	3790	3705	983	4702	3899	5481	2882	5585	52	3766	1163	5613	395	5460	274	5564	566	3387	1311	5470	2709	6008	3327	3220	4565	4130	3181	5563	4011	3836	5557	2680	4690	2768
ENSG00000072401.15		526	193	717	222	772	260	945	299	758	249	1605	265	991	279	1347	229	251	1019	1461	1235	1075	1167	81	1150	290	659	123	1349	178	1558	306	1100	422	1202	1442	1339	1966	767	1851	1114	1266	892	1288	767	1830	1377	1214	804
ENSG00000072415.10		443	872	1630	488	1143	725	1521	710	986	634	1541	1227	653	1524	810	793	404	3098	1406	1976	773	3591	38	2779	405	6320	265	3261	174	3957	426	2941	434	3638	2145	4685	1918	1953	1394	2180	1880	3551	2153	2297	1759	1654	1933	1295
ENSG00000072422.17		1760	258	1252	344	1112	208	987	329	1404	305	1554	383	681	302	826	405	420	496	1164	421	311	988	50	413	219	785	138	556	153	884	278	357	481	828	296	610	915	227	769	592	1130	369	528	410	1679	557	1372	447
ENSG00000072501.19		1230	1256	3273	1031	6502	1589	5183	1324	4457	1268	6716	1968	3024	3290	3309	1407	3773	4717	6120	5055	6551	7462	373	6538	5693	7431	1318	5770	2554	9568	3336	3956	3355	10371	3632	7617	17811	2049	4859	4127	6333	4240	11852	6673	7423	2773	6437	3920
ENSG00000072506.13		2854	5901	3242	2966	4118	3782	2490	3266	3173	4939	2783	5850	5808	4681	3477	4533	5519	2793	3404	1836	1949	2324	2137	2872	7352	3175	2315	2986	5305	3058	6637	2888	4562	4787	4791	3253	12600	1080	4280	2023	4061	1927	7373	2624	3807	3935	3789	2127
ENSG00000072518.21		2548	499	4915	459	4222	521	2609	835	2197	648	4097	651	3140	915	2686	532	1758	8484	5088	4708	2297	8045	800	6973	2941	6251	863	9130	1950	8370	2425	7477	2136	10116	3094	9424	3907	3224	4212	4075	4745	7099	4676	7230	5226	2710	4845	2429
ENSG00000072571.20		442	34	225	24	468	8	669	31	273	19	468	22	109	16	2257	21	220	339	510	177	1214	574	15	528	238	248	186	504	37	828	177	331	297	900	1003	583	1195	148	895	495	1187	147	1789	414	1196	577	1087	324
ENSG00000072609.18		1060	332	1127	319	275	236	1006	430	1631	357	2620	425	1245	512	1732	324	461	2094	1175	1247	474	2169	270	1976	276	1936	385	2010	152	1776	1124	1478	817	2147	599	2062	283	845	879	1041	189	1588	614	1978	2473	1098	569	757
ENSG00000072657.9		643	122	4	59	26	65	2	75	96	20	23	324	249	140	415	107	2	433	67	112	74	536	1	259	21	1296	28	568	6	740	6	690	5	212	96	953	71	337	28	338	12	701	48	213	75	61	17	220
ENSG00000072682.19		632	516	1212	244	4354	257	1752	321	2154	309	5638	467	1883	586	3829	365	2086	4347	2693	2261	1980	3999	243	2863	1318	5234	1136	3454	1644	4250	1585	3261	2873	4073	3580	4225	2424	1380	3833	2680	1948	2098	4009	3742	3601	1364	2393	1349
ENSG00000072694.21		26	132	58	321	96	232	87	407	306	511	322	274	195	265	367	821	141	346	218	179	81	794	3	285	30	191	80	346	10	355	98	122	220	176	814	341	55	99	60	296	91	325	48	211	1306	392	225	435
ENSG00000072736.19		307	239	744	283	1043	487	772	386	682	434	966	510	254	623	394	294	542	720	760	705	984	927	36	631	629	1279	167	844	461	991	509	556	634	860	698	914	1213	314	1196	605	569	390	1162	676	1167	418	981	452
ENSG00000072756.17		242	230	790	127	383	202	571	245	470	196	884	286	298	358	711	270	248	450	444	470	645	719	42	349	222	367	139	685	78	716	172	480	195	525	929	856	838	342	1081	446	1081	434	802	492	1037	690	969	353
ENSG00000072778.20		15834	24034	16795	16261	20901	26258	19874	21641	21974	21049	44127	21722	35220	28228	10889	17629	4467	24244	7632	11596	3790	25961	2391	20265	6926	28288	5302	28988	4711	24464	7143	26108	5580	25415	24806	26206	6448	11564	13230	13970	11449	20770	7249	24916	13064	11356	9610	10707
ENSG00000072786.13		640	244	1455	680	1847	412	499	607	1715	709	2438	465	733	409	2340	502	1066	2489	2664	2069	1046	2545	237	3551	1075	2690	375	3409	713	2816	1190	1852	1605	3167	1541	2996	1348	1153	1599	1772	912	1726	1848	2001	4536	978	2493	1092
ENSG00000072803.17		1773	988	3677	593	8273	864	1218	981	2323	868	8512	1225	3504	1725	2391	947	820	2571	1600	2071	1465	2713	120	1844	960	2590	334	2337	559	2855	595	1746	851	2450	1455	2592	2353	1201	3116	1914	1758	1738	2033	1965	3197	1482	2467	1385
ENSG00000072818.12		244	127	188	340	433	199	458	301	618	348	301	145	355	172	896	142	129	560	271	222	123	634	125	1446	182	515	87	886	40	549	215	612	253	807	1024	466	121	254	205	648	363	438	133	779	1921	448	634	262
ENSG00000072832.15		2406	205	2207	66	3823	53	378	135	1848	116	1386	111	1436	89	853	209	161	341	381	539	127	402	39	294	139	396	58	209	87	167	240	141	353	271	229	324	235	94	289	616	82	213	177	202	395	333	367	468
ENSG00000072840.13		1734	536	3688	177	7201	103	438	312	2540	269	3059	303	1478	380	1596	649	143	580	896	1424	151	543	22	334	85	452	59	314	27	313	202	190	291	297	282	408	287	128	156	611	54	251	421	445	1335	487	573	585
ENSG00000072858.11		17	19	27	49	121	35	34	54	86	66	57	25	29	25	131	54	104	1764	1059	1337	436	1687	26	1124	189	673	82	2293	111	1192	32	1038	295	2354	1087	1035	558	402	283	977	853	447	623	2386	550	646	211	552
ENSG00000072864.16		646	75	1236	96	868	88	893	174	797	172	944	96	520	97	1168	89	1746	890	1176	854	1241	1075	116	709	799	832	337	878	430	895	662	686	1063	1071	1837	859	2178	298	2021	759	1816	409	2203	809	2221	820	1534	544
ENSG00000072952.19		69	51	1083	94	721	112	129	211	1348	241	1198	97	186	37	529	62	615	3029	1499	6688	389	2486	39	1204	348	2820	273	926	102	1218	823	776	1502	1518	595	1827	1406	748	1015	5654	231	879	1518	1479	1561	4047	1443	4319
ENSG00000072954.7		155	412	536	250	501	162	39	190	299	270	395	478	155	371	103	261	156	459	419	284	78	439	43	223	107	306	45	402	80	250	85	360	144	462	203	411	196	105	156	266	156	172	557	363	211	228	442	144
ENSG00000072958.9		2983	2547	2517	1758	2510	1554	794	1876	2246	2477	4565	3318	2946	3946	5165	1709	1980	2114	1706	2196	1110	2025	271	1819	815	2915	585	1915	1653	1794	1786	1302	1397	1336	1633	1832	2044	621	2811	1740	871	1134	3407	1392	3070	1302	1804	1455
ENSG00000073008.15		1842	1755	2553	881	4849	1421	1650	1675	2194	1110	4111	1316	2992	1795	2431	1576	2108	1576	3344	1814	1196	2076	435	1362	2740	1712	764	2160	2060	2534	1131	1256	1741	2554	4097	2060	6036	800	3459	1209	2654	1422	5881	2383	4252	814	4736	776
ENSG00000073050.12		2288	331	1650	339	1385	352	1253	402	1523	380	2123	349	1864	428	1022	296	1185	1049	1099	886	559	1187	370	1006	779	950	267	1153	899	1146	943	911	551	1157	1826	966	1879	322	1679	883	1317	479	2188	850	1797	610	1399	629
ENSG00000073060.16		1561	12348	3614	6383	1065	5044	1719	6020	2598	6887	8566	12643	2894	11301	2394	9783	2995	4835	3867	1569	2123	3779	1055	2399	3369	1627	2125	5041	3863	4856	3808	2753	2351	3199	3222	4917	5289	1251	2163	2154	1607	1821	6557	2781	4251	807	4526	964
ENSG00000073067.14		165	4	121	1	120	1	582	7	169	7	1015	1	32	4	5	3	501	147	311	119	69	50	79	22	5958	60	342	102	314	94	180	74	287	339	2525	24	3020	8	1456	82	18	26	440	306	8721	154	42319	48
ENSG00000073111.14		395	91	789	85	1524	27	1607	44	1686	48	655	78	469	173	1285	41	3971	930	1071	712	1556	1089	495	1406	2217	595	631	1390	2965	1704	3379	907	1112	2004	2137	1123	3043	197	2046	634	3364	503	4113	1033	2730	961	1922	599
ENSG00000073146.16		5	35	9	23	6	75	10	30	24	35	20	9	9	21	18	8	12	13	22	36	5	7	2	5	7	9	8	3	11	4	27	0	34	4	17	5	7	2	10	14	5	4	14	7	34	10	20	20
ENSG00000073150.14		108	454	96	442	334	513	2127	323	998	258	291	393	210	178	247	165	276	8	10	12	0	7	29	10	4	5	17	9	9	7	18	4	22	5	387	7	31	3	29	16	3	14	19	6	63	7	13	9
ENSG00000073169.14		2476	2707	1368	2066	1294	2161	2087	2438	2611	2466	1880	3303	2218	3053	1565	2615	1010	1096	820	595	592	1193	393	1000	670	1250	522	1452	1324	928	974	980	829	1073	1114	1119	894	418	420	480	971	598	1317	1125	1044	466	1144	350
ENSG00000073282.14		6	14	14	2	30	5	87	16	39	12	10	11	14	36	32	19	55	8	11	24	22	10	9	21	1	21	4	48	3	16	3	7	10	24	15	19	5	6	6	21	6	46	2	19	54	42	11	32
ENSG00000073331.18		476	261	786	205	2034	284	1040	397	685	298	462	271	748	370	956	243	238	954	618	423	620	1477	71	942	174	874	100	1292	107	1192	128	1010	283	1324	1181	1232	1160	485	954	649	745	826	708	964	1675	1142	1338	549
ENSG00000073350.14		11940	1849	13276	1542	13706	1863	19382	2126	10959	1905	8667	2304	9072	2131	2004	1336	7346	22050	11343	7127	9296	18606	3095	17956	11040	10222	2774	20678	16051	17636	6552	19956	7110	22664	10459	21775	6794	7275	11286	7512	15264	15206	9676	22043	9093	7526	24905	4506
ENSG00000073417.15		3498	1591	1724	1006	5152	1570	2409	1453	3686	1405	2037	1633	2029	1727	1393	1207	627	4995	1533	2121	1062	7198	124	3715	1063	2880	353	4847	525	5221	919	6350	927	6204	1749	6943	1618	2922	2728	2819	1894	5695	2690	4921	2011	1390	1923	1566
ENSG00000073464.13		184	204	1086	137	459	310	52	219	1078	243	1251	363	956	474	200	235	389	120	524	102	665	195	28	206	200	74	24	101	410	172	29	129	371	118	271	198	1210	80	618	121	391	82	219	88	708	71	576	98
ENSG00000073536.18		911	206	1247	203	1997	226	2079	181	1028	232	1309	207	1589	282	1344	164	1030	883	1262	616	367	1037	407	662	927	493	528	898	992	932	688	783	824	784	1938	670	1737	228	1396	499	1715	340	2558	625	1791	640	2710	503
ENSG00000073578.17		812	1009	204	243	174	260	342	364	295	312	270	383	369	910	293	603	615	1073	220	371	289	904	424	820	677	697	264	970	1190	1143	1042	868	660	899	479	1200	158	371	171	475	462	564	214	778	353	264	313	272
ENSG00000073584.20		861	119	328	71	359	98	1119	198	832	146	541	203	449	213	167	110	164	394	279	312	249	314	11	189	117	391	70	353	49	299	46	254	131	288	367	227	427	177	386	389	261	168	266	316	508	385	485	287
ENSG00000073605.18		4562	871	677	424	2015	896	1574	1504	2421	656	1153	554	551	456	445	353	447	4182	1495	1006	2181	3526	318	7803	1144	5572	533	5203	527	5123	244	3063	852	5542	2945	4959	831	2785	744	1204	3164	3449	1630	5692	1742	4898	3085	807
ENSG00000073614.13		4035	788	3395	588	2968	747	3210	936	2862	868	5140	1148	2333	1506	1787	917	1161	2497	2307	2278	1793	3467	122	2254	1069	2532	382	2872	419	3403	823	2123	774	2880	2353	2907	3038	1259	3573	2086	2117	2434	2750	2622	3543	1630	3060	1508
ENSG00000073670.14		74	16	29	20	70	17	7	10	40	10	25	8	88	17	13	4	9	60	12	94	2	34	12	12	10	36	1	10	13	11	18	4	14	19	62	99	29	20	18	93	9	10	47	26	27	75	20	112
ENSG00000073711.11		511	68	610	45	1101	56	473	85	457	124	978	69	605	106	1294	108	144	1541	469	1420	385	1973	1	1009	49	987	58	1358	57	1506	114	1251	149	1572	214	2108	406	815	350	1280	177	1452	628	1333	440	822	347	1039
ENSG00000073712.15		666	2447	5086	2220	890	3778	459	2895	1266	2985	5416	5470	1432	4915	2774	3160	562	2919	1420	7254	566	2129	36	1037	366	3063	327	944	42	1032	588	479	1403	1311	927	1457	1356	781	1411	6528	234	827	1309	1302	2957	5985	1048	6307
ENSG00000073734.10		21	2263	63	1826	16	4209	25	3028	14	2059	995	5202	9	3196	28	3457	2	325	25	239	3	1504	0	488	9	4	0	781	0	438	2	1948	9	237	4	882	1	116	0	231	7	2561	7	180	7	16	7	133
ENSG00000073737.17		2	15	9	88	31	82	2	49	91	30	61	14	68	20	116	35	9	4978	1139	7872	76	7677	67	6746	751	555	135	10534	62	11819	46	11651	484	11021	227	15298	23	7591	6	6458	790	14959	332	3824	130	4262	179	5202
ENSG00000073756.12		23	61	31	80	414	39	3831	84	53	89	623	432	55	60	117	34	116	198	219	498	108	167	7	119	194	276	470	246	4	537	62	198	247	426	1542	482	239	228	35	589	1972	107	760	1719	2536	1015	410	417
ENSG00000073792.16		1170	55	251	79	1098	69	1013	190	1624	134	2609	76	2003	60	2609	85	1728	2550	2373	1476	1600	2872	199	1607	994	2792	293	2174	452	3041	216	2207	589	3337	1557	3295	3264	1100	5639	1306	1716	2046	3486	2707	2616	1035	2676	636
ENSG00000073849.16		2447	23836	17138	20559	8797	28106	3131	21773	8539	24168	36116	36899	4453	35445	4243	31568	7413	7742	9426	3211	8724	9515	896	4809	2583	989	913	7468	1818	8146	2388	4818	4858	8244	4004	4373	11815	2430	19694	3356	2192	2694	15522	7184	11910	3393	12060	2595
ENSG00000073861.3		15	18	11	86	61	47	5	31	74	72	17	20	15	30	80	40	11	54	32	36	11	50	2	181	2	35	1	50	0	53	10	46	14	90	162	73	7	16	7	24	41	39	12	30	142	63	72	23
ENSG00000073905.8		2	1	7	0	10	4	5	1	6	3	5	3	2	4	6	3	50	16	3	6	39	13	25	6	12	10	11	12	21	15	7	17	23	19	12	17	15	7	9	5	16	9	8	2	18	9	16	4
ENSG00000073910.22		68	678	2554	480	1442	691	831	966	1141	1188	1095	1158	432	1054	717	770	354	893	548	1549	574	1001	22	530	214	837	142	486	82	561	252	230	324	507	359	672	1372	347	959	1638	1176	417	651	634	1550	1523	692	1276
ENSG00000073921.18		5167	3466	8204	2783	10839	4149	4438	3839	5637	3879	11548	5218	6407	5243	10172	3778	2340	7980	8480	6794	5918	9089	214	7161	2681	14268	1237	9346	804	12088	2027	6804	2638	9020	6459	11288	9400	5171	9683	7057	8977	8048	9528	5940	10977	5164	7023	4950
ENSG00000073969.18		1544	540	1886	354	2711	469	3262	496	1926	483	2483	711	1066	792	1793	518	1181	3525	2803	1892	1817	3871	145	3058	1437	2684	485	4106	1009	5142	638	3189	875	4374	2019	4385	3361	2065	2641	2356	2321	2819	3114	2531	2968	1876	3330	1644
ENSG00000074047.22		3	31	252	51	110	13	1203	37	190	42	187	19	55	20	204	6	142	262	420	700	88	325	11	195	114	180	48	158	41	198	204	96	232	192	175	226	156	55	114	363	40	120	216	212	811	157	308	286
ENSG00000074054.20		3274	1062	4435	817	3676	1033	2268	1276	3154	1104	5531	1416	2793	1418	2377	1326	1549	2043	1779	2439	1405	2511	184	1711	1024	1902	237	1862	723	2121	663	1171	775	2368	1640	1901	2831	889	2452	2113	1668	1561	2926	1843	3249	1067	3621	1679
ENSG00000074071.15		5177	1195	2807	1030	3228	1224	3009	917	2160	948	2627	1282	4189	1275	2851	1171	4207	3163	2423	1549	2091	2315	2863	2526	3673	3127	1389	2930	5306	3137	3637	2904	4197	3018	2908	3220	4245	1157	2903	1759	4123	1586	3276	2378	2595	2440	3007	1331
ENSG00000074181.9		8666	224	14985	763	11027	563	15441	1091	16053	1331	35816	451	6811	242	10284	394	3470	1621	5554	2174	1559	2485	334	1493	2719	838	1005	987	2169	1923	4342	729	2618	780	2577	1481	2773	349	2488	1253	787	975	3759	935	12480	400	6954	1119
ENSG00000074201.9		2021	1595	2996	1295	2168	1611	2770	1484	1973	1547	2809	1821	3866	1704	2876	2050	1660	2853	3344	1653	3078	3929	445	2517	2318	4672	1588	3482	1190	4399	2587	2993	1990	3382	4292	3741	6007	1432	6620	2411	4970	1807	6420	2480	4970	3346	4963	2031
ENSG00000074211.14		158	3	1808	1	6517	0	263	17	6	9	123	11	1583	3	1515	9	48	57	38	105	380	42	104	67	53	117	36	24	48	49	9	11	278	68	2	41	125	19	212	112	7	39	38	29	48	120	7	78
ENSG00000074219.14		4622	104	3459	242	3220	91	2359	221	4833	193	9230	103	4289	90	1095	161	3297	958	903	1210	769	716	210	506	572	678	591	574	444	692	1047	368	791	605	453	739	2469	272	2534	1128	582	310	503	642	2779	1872	1716	1205
ENSG00000074266.22		644	254	718	183	653	234	648	274	604	232	684	217	648	297	886	191	513	737	754	515	934	1062	109	810	602	593	345	1083	204	1309	480	938	356	1070	1178	1149	1198	415	1230	680	1112	598	1374	740	1415	925	1069	512
ENSG00000074276.10		3823	5835	105	3155	1211	2098	102	2736	538	5210	1686	6707	22	3024	1407	7134	311	12152	1725	4320	200	8739	224	9028	2073	119208	516	10511	985	11638	77	5806	4525	22219	482	16133	314	3338	6502	4922	435	17319	994	5895	908	3653	800	3057
ENSG00000074319.13		1402	1288	4112	1029	3717	1255	2732	1063	1905	1306	2795	1417	3960	1830	3300	1364	2529	4325	3527	2383	2848	4090	389	3443	1527	4387	1039	4304	1161	4601	1602	4078	1603	4518	3781	4557	3936	1981	6506	2840	3842	3136	4175	3476	3278	3509	3560	2108
ENSG00000074356.17		2046	624	3161	508	2223	669	7268	922	2860	720	3633	726	1510	1004	2185	677	861	2400	1263	2312	955	3227	109	1860	747	2585	427	3033	333	2685	460	1923	666	2673	3680	2629	1463	1325	2471	2040	2797	2112	1135	3068	2607	1595	1817	1373
ENSG00000074370.18		542	154	560	480	1721	302	9333	513	2019	724	1176	244	596	285	1401	324	2684	30406	6015	12364	1770	22141	1898	22976	2395	5898	1594	32402	7665	23147	1626	14833	3409	30880	2766	22047	562	5655	7343	10249	6417	11797	2246	29214	6708	7527	7699	6862
ENSG00000074410.14		288	670	162	8	113	3	4267	31	7309	5	104	7	105	770	1644	29	336	35711	5328	16127	10179	42783	542	25782	1908	2882	1445	31228	2751	42034	1090	26803	2934	43202	3166	49981	2751	16338	11306	24933	5065	30869	2111	30123	3098	7169	1548	10862
ENSG00000074416.14		599	8031	14571	3731	14183	2814	416	4985	8520	5000	5263	8520	4789	13090	5787	6779	3859	26407	9616	12697	5694	26840	975	23567	3949	19009	1393	28780	4033	26868	3107	26772	6140	25921	4297	36803	5913	14544	14961	12981	4794	29006	10607	25106	7759	6631	4956	8952
ENSG00000074527.13		4934	314	759	627	3645	567	153	1254	2184	934	1510	702	1755	741	2383	1155	204	1598	824	1571	561	2603	97	1219	261	1791	136	1575	449	1802	217	1039	399	1737	719	1661	477	586	726	1601	160	785	844	1552	684	1000	576	782
ENSG00000074582.15		1796	764	2232	372	1661	481	1700	544	1999	456	1386	704	1178	770	1230	491	1248	880	1131	662	710	1091	255	808	823	746	441	1133	1150	1220	1229	955	786	1151	983	950	1623	354	1002	757	1008	498	2122	1115	1704	797	2455	585
ENSG00000074590.13		380	157	1779	360	1140	161	488	287	1590	272	5750	231	1038	257	703	243	350	466	925	706	236	675	56	448	162	273	164	291	94	686	292	308	425	513	405	576	635	201	424	512	327	248	579	434	2460	368	786	487
ENSG00000074603.19		1187	391	2305	382	1923	402	2874	542	1807	465	2100	561	1070	696	949	421	340	2374	1315	2393	1413	2768	35	1882	592	2681	222	2316	124	2568	348	1749	471	2708	1493	2730	1612	1282	2263	2021	2006	1972	1608	2047	1936	1741	2215	1537
ENSG00000074621.14		361	160	718	147	1151	170	719	184	598	208	448	244	354	259	261	187	214	455	392	344	500	531	74	478	253	346	170	553	183	620	170	368	215	336	264	536	787	250	1080	381	381	332	559	493	711	225	631	227
ENSG00000074657.14		1522	125	2923	229	1608	169	3383	325	4075	309	4896	191	1772	173	1681	130	418	900	1502	2132	484	1068	29	617	238	660	140	566	139	710	578	378	567	643	725	754	870	323	839	1531	322	525	1172	795	2546	1097	1234	1437
ENSG00000074660.16		87	279	679	449	565	291	218	516	971	547	903	321	404	281	524	284	175	433	327	265	127	586	17	436	193	506	99	473	132	404	186	375	289	421	581	465	184	176	183	305	96	316	174	679	1105	302	626	264
ENSG00000074695.6		4917	8364	4197	5086	2998	8987	6527	7573	6890	9336	16195	12453	4405	12150	11290	9382	1382	4417	4490	3656	4371	6578	106	4480	1005	5660	574	4901	195	6403	495	2702	963	5605	3910	4461	4333	2236	4661	3646	9579	2115	5657	3486	7137	5088	6345	3518
ENSG00000074696.13		4621	5179	6967	2821	8355	3562	6922	3128	6645	4456	11187	7298	7204	7309	2932	4375	2568	2583	3739	2971	6360	3145	360	2545	2846	3633	1907	3069	2022	4679	2103	2491	2276	4568	9808	3551	9877	1254	9709	2721	7279	1541	7228	2760	4257	3611	8079	2059
ENSG00000074706.13		48	21	50	82	119	50	99	60	109	57	48	44	41	38	110	64	12	94	65	67	40	111	9	224	11	130	6	175	6	162	29	111	26	179	104	136	46	109	18	196	59	165	28	99	135	101	95	83
ENSG00000074755.15		1246	619	2561	639	3047	594	3472	812	2951	646	5576	747	1521	1148	2107	758	1492	14644	3238	7375	1274	14102	357	13213	1617	19623	373	13468	1097	13015	1070	8878	1180	14127	3046	14129	2052	4949	3565	6004	3272	14648	2912	13224	3752	2252	2475	3773
ENSG00000074800.16		19073	17479	27201	10584	36013	11203	55211	13430	24741	12224	46449	18783	34687	21484	141287	12760	63234	44350	49653	29329	45349	40729	8771	39391	25403	49660	26867	44418	20664	45916	69443	41560	31595	57110	60232	47726	76425	15244	24657	26162	113863	24733	71768	35684	47717	40174	62721	23141
ENSG00000074842.8		6160	2534	4910	2404	6984	2587	2684	1899	4400	3399	8723	2363	6080	2838	11003	2996	5850	4576	3809	2254	5481	3708	3305	4520	3359	3709	3018	4753	2493	4617	3339	3770	3718	5792	5367	4571	4544	1505	6432	2234	7038	1885	5650	3260	5217	7287	5318	2219
ENSG00000074855.11		1651	196	1883	189	1147	149	421	395	1201	189	319	285	1118	329	425	262	427	414	462	273	114	470	97	370	377	396	116	478	892	412	719	391	248	529	485	351	297	186	490	243	531	299	453	607	927	145	676	138
ENSG00000074935.14		269	1410	765	522	460	888	931	809	571	915	464	2220	396	1837	658	1159	132	284	509	361	192	500	10	313	218	469	87	440	114	422	105	354	144	354	853	410	645	281	760	383	715	295	665	432	1116	474	703	289
ENSG00000074964.17		1944	5128	2757	2222	3772	3690	1465	4214	2241	4236	4091	4867	3031	5119	2560	2905	3744	7280	4896	3654	2406	7913	1303	6344	2867	3442	557	8269	6113	6993	4933	5774	2611	8343	3643	7195	3872	2356	4250	3097	4955	4134	3966	7943	4497	2840	13523	2448
ENSG00000074966.11		50	18	8	21	92	37	41	32	95	19	26	30	33	49	131	63	2	41	27	13	35	78	1	45	4	78	9	90	2	55	3	49	10	45	324	57	20	41	36	84	49	90	8	45	61	35	37	25
ENSG00000075073.15		63	2	106	11	90	4	34	7	96	4	23	5	8	7	22	5	135	2781	129	8199	49	1173	11	269	24	2569	24	140	293	154	111	186	910	555	1202	370	316	173	293	4107	148	370	647	640	47	2274	15	5109
ENSG00000075089.9		505	427	873	349	503	357	604	323	858	367	986	534	1120	618	1084	321	277	827	589	663	642	977	24	788	214	931	155	902	47	1133	175	830	265	1027	1777	1089	1128	709	527	961	1401	638	1041	697	1048	1289	918	724
ENSG00000075131.10		384	65	261	52	343	69	278	54	319	77	151	81	172	54	315	46	127	190	149	169	362	137	10	164	120	97	84	186	29	263	119	136	86	281	361	208	484	91	247	168	651	122	438	135	246	253	378	121
ENSG00000075142.14		1815	536	1602	339	2924	437	6423	432	2228	573	1330	593	2238	515	3414	525	2635	17747	6148	6793	4673	23111	939	17950	4828	16070	2547	21173	1338	26310	2132	26692	3900	19977	14232	36670	7904	12289	5015	14551	8888	33356	10128	15151	5629	14763	12734	8454
ENSG00000075151.21		1730	995	2250	827	3200	702	2405	1082	2550	1059	5618	1427	1331	1377	4264	1122	1519	5053	3720	4886	2112	6122	184	4459	1049	2440	249	5208	564	6746	815	3819	952	6693	1595	6374	5352	2778	2909	3687	3278	5119	3046	5740	4592	2292	6015	2511
ENSG00000075188.9		575	146	498	92	339	129	769	128	632	134	914	190	492	213	1018	112	475	550	799	398	997	689	121	631	496	530	295	745	187	947	473	616	407	944	1337	863	1467	315	700	543	1699	400	1623	544	1390	954	908	420
ENSG00000075213.11		5	7	32	14	154	15	274	17	108	26	84	12	28	6	732	6	408	564	617	1650	863	486	16	150	108	473	99	218	64	282	93	179	405	286	191	329	2281	214	1098	1529	107	250	567	308	1549	1201	576	1332
ENSG00000075218.19		1020	8	223	18	370	4	1156	12	1108	11	591	9	271	7	1592	29	511	369	406	214	628	452	128	545	300	192	140	548	181	610	377	238	236	803	580	473	1177	112	458	308	1446	151	1407	491	1435	200	993	178
ENSG00000075223.14		1907	22	2223	48	862	37	1689	72	425	106	6904	29	87	47	3925	20	1159	5410	3962	7268	2761	5321	112	2992	1346	2701	643	3459	367	4034	544	3678	1495	5287	1605	5126	4550	2749	3106	6059	2368	2864	6729	3510	6428	3967	7902	5206
ENSG00000075234.17		3394	7561	2804	5141	5651	6814	2458	6832	6331	5932	3580	9387	2404	8408	1919	6944	2540	8623	3305	3967	2697	9117	977	8119	5446	29206	1650	10613	3597	11500	3830	11308	4234	18539	3048	13594	4427	6039	7078	8166	4096	7157	3980	7793	3184	4303	3392	2700
ENSG00000075239.14		1418	16107	2766	8745	3680	11367	669	11756	1210	10846	4557	17325	3016	21737	1889	22415	979	6503	1277	2654	2570	6624	115	3644	940	2830	1070	5847	563	6601	1185	5483	1106	5422	1804	7193	2889	2505	1745	4445	2631	4219	2586	4762	1930	3312	1782	2930
ENSG00000075240.17		2716	1663	2635	1602	3033	948	4503	1565	3259	1229	5623	1250	2176	968	1226	2639	1065	8859	3499	2931	1880	8649	347	6771	1076	4480	370	8875	731	7133	952	5597	1647	9073	2173	8655	1595	3054	2294	3442	2301	5999	3001	7947	3770	1852	3785	1914
ENSG00000075275.18		1387	567	1448	209	3269	152	11256	359	1922	169	5112	598	1199	600	2601	116	1038	216	1248	321	1021	329	174	277	1629	116	370	510	2568	320	1323	182	749	719	352	217	1785	88	2799	270	1026	290	1898	730	4366	311	7153	125
ENSG00000075292.19		4854	2656	6530	1584	4564	2557	6868	2443	6988	2612	7137	2910	3904	2979	3067	1815	864	2490	2404	3147	2358	3878	59	2578	542	3040	300	3599	211	4402	509	2469	692	3623	1952	3378	4919	1848	3906	3074	2449	2512	3446	2969	4559	1812	5103	1853
ENSG00000075303.13		539	211	815	207	934	279	988	297	1041	268	551	311	416	400	607	234	233	1076	687	560	1201	1399	21	827	342	781	157	1145	34	1435	197	1014	297	1307	1930	1278	1672	672	1092	916	1729	734	1556	998	1377	1193	1434	668
ENSG00000075336.12		872	509	527	324	827	314	608	460	1158	446	814	496	1086	657	1393	419	336	916	396	844	490	1133	26	853	290	662	128	1087	118	1303	223	891	362	1321	752	1223	726	501	465	888	1606	552	699	930	771	1314	665	703
ENSG00000075340.23		5	13	29	21	86	7	88	7	77	7	30	7	26	5	60	18	22	86	34	128	3	78	0	50	10	109	1	25	0	45	50	20	64	66	20	48	30	37	38	150	0	60	51	48	143	106	22	164
ENSG00000075391.17		1758	232	6474	243	4191	212	1980	320	3778	345	5673	383	2222	398	2901	295	452	798	1588	1076	723	1138	54	728	1153	1087	180	1117	363	1216	523	551	512	1248	948	994	950	490	693	708	1075	902	2013	802	2244	509	1093	560
ENSG00000075399.14		922	472	891	373	945	402	654	515	919	510	717	486	758	471	1106	349	275	921	430	489	169	627	160	644	379	1065	167	690	483	463	362	725	359	617	288	587	327	262	331	395	286	435	283	817	738	363	514	264
ENSG00000075407.18		989	308	1824	206	1060	298	689	399	1722	337	1976	313	778	313	720	203	526	532	628	776	510	812	13	604	221	620	67	746	147	912	147	484	148	625	530	775	1123	359	749	734	633	513	701	586	1595	394	1307	448
ENSG00000075413.19		1770	934	3403	661	1778	837	3955	1208	2351	1021	3440	1097	1639	1206	4745	888	1052	2335	2056	2025	1028	2848	229	2200	1148	2857	739	2714	598	2804	1199	2069	1148	2758	2767	2880	2670	1285	1609	1953	3150	1784	2826	2324	3938	1799	3034	1277
ENSG00000075415.13		11973	8700	17707	6456	11427	7736	9900	7704	16930	8790	26551	10702	25636	12675	21198	8397	9854	34087	12837	21015	16003	30597	3220	26776	12428	32410	6074	30899	7282	35008	11339	31760	9902	35438	28917	37122	20011	14354	11777	22260	39954	26228	23274	25218	19953	21110	18146	15667
ENSG00000075420.13		2299	994	7902	1399	7208	2028	2783	1593	3842	1752	29749	2241	3165	1777	4181	2540	1705	3640	5877	3838	3091	4653	174	3592	1635	2231	621	3328	706	5317	1258	2578	1352	5211	1994	5945	3855	2478	5553	2344	2103	3636	7663	3420	8088	2430	4989	1873
ENSG00000075426.12		1835	455	2656	603	9442	1248	23390	1349	5812	1145	6781	1332	4697	712	3953	2016	4257	18920	5612	8318	3274	20397	507	12180	3002	15031	1006	14883	1119	12024	2158	9150	3694	22280	7840	10981	6608	8016	3487	15076	15065	19170	5581	28226	11416	4203	7902	3702
ENSG00000075461.6		13	2	34	9	5	3	1328	23	0	3	6102	1	500	3	17	1	104	18	601	24	9	12	0	11	22	24	80	10	4	7	23	4	9	14	88	10	8	3	227	20	148	12	1712	19	19	24	4	18
ENSG00000075539.15		1439	507	2074	451	2479	552	1140	642	2096	674	1993	706	1088	711	2288	557	1858	8335	6222	6568	5717	13356	133	9613	1005	4796	541	12860	579	12592	594	6774	1187	10922	10254	11078	4798	5818	3945	5850	3800	9654	6000	9155	4450	3871	19377	4382
ENSG00000075568.17		1424	1114	3411	974	4273	913	2387	1308	4279	1146	10453	1452	2056	2002	3935	1168	1455	8868	3808	4748	2807	10978	217	7707	1554	7061	416	10209	1082	12546	768	6949	1281	9261	3443	12847	4192	4343	3361	5475	2880	8931	4237	8686	5638	2013	5957	2982
ENSG00000075618.18		890	229	2359	1151	1442	503	11445	890	3327	827	16872	722	6663	476	12334	739	1377	1024	1444	1011	507	1013	328	1473	1141	640	607	1358	1747	1057	1938	1370	2244	943	4887	1253	1068	375	1407	877	1010	723	1117	909	3961	863	2586	643
ENSG00000075624.17		194058	54292	197395	59290	182404	78057	173082	69776	219208	70137	301264	88735	212927	71911	361418	74799	257388	366885	193488	391115	143336	242745	85214	292397	247704	312472	118913	340355	361398	281368	398364	243341	229963	357448	219839	335430	328444	120597	195659	352915	324083	294530	290838	274143	282879	366070	154492	322510
ENSG00000075643.6		380	2113	616	640	2703	721	846	1042	1229	1059	1977	2308	418	2059	463	1963	208	346	542	234	441	520	45	521	660	2573	108	515	241	632	304	502	171	826	463	767	386	288	329	293	993	350	559	460	847	695	411	201
ENSG00000075651.16		5316	1040	5017	909	6013	1250	1748	1389	3513	1679	14847	2627	2012	2379	868	1204	610	3995	2034	1533	682	4850	87	3107	414	4220	204	4495	260	5235	421	3533	525	3514	1248	5956	1621	2286	1841	2159	1837	3804	2049	3339	1299	912	1423	1326
ENSG00000075702.18		1036	27	265	40	457	19	644	42	1015	33	1166	33	282	27	481	32	827	185	353	125	285	194	103	285	494	114	100	320	619	267	303	133	180	480	1311	240	1002	56	291	142	774	123	708	285	892	144	876	71
ENSG00000075711.21		1704	1268	3587	811	1716	1212	4662	1279	3435	1119	4522	1677	2161	2008	2080	1169	1715	4356	3064	2970	2795	5278	80	3391	1303	4672	430	4437	367	5604	813	3492	918	5318	2092	4861	3707	2362	4323	3253	3718	3511	3809	3917	3659	2681	4791	2297
ENSG00000075790.12		24	12	43	6	15	7	35	16	39	11	29	8	18	21	22	22	9	32	20	18	16	31	1	17	9	16	0	25	2	45	3	23	4	33	14	25	22	10	19	23	30	31	36	33	17	18	29	16
ENSG00000075826.17		148	313	943	144	512	123	256	384	764	163	313	205	198	207	389	110	65	64	253	142	98	310	21	164	110	155	40	265	232	153	160	230	134	105	171	164	89	154	305	182	312	223	45	551	528	58	391	46
ENSG00000075856.12		1982	563	2626	501	1418	603	1866	723	2789	605	3612	694	2611	981	2268	548	1989	2026	2045	1876	1652	2655	288	1967	1607	2215	574	2665	1159	2814	1274	1668	1252	2526	2558	2404	3088	980	1942	1601	2847	1383	2680	2032	3864	1322	3383	1145
ENSG00000075884.14		53	133	104	342	241	198	50	183	515	384	263	155	142	191	293	176	46	288	162	274	89	370	8	489	42	322	33	416	6	447	71	259	197	418	401	338	104	165	59	425	106	241	90	262	627	664	233	296
ENSG00000075886.11		10	9	41	0	153	54	44	4	25	3	28	5	9	8	6	45	3	11	11	7	12	14	0	7	6	7	0	8	19	20	12	8	5	10	17	11	15	4	11	9	2	7	4	12	18	6	32	7
ENSG00000075914.13		736	450	951	296	559	399	813	340	669	387	1296	499	869	506	1032	379	1882	820	764	592	811	762	635	654	1398	864	540	821	1275	848	1087	638	1129	1003	1114	835	1603	318	1619	593	2023	400	1321	685	1908	945	1334	461
ENSG00000075945.13		1011	505	7456	353	2148	514	878	547	4225	550	2676	745	2560	749	2359	590	750	2033	1453	1259	1276	3013	124	2993	719	2098	491	3752	354	3593	460	2669	544	3013	1613	3865	2008	1713	2231	2259	1367	2096	1795	1653	2126	1258	1471	1537
ENSG00000076003.5		1927	232	2837	283	2553	80	2614	164	1680	215	1326	224	1480	429	2297	194	2362	1248	1898	1511	2019	1484	234	1942	1695	1176	633	1877	615	3011	1659	1286	1001	3135	2887	2175	4965	542	2674	1271	5108	987	6298	1318	3669	2279	3815	1101
ENSG00000076043.11		1250	417	1098	352	880	438	722	407	821	421	1447	388	1441	510	2801	482	1183	975	1631	908	1658	988	290	673	545	813	626	875	526	1019	915	609	671	839	2144	1101	1660	528	1970	973	2406	569	2529	683	2177	1962	3233	933
ENSG00000076067.13		3724	185	3376	367	4163	186	1373	437	2813	336	2321	233	2579	208	2036	241	995	2594	2046	1790	1362	2275	99	1926	748	1342	286	2234	469	2578	993	1903	1096	2631	2180	1758	2413	920	3983	1845	2502	1881	1455	2410	3112	1296	2079	1334
ENSG00000076108.12		2494	953	7930	813	7309	977	3769	1425	6094	1054	13578	1145	4509	1303	2708	811	3462	7164	5814	5495	3221	8337	385	6907	2739	6144	732	7622	2154	8787	2075	5617	2049	8981	6037	7591	5806	3089	10599	4339	4798	6419	6193	8499	11221	3219	9959	2847
ENSG00000076201.15		1843	804	5893	797	2879	910	2306	1154	2922	1043	4643	1205	1981	1383	2975	847	4187	4247	3675	3325	1974	4493	516	3908	2667	4016	695	4497	2664	4402	2954	3155	1977	4366	2690	4679	2917	1370	4299	2308	3505	2641	4128	3848	5845	1582	4831	1538
ENSG00000076248.11		2936	1325	2381	884	1465	1028	2515	990	3477	875	1822	1496	3332	1615	2018	1159	1516	2793	2161	1630	2290	3206	358	2660	1181	1671	885	3367	717	5053	1380	3176	1225	4204	5480	3336	4438	1218	1783	2079	2668	1662	4197	2631	3084	2634	2858	1386
ENSG00000076258.10		304	1345	1244	844	274	939	143	848	711	1124	463	2077	206	2386	197	1128	51	622	202	274	85	713	10	542	50	1335	52	853	47	735	32	690	86	538	89	847	239	441	114	357	59	617	284	476	212	200	152	265
ENSG00000076321.11		308	561	2776	322	621	432	721	545	1455	446	926	712	768	827	759	395	357	821	759	906	384	943	69	645	413	953	118	992	218	962	292	712	294	916	843	821	996	493	908	867	686	667	726	926	1279	1068	908	718
ENSG00000076344.16		7	17	178	32	41	12	16	33	72	45	27	11	93	22	11	10	48	75	45	178	13	79	18	121	102	270	33	84	184	77	84	133	55	53	200	131	22	21	31	81	31	53	70	130	238	139	30	83
ENSG00000076351.13		1131	462	304	350	624	404	153	337	498	293	412	469	464	590	121	348	87	137	186	248	62	676	41	197	39	338	34	594	58	968	36	315	61	272	251	1219	191	234	216	157	143	1058	353	572	254	108	392	94
ENSG00000076356.7		158	307	4192	331	858	471	1064	374	2185	486	1475	439	951	678	5954	288	1144	8257	3518	5832	1941	8505	281	5655	2789	9788	679	8431	2601	9672	1615	5510	1702	9693	1050	8449	3164	3154	1821	4430	1970	7929	3406	8077	4110	923	2235	1624
ENSG00000076382.17		1956	302	456	183	1072	157	2242	250	1492	293	1425	410	464	356	1981	266	798	692	604	418	239	536	82	993	634	1121	257	1083	257	1260	348	561	310	1801	1789	1011	1416	335	866	673	1705	501	1776	904	1683	373	2095	358
ENSG00000076513.17		646	653	1355	604	1715	659	956	803	1807	666	2137	760	2512	834	2642	633	713	4163	1743	2018	1193	4831	64	3674	738	2955	214	3757	309	3711	607	3522	757	4275	1705	4400	1610	1885	1043	2528	1533	3081	2035	3611	3345	2195	2631	1629
ENSG00000076554.15		3107	821	5259	649	6304	1143	3618	801	7179	870	6174	944	2511	1219	1579	1027	1989	10197	4615	5151	8090	9760	274	7427	1965	8728	1298	10618	445	12840	829	7879	1441	11680	9086	11923	4641	6489	5664	6361	12083	7162	10200	7756	4329	8454	5640	3848
ENSG00000076555.15		1527	9516	1752	3939	1118	4499	511	5192	1540	4389	1727	9875	1338	9246	537	8591	854	3685	1131	5363	176	3951	203	2612	572	4223	82	3103	912	2958	434	2183	928	2921	487	2845	816	1181	659	3083	506	2253	1054	3615	2972	1518	1167	2493
ENSG00000076604.15		3608	834	4267	655	2839	885	6534	1166	3717	863	10882	961	4121	1217	1592	1079	3025	4116	2473	1272	1076	3900	1527	2821	3423	6604	1602	3868	5936	3441	1419	4173	1989	4086	8084	3805	2976	1526	3810	2020	5173	2690	2795	4291	2817	1814	6108	1271
ENSG00000076641.4		30	331	320	321	1202	329	1015	429	1113	456	631	429	261	394	797	400	443	5438	1747	2810	663	6658	73	4281	385	7343	217	4228	130	6524	156	4207	385	4279	2266	7917	530	2970	329	3558	2940	7037	2576	4538	1278	1088	1158	1581
ENSG00000076650.7		714	226	794	170	598	184	634	242	995	262	1046	210	717	342	335	165	487	748	705	581	418	837	80	638	285	1031	104	910	183	815	248	591	297	1004	1264	814	982	340	919	541	828	712	1130	762	738	381	801	291
ENSG00000076662.10		1	8	4	19	27	13	55	13	78	23	26	9	22	24	62	19	24	140	42	42	13	151	16	275	46	51	10	248	2	224	104	171	45	143	137	136	13	79	7	125	21	69	20	111	234	101	90	59
ENSG00000076685.19		114	253	2698	179	1279	255	1823	343	902	263	1537	388	350	414	367	282	481	1615	1483	1354	544	1966	67	1518	596	1219	104	2065	341	2187	528	1666	473	2814	1642	2629	1431	1301	2093	952	2103	2630	1072	1511	1954	1298	1831	902
ENSG00000076706.17		723	249	12149	756	6140	649	1520	1618	8882	1116	7327	596	4034	289	5683	552	2866	5461	3118	9915	1166	4425	337	2893	2565	6306	1278	1502	806	2085	2812	1249	3249	2078	2636	2992	3463	1196	3038	7279	1036	1758	3405	2264	10223	6207	5991	9486
ENSG00000076716.9		1492	119	1088	252	1348	127	1216	172	703	185	5664	80	3899	126	1130	96	1544	2315	3222	2593	2309	3307	323	2416	1363	1787	237	2193	2037	2984	2084	1522	1707	2670	2410	2959	7981	1255	939	2797	1507	1196	7716	1615	3873	1733	3318	2262
ENSG00000076770.14		527	3112	2595	2368	790	4793	537	3298	1275	3719	3472	6631	1743	4010	647	4377	294	2853	985	1194	1026	3098	35	1886	638	2348	218	2743	168	3511	335	1832	377	2813	1355	3144	2483	1306	695	1607	1935	2047	1358	2171	1140	859	630	949
ENSG00000076826.10		2632	1293	3052	909	2260	1403	1557	1483	4018	1438	3925	1726	2228	1688	520	1001	2804	4185	2476	1847	1182	3626	720	3366	2301	4604	669	4960	1992	3724	1343	3695	987	4513	2189	4673	2491	1376	4560	1341	2095	3264	4283	4568	2228	753	2707	781
ENSG00000076864.19		13648	534	21773	692	23130	529	3091	923	7177	1013	7072	589	16839	1004	3198	1266	1141	2124	1779	1066	865	3276	135	1105	744	3821	213	3885	349	2993	408	2401	1081	2713	1701	2446	1163	781	1758	1081	3589	1358	830	2361	247	1336	1135	518
ENSG00000076924.12		4057	1290	3951	1175	3417	1543	2253	1378	3623	1423	3316	1303	3910	1397	3114	996	3897	2993	2848	2000	1306	3056	1409	2455	2579	2675	812	3275	6250	2866	2926	2213	2083	2617	3392	2652	2648	760	3064	1707	2746	1259	5012	2423	3272	1255	3324	1541
ENSG00000076928.18		6906	1126	16493	1749	4705	1671	4442	2140	7888	2170	19554	1394	5681	1389	5310	1259	4281	4262	4886	2479	2659	4538	1130	4775	2947	3030	770	5076	3727	3441	2019	3540	2693	4787	7797	3523	7112	1331	9718	2581	7266	2424	7509	5914	10553	2026	6814	1587
ENSG00000076944.16		2725	545	2329	580	2359	574	1582	627	2561	633	4062	473	2774	551	1582	489	2827	3542	2494	1206	763	2530	1107	2979	2328	3553	878	3356	7240	2974	1846	3018	1395	3540	1904	3219	1459	1084	2050	1427	2020	2127	2824	3065	2274	1310	2025	891
ENSG00000077044.11		478	416	1919	402	1805	371	2835	499	1789	363	1702	345	1029	585	1096	317	2201	6920	2622	3247	2135	5007	281	3995	2599	4281	532	5133	1890	3650	1381	3926	1116	4598	1221	4461	2796	1844	2480	2503	2876	4584	3138	6206	4631	997	6014	1389
ENSG00000077063.11		840	69	250	42	1819	32	160	108	358	112	220	66	503	64	159	157	382	184	939	173	161	356	9	182	143	186	89	256	102	310	297	156	260	236	45	299	2172	119	139	240	85	213	560	264	1082	210	1017	182
ENSG00000077092.19		84	103	162	136	562	144	275	229	549	241	212	227	166	177	875	165	38	95	162	167	112	195	8	109	26	272	42	92	9	213	68	152	70	83	213	265	154	117	199	216	64	119	178	80	292	245	108	218
ENSG00000077097.15		2290	1552	7743	1548	2952	2182	4849	2111	5347	2467	7465	2404	2622	2861	6526	1803	3079	6088	6091	6596	4368	7363	105	4958	1488	6340	729	7077	291	8297	1128	3897	1454	7959	2721	6667	10703	3215	8532	6554	6696	3751	7003	5795	8813	3862	6673	4372
ENSG00000077147.16		4651	4799	22023	3093	11412	3989	15727	4166	9794	4428	17046	5568	9366	6466	6263	4695	3709	21231	15070	14706	10788	22164	621	15804	5923	22536	1921	21672	2173	29191	3324	15927	5482	25925	11060	26035	20460	12906	22691	16237	16760	14709	14151	16925	20333	12573	18074	10010
ENSG00000077150.20		2797	939	13184	1389	6818	1460	2494	1307	7167	1333	6967	806	7706	819	2725	735	1740	2008	2110	2594	1139	2095	533	2309	1443	2046	559	2988	753	1652	1563	1937	1411	1693	5405	1709	1654	880	3984	1696	4146	1174	1702	2015	4277	1559	2446	1657
ENSG00000077152.11		685	16	714	24	397	7	1227	16	1484	17	426	17	428	41	1346	23	381	389	447	220	986	364	103	476	766	229	330	378	256	630	474	288	391	919	1882	546	1551	166	851	331	1841	219	1366	419	1306	629	954	247
ENSG00000077157.22		679	439	6247	601	2533	738	1384	996	3808	1032	2813	757	2832	684	1123	657	1037	19176	2689	50653	1074	10465	76	3396	479	15007	248	3994	269	2936	1533	2208	3634	9425	1147	5489	4040	3069	3178	27729	2951	4193	6633	9947	2774	24731	1568	28481
ENSG00000077232.18		5701	876	12761	740	4889	599	10994	1311	8055	1038	15327	1262	4020	1302	8888	992	2485	2707	5377	3326	5156	3416	109	2901	1645	3061	706	3622	483	4336	678	1916	1003	5277	2088	3838	7892	1642	6683	3045	6055	1946	6840	2695	8939	4100	9564	2549
ENSG00000077235.18		5136	1385	6487	1142	4150	1220	5157	1450	4519	1248	7071	1787	4651	1922	6060	1431	3491	4939	4290	3765	2136	5027	486	4251	2588	3980	651	5210	2122	5050	1526	3156	2897	5564	1839	5011	6158	1714	3518	2947	3703	3038	6868	5063	5311	1420	4954	1855
ENSG00000077238.14		3986	1321	7940	1365	7174	1973	1207	3422	4260	3134	9525	1882	7446	3008	5409	2796	2487	9015	3922	5751	1848	8405	612	5916	2833	5832	759	7123	1258	6848	1862	7284	3470	7198	2930	8122	3508	3229	4027	4866	2829	5995	4513	5916	6599	3261	3592	3796
ENSG00000077254.14		2248	788	2899	592	3482	790	2222	963	3651	824	3776	996	3200	1260	2258	826	511	2771	2284	1985	2720	3847	43	2559	496	3539	460	3188	116	3832	530	2644	586	3514	2674	3601	2900	1595	2362	2369	2875	2372	2655	2629	2448	2932	2844	1928
ENSG00000077264.15		6	15	525	5	20	11	2	12	29	5	25	4	148	8	145	17	8	50	20	96	14	92	0	53	8	54	1	76	0	69	13	26	19	52	13	98	24	22	9	87	3	70	22	51	128	61	10	66
ENSG00000077274.9		352	26	4425	25	3146	36	140	109	11318	51	576	31	2350	42	877	25	275	483	141	645	4338	429	28	431	551	153	10	522	345	369	45	151	194	430	43	486	751	344	135	424	131	351	2881	326	2056	376	869	337
ENSG00000077312.9		4262	690	2274	558	2246	699	3600	676	2278	691	2175	493	2141	616	2759	489	2172	2224	1737	1435	1440	2267	481	2113	1831	1947	822	2390	1247	2345	1406	1937	1067	3045	2970	2231	3251	719	2641	1697	4383	1180	3861	2115	3349	1804	3203	1300
ENSG00000077348.9		1227	351	1140	273	1925	504	1351	348	1215	380	1422	318	1391	487	709	384	2246	1006	1746	540	1022	820	688	679	979	507	585	964	1251	834	1035	1003	943	912	4976	814	2542	246	2983	484	1455	327	3110	637	1209	884	1938	506
ENSG00000077380.16		4160	686	7563	598	3592	796	4231	921	4748	957	5120	1018	3805	1215	4670	915	2426	4825	3509	3589	1997	5128	208	3728	1568	4233	886	4273	929	5550	1872	3684	1661	4724	2262	5178	6575	2227	7063	4202	2396	2948	6419	3926	5745	4299	5595	3178
ENSG00000077420.16		2919	464	118	341	11533	587	76	1171	764	969	3197	1687	393	945	2061	1609	173	506	358	293	167	756	43	1203	73	322	34	777	19	711	169	480	313	691	643	575	122	250	98	717	200	425	150	461	1304	491	369	275
ENSG00000077454.16		315	130	932	138	849	163	652	232	799	200	1100	167	411	214	433	142	364	741	425	352	183	600	101	629	428	928	145	708	358	559	323	609	466	778	877	569	369	206	692	307	409	426	319	709	879	347	762	236
ENSG00000077458.13		825	410	1013	306	766	437	926	598	753	411	943	346	724	472	537	325	125	456	623	331	470	585	24	471	133	546	85	607	42	470	89	392	188	600	679	532	642	357	963	447	884	554	764	553	1072	543	838	336
ENSG00000077463.15		2383	320	1301	267	1248	197	692	334	1870	315	1861	261	2021	306	1546	219	1276	4157	1649	2138	572	2769	589	2900	1140	1877	422	3782	2013	3300	1390	3747	1110	4115	1634	3503	1011	1249	2095	1997	1737	3913	1717	3110	1246	1573	1122	925
ENSG00000077514.9		1215	162	1299	215	1136	145	1281	225	1217	215	1508	237	1134	204	1474	162	379	951	926	989	1526	1323	66	1076	484	1170	189	1623	172	1545	320	859	401	1659	1171	1449	1263	680	1029	938	1935	1069	1928	1262	1853	1574	1073	768
ENSG00000077522.14		5	4	5232	9	21	1	4	20	879	45	111	14	65	5	12	13	3	4	5	10	1	9	0	5	0	27	2	10	2	3	8	1	2	4	2	6	5	1	0	6	0	5	1	3	13	10	5	7
ENSG00000077549.19		5627	3844	4698	2918	5406	3236	5356	3364	5914	3242	10175	3814	5932	4722	19398	3442	6975	17420	8931	11844	7812	15127	1054	14299	4106	14565	1961	15709	2218	16640	4990	14712	5683	16674	11780	17324	9508	6024	6574	12405	15039	12635	8820	12134	11489	12366	10226	8458
ENSG00000077585.14		966	276	1082	379	827	424	664	344	1550	467	768	418	1664	574	1515	241	307	464	847	513	570	796	95	632	192	454	180	727	120	664	342	575	404	501	1135	597	578	276	1439	425	416	344	505	421	1336	549	1013	563
ENSG00000077616.11		15	25	23	20	30	12	77	31	49	47	45	19	12	25	51	23	11	47	9	42	28	61	0	30	3	63	5	40	0	59	4	30	17	69	39	40	38	18	18	49	14	39	15	55	96	86	9	52
ENSG00000077684.16		1387	739	2268	439	2489	679	2487	820	1815	552	2148	617	3642	816	1445	1112	690	680	524	966	598	985	44	649	206	1097	117	740	216	943	178	519	351	610	1003	689	919	327	444	851	810	399	553	558	1298	908	1035	946
ENSG00000077713.19		416	495	1345	235	1825	356	484	327	1286	421	1202	502	1030	479	1562	302	933	2372	1312	796	1126	2124	125	1699	778	2352	506	1908	754	2164	806	1800	659	2508	1908	2655	3820	1019	1421	1340	1232	1452	3168	1947	2398	1213	1495	762
ENSG00000077721.16		1551	757	3109	598	2934	677	3603	817	3820	700	4867	838	4385	1056	4646	662	1453	4829	4042	2896	2702	4809	375	5096	2031	4539	1190	4914	715	7095	1561	5856	2043	6174	6962	7815	8421	3359	4698	4153	3381	6732	5609	3499	3468	5076	2224	2578
ENSG00000077782.21		3915	247	18767	843	9943	431	1267	649	2116	536	12267	335	3840	374	6681	345	1046	3261	1899	5958	445	3203	159	1604	635	3127	485	1440	187	1431	1251	935	1851	1783	1390	2167	1212	731	1170	4958	265	1651	1561	1803	4541	3150	2128	4715
ENSG00000077935.17		35	1	27	3	7	1	14	2	54	3	108	3	5	2	17	7	0	4	9	2	5	5	0	3	4	12	1	10	0	4	0	3	3	3	6	4	5	4	0	5	12	8	5	10	7	3	8	0
ENSG00000077942.19		2393	372	1358	1073	6606	623	3191	1482	4776	2224	4705	347	1281	339	834	228	5176	15889	7314	25689	1387	22009	1202	14044	1983	10342	1600	9462	1625	11363	5125	8185	7931	7602	5164	12981	3590	2447	1565	19774	614	8910	4037	9962	24602	8624	7559	12179
ENSG00000077943.8		21	24	105	118	223	60	77	156	358	180	353	51	84	44	163	28	47	893	245	563	66	1271	16	1013	132	717	43	1088	32	1211	66	608	113	708	101	989	213	733	121	393	89	542	102	620	276	297	332	375
ENSG00000077984.6		61	33	46	282	158	132	1032	108	269	205	148	92	109	64	1073	143	72	259	113	89	54	187	96	654	296	238	76	325	11	240	87	253	80	371	950	256	141	81	26	235	180	195	70	221	694	361	433	142
ENSG00000078018.20		5682	169	5506	91	1736	153	4241	240	2221	255	627	163	1054	164	454	320	44	135	62	416	30	209	0	194	9	186	16	93	5	178	23	41	51	145	16	151	85	64	1757	328	16	156	81	107	123	282	43	321
ENSG00000078043.16		1071	476	616	314	978	370	854	528	1531	518	635	515	839	661	1054	436	328	911	510	904	411	1098	25	758	148	673	78	956	95	1027	159	689	207	995	1017	986	752	584	394	831	1412	626	512	893	979	810	851	649
ENSG00000078053.17		0	12	24	19	39	13	11	30	41	33	62	14	18	34	22	15	28	82	69	116	27	136	18	75	11	118	7	78	2	110	34	79	58	78	46	100	43	52	35	156	14	38	53	88	107	134	69	185
ENSG00000078061.13		1586	1993	4122	1953	4542	2610	3679	2364	4193	2375	5103	3027	8520	2670	3744	2301	2601	6393	4469	3534	1452	6379	1419	5170	2701	5561	1629	6695	6363	6089	3742	6634	3180	6845	4344	6160	6998	2014	2834	3454	3864	3403	6681	6252	3898	3243	3823	2481
ENSG00000078081.8		104	26	480	15	1269	31	58	26	480	27	714	24	160	50	123	26	263	74	285	178	136	139	16	445	156	105	32	251	86	187	115	220	84	400	730	143	165	167	333	242	312	241	267	187	651	447	739	85
ENSG00000078098.14		29	14	307	17	422	2	121	44	471	16	706	19	78	5	1986	3	208	48	1267	71	333	45	4	27	66	31	242	20	6	38	249	11	416	19	789	27	372	7	619	81	103	18	429	9	3047	96	711	111
ENSG00000078114.19		20	501	29	67	2559	163	2186	302	42	274	1118	220	877	377	378	208	3075	1102	4453	699	6552	1152	80	633	1101	452	676	907	891	1138	1345	434	1856	1714	892	759	7210	316	12564	764	2818	360	3739	1003	4527	953	9374	412
ENSG00000078124.12		805	332	1702	251	1546	201	637	315	904	302	1067	412	1318	485	1407	266	369	1846	1154	1317	940	2597	95	1568	480	1419	331	2072	187	2785	384	2200	418	2344	1213	3839	1314	1489	1028	1534	1107	2300	1231	1930	1474	1536	823	781
ENSG00000078140.14		3127	2232	3467	1386	3427	2146	3710	2020	3685	1902	3888	3309	2741	3270	3997	2355	1891	5520	3593	4054	5503	5700	479	4282	1670	4576	930	5170	757	6759	821	4389	1428	6567	3022	6456	4200	3296	5996	4731	5591	4737	3980	4128	3663	4466	3042	2927
ENSG00000078177.14		493	488	512	323	1251	582	454	568	628	515	992	1083	203	806	381	763	52	531	388	483	361	664	1	397	45	502	43	596	6	638	25	397	72	608	330	527	367	343	660	390	496	501	413	487	635	475	436	379
ENSG00000078237.7		108	73	147	56	104	25	503	164	287	49	481	57	106	113	243	55	302	296	217	178	254	170	108	330	97	190	50	387	112	327	58	139	103	299	217	345	239	146	339	232	232	214	227	186	313	108	218	127
ENSG00000078246.17		2222	202	1771	244	2019	249	1393	268	1959	337	2580	255	1955	192	1698	183	921	591	709	785	637	763	66	496	524	539	221	649	360	690	607	453	448	711	1703	637	1165	208	1289	733	1310	274	1653	630	1680	749	1196	623
ENSG00000078269.15		889	362	2631	467	2809	490	1429	537	1278	387	4910	443	3384	545	3834	365	1464	2420	2392	1722	960	3240	180	2061	1476	2790	344	2390	669	2823	938	2115	1835	2984	1680	3178	2878	983	3745	1621	2257	1774	2518	2757	3846	1062	3318	1232
ENSG00000078304.19		1824	2276	5155	1770	3352	2038	7148	1927	3016	2047	5739	2639	2390	2700	5013	2263	1825	6384	5590	6474	2954	7502	356	4772	1518	7616	1252	6706	741	7808	1903	5101	2198	6566	6010	6641	8202	2970	5281	6556	10203	4059	7264	5003	7881	6054	5457	4559
ENSG00000078319.10		470	280	397	158	576	221	599	168	358	179	552	249	369	261	534	224	151	239	366	178	310	266	21	262	180	222	107	331	71	327	119	232	232	332	954	277	680	100	534	252	470	142	508	259	698	345	778	191
ENSG00000078369.18		8095	4558	9305	4117	10849	3855	19035	4651	10400	4814	26267	5273	8527	6454	16751	4695	17483	24976	14431	15880	13429	24493	2778	18136	10091	41779	5137	23118	10184	24899	15037	18988	11358	23028	17215	26848	24301	9441	25145	16800	16969	15757	12696	18175	16314	14093	20369	12008
ENSG00000078401.7		94	63	491	150	556	64	302	159	1415	134	864	68	501	78	225	141	196	582	1598	480	291	876	73	966	366	1184	84	838	28	1825	462	2742	381	511	378	2264	1731	494	593	498	716	996	4380	841	384	580	633	446
ENSG00000078403.17		1029	555	2689	487	2121	796	1034	686	1611	662	2823	778	839	832	912	503	841	950	1227	1069	983	1493	100	862	543	1222	223	1011	264	1300	467	832	461	1123	1974	1038	1643	551	1969	1053	1144	741	952	1270	2056	1044	2339	675
ENSG00000078487.17		128	173	203	160	61	337	251	163	229	207	284	225	58	243	233	170	47	114	152	135	64	173	1	121	26	220	21	149	47	126	27	129	53	117	533	337	158	48	89	169	26	65	159	169	218	107	224	93
ENSG00000078549.15		18	38	21	9	5	26	17	6	10	61	142	1	13	0	17	3	15	181	12	493	0	173	0	120	2	303	5	54	0	79	24	38	82	134	7	85	14	54	8	455	1	134	45	75	36	299	26	472
ENSG00000078589.13		10	10	13	59	79	32	7	42	148	66	69	25	48	37	178	23	13	250	112	72	61	271	6	488	38	139	13	404	5	394	47	234	58	404	555	284	48	110	9	292	110	142	52	259	627	252	136	114
ENSG00000078596.11		27	29	609	200	489	82	37	163	647	178	1103	71	54	78	936	99	98	1173	237	969	161	1484	40	1372	92	1282	42	1083	13	1088	116	756	405	1740	833	1042	257	571	265	2233	333	1112	189	1116	1318	1930	430	1651
ENSG00000078618.22		4203	3009	4982	1637	5842	2374	4355	2190	7847	2407	14884	3296	7140	3365	5538	2913	3536	4079	4220	3318	3595	5042	281	4135	1848	4055	1051	4490	921	5547	2026	3461	1355	4951	4720	5181	6165	2117	2723	3537	5068	2949	4225	3484	6363	2821	5147	2513
ENSG00000078668.14		3520	1635	3291	1108	4545	1387	3314	1441	2535	1416	3170	2018	4115	2335	4696	1337	5252	5515	7231	4258	3101	6022	461	4440	2813	5488	1540	5477	782	7046	2651	5511	2286	6368	5227	6919	5323	2749	4285	4893	7704	3571	6978	4574	4143	6666	5599	3841
ENSG00000078674.18		4323	1734	7671	1328	5859	1829	3039	1961	3774	1760	11555	1754	3766	2236	4910	2508	633	4313	2075	4338	1949	5286	49	3325	675	4849	478	4499	223	5281	1051	3059	1058	4546	2438	4140	2189	2018	2412	3720	4627	2462	3419	3005	6489	2610	2783	2639
ENSG00000078687.17		587	287	1282	339	667	470	296	390	1025	407	720	353	674	437	353	336	362	699	791	671	364	826	102	679	280	738	64	764	456	695	214	307	283	801	360	766	1244	296	623	643	329	547	727	722	928	272	1278	388
ENSG00000078699.22		1111	274	2797	299	2408	266	3159	339	2497	263	3215	263	2280	348	914	197	1858	2416	2435	1750	1143	3631	316	1997	1191	2274	441	2624	1455	2836	796	2180	877	2783	1961	2564	3372	954	3050	1675	1058	1751	4314	2701	3556	918	5673	1148
ENSG00000078725.13		162	25	4	32	7	26	5	45	18	43	16	12	11	16	15	12	4	28	28	26	10	14	0	24	16	54	6	11	5	21	25	37	5	7	9	32	29	4	10	28	1	28	18	1	10	11	18	20
ENSG00000078747.16		1397	2089	3082	1542	2397	2811	2826	1965	2851	2476	5013	3756	1869	3345	1855	2344	1521	4232	5846	2990	2317	4719	117	3104	1160	4094	665	3971	308	4970	570	3912	1242	4480	3186	5349	6311	2574	6962	2953	2673	4776	7739	3210	4602	2728	6169	2078
ENSG00000078804.13		1149	1645	967	1319	1606	1784	254	2303	1843	2070	3440	2848	1276	3766	1424	3590	1505	18001	3852	11479	678	11674	134	15486	998	7603	352	17074	289	13880	479	21577	1825	14978	1048	16522	1799	7066	5478	8651	2238	19132	2636	12127	1687	5673	5687	6078
ENSG00000078808.19		4995	6115	4094	3546	5248	4025	6314	4168	5288	4953	14297	6180	5191	6019	6597	5712	8121	16211	6501	7246	5710	13041	2936	11349	4973	19374	3064	14781	5084	12813	5453	12951	7492	15572	8081	14994	8690	4788	10884	7117	8650	7863	6214	11642	7455	7589	8782	5598
ENSG00000078814.17		285	81	123	32	153	79	515	137	85	51	193	57	106	86	34	43	73	70	97	70	19	103	24	68	418	66	54	105	164	114	40	85	34	73	102	167	131	42	305	59	19	80	178	126	164	23	94	27
ENSG00000078900.15		137	14	40	22	105	5	18	3	270	4	109	2	41	9	238	1	420	80	104	28	41	36	63	67	28	10	17	86	204	53	44	65	42	54	160	29	413	5	338	35	839	17	461	44	124	26	268	20
ENSG00000078902.16		4941	6170	5079	4000	4008	3930	1637	4714	5913	4549	3148	6120	3693	7854	3893	4021	3744	5631	3048	3099	1596	5366	1289	3742	2133	5769	837	5174	4229	4721	2033	4136	2465	4161	3370	5270	3260	1444	5125	2821	3041	3076	3101	4321	3767	2486	2711	1904
ENSG00000078967.13		622	588	555	381	550	378	687	390	631	439	428	625	742	742	262	340	384	464	362	492	437	438	39	340	244	618	189	454	160	458	186	401	266	383	625	560	643	165	379	430	395	243	512	317	480	428	585	311
ENSG00000079102.16		18	33	90	77	135	41	37	83	272	120	108	38	17	57	42	23	77	371	245	1026	92	408	2	188	15	234	24	120	22	249	80	125	157	180	159	333	156	128	125	650	31	153	198	209	608	440	222	440
ENSG00000079112.10		104	2	14	0	100	0	1279	7	297	10	59	33	30	0	51	1	9033	55898	22941	29986	23321	53766	1082	46276	14057	59040	6472	58769	7964	83375	6787	50030	10929	72039	26638	94692	27103	35925	73303	31780	16430	51858	55630	44700	18922	15452	12276	22253
ENSG00000079134.12		1806	389	1294	280	1214	383	1851	528	2040	395	1626	351	1533	456	1181	374	200	451	398	547	568	703	13	511	145	568	98	737	49	767	161	523	184	659	1297	639	720	371	451	548	1168	391	848	619	1041	585	639	358
ENSG00000079150.18		311	161	432	151	242	190	552	231	354	205	397	215	168	241	843	162	146	250	549	430	168	348	17	218	63	277	75	213	14	329	84	157	208	272	423	276	568	104	416	501	217	120	403	231	883	676	637	495
ENSG00000079156.17		6	216	24	208	1005	344	35	212	29	275	130	275	109	556	740	101	14	71	86	167	13	110	6	120	24	877	9	83	2	99	9	66	42	205	24	126	32	33	39	114	10	85	25	69	59	84	48	90
ENSG00000079215.14		29	35	66	53	241	204	13	163	218	68	330	30	113	20	1167	148	95	36	448	30	104	457	16	163	22	94	48	35	15	123	119	48	216	52	333	86	107	49	116	99	78	76	161	59	614	133	503	153
ENSG00000079257.8		178	53	315	116	797	50	653	103	1304	110	408	47	368	45	1751	64	110	1996	887	1003	455	2259	48	1336	258	2012	142	2044	67	2362	249	1663	427	2823	1389	1840	499	789	504	1329	1385	1096	787	1570	1789	2162	496	874
ENSG00000079263.19		29	25	41	57	120	37	126	54	245	57	95	27	78	25	297	43	34	154	108	68	67	241	10	467	25	74	19	524	3	321	34	178	62	211	288	183	45	153	12	188	97	187	24	249	920	210	181	88
ENSG00000079277.22		1233	479	1500	449	1227	456	1150	618	1732	469	2209	589	1278	664	1031	484	626	1567	1039	1131	685	1690	173	1386	463	1808	280	1406	472	1192	639	1340	739	1494	1204	1516	747	494	569	1121	978	1305	784	1834	1931	1043	1235	802
ENSG00000079308.19		3388	2240	18181	2693	12540	3006	3379	3823	10657	3971	13113	4118	7113	4607	8565	2353	4938	35255	5960	82407	953	19435	166	5970	1006	20123	624	4149	277	5764	3977	3150	8699	8546	2731	10376	5916	4222	5548	39061	526	6085	12132	10683	14470	36343	4590	40576
ENSG00000079313.15		1976	461	1497	474	1473	578	1200	746	2011	601	2384	582	1251	656	1422	480	1867	2086	1416	1027	971	2223	608	1775	1605	1866	392	2605	2652	1799	1198	1950	1275	2396	1571	1991	1672	734	1680	997	1346	1480	1995	2233	1856	741	2023	581
ENSG00000079332.15		2155	2657	7746	1886	4219	2313	3875	2594	3158	2377	11083	3114	3535	3429	5647	2843	1518	3580	3660	3530	3215	3970	306	3048	1452	3996	1103	4108	566	4806	1433	2925	1783	4014	5636	4486	4599	2170	5261	3727	6110	2912	2800	3143	6379	4720	4148	2625
ENSG00000079335.20		96	47	58	79	227	92	89	79	166	96	150	46	69	97	168	66	58	1437	342	490	138	1400	6	953	67	2891	72	1089	14	1320	63	886	89	1055	268	1411	367	715	460	1055	285	1757	455	963	297	452	170	437
ENSG00000079337.16		308	79	533	135	885	197	115	176	657	230	751	79	354	104	396	123	190	393	399	380	410	483	101	397	200	456	72	423	225	329	483	229	409	360	351	348	136	135	646	331	795	250	204	498	948	250	248	353
ENSG00000079385.23		151	1444	417	1089	1444	1904	5210	1517	2648	2502	2294	1812	267	2325	386	1539	1750	37864	6572	27478	6115	34834	558	56159	5709	7711	3284	44919	2949	54667	2688	49685	2235	62146	4403	64727	9014	33298	20312	20156	5136	77017	16584	20743	5864	38046	5149	20002
ENSG00000079387.14		672	164	983	130	744	148	601	202	1031	185	1526	186	718	227	779	133	428	605	732	556	757	765	26	623	324	628	156	787	117	813	227	471	257	804	1403	695	1271	345	1619	612	660	483	1105	563	1489	713	1023	412
ENSG00000079432.7		2110	1031	6076	1067	7173	1072	2445	1412	5026	1106	9529	1278	3380	2023	2789	1080	2882	4485	3156	4140	1344	4065	408	3664	1886	4463	572	4852	2059	3546	2145	2775	1806	4298	3499	3897	3705	1306	3081	2387	2744	2694	3581	4530	5860	2038	4042	1732
ENSG00000079435.10		70	24	27	42	506	20	52	41	341	62	33	40	28	24	104	35	766	376	386	162	155	310	77	267	191	2124	75	318	679	324	285	261	392	482	983	527	427	94	607	255	391	135	585	258	2470	146	501	219
ENSG00000079459.13		3808	3233	4005	1896	6296	2583	4662	3586	6330	4737	3014	4600	4587	2501	6313	1821	3443	8013	4300	9331	6123	8252	1447	10484	4108	8761	5856	9069	4229	12511	9471	9782	6741	17574	11289	13493	9935	4611	9366	5715	14879	8277	9617	7154	17571	12308	6472	4644
ENSG00000079462.8		3793	35	936	129	2449	51	831	77	1398	109	1605	45	1420	37	634	58	2105	774	1311	276	1189	533	993	596	1467	496	804	632	2986	837	1977	632	905	903	3112	585	1991	185	1548	334	1471	254	2230	610	1234	474	1545	285
ENSG00000079482.13		32	13	302	30	180	33	374	51	393	39	164	28	56	49	240	37	184	525	427	540	211	827	33	346	193	469	72	620	114	644	115	446	142	649	610	717	1153	213	329	479	294	383	707	505	640	339	328	427
ENSG00000079616.13		2757	365	1544	260	1247	290	1810	291	1578	302	1002	246	1072	315	2466	221	2406	3017	1266	1035	1439	2871	405	2112	1760	1359	555	2903	1102	2612	1453	2137	1888	3525	2827	2232	3045	575	1397	1607	3076	1005	3604	2750	2274	1083	1792	924
ENSG00000079689.14		117	53	1487	37	173	174	1	126	1514	69	104	31	177	142	32	135	6	740	49	873	17	998	0	958	22	984	2	467	1	721	7	416	40	595	6	626	8	187	12	601	6	812	34	584	4	1107	8	598
ENSG00000079691.18		1706	134	1584	115	1978	201	2508	197	1802	241	2993	223	879	371	553	210	717	3523	1868	2117	854	4509	83	2825	937	5798	252	3753	437	4701	378	2469	638	4437	2408	5183	2239	1795	1747	1951	5418	2997	2879	3385	1920	1348	2169	1072
ENSG00000079739.17		1480	8754	2578	4726	5586	8222	748	6354	4324	8814	2808	14496	5998	11515	3092	9552	703	9924	2686	4532	2306	10873	464	8066	1462	8064	1339	11108	718	12595	1110	12180	1446	9649	4443	13652	2844	4196	1233	5395	3618	6953	4565	6962	3841	5354	2125	3979
ENSG00000079785.16		2523	1844	5288	1271	7653	1742	5935	1641	4724	1680	6328	2443	3958	2507	3179	2063	3185	5457	4875	4426	4775	5950	319	4373	2815	8950	1181	5364	870	6525	2193	4468	1827	6162	5924	6233	7414	2606	6789	4665	7761	3180	9047	4645	6046	4899	7955	3470
ENSG00000079805.18		5876	2491	6068	1860	7548	2191	6764	2696	7930	2470	9858	3055	5217	3304	8955	2308	10982	31943	13474	12598	6945	31676	1638	22997	8573	19495	3227	28458	13749	25107	9380	27288	8648	30388	14952	29285	9243	8164	10498	11803	14183	22503	15297	25519	14332	8731	11938	7498
ENSG00000079819.19		352	316	1321	912	1604	578	310	820	1940	961	4243	724	3255	681	6129	715	4048	4660	6749	7159	9913	5208	1328	9297	2936	7602	2139	4748	1824	8929	5287	4488	3946	6725	4934	10190	18334	5166	13034	5169	11204	3623	10597	3832	18009	5319	5899	4895
ENSG00000079931.15		27	51	351	62	745	52	78	188	1274	211	328	33	107	46	1664	28	271	427	577	600	338	551	67	355	149	488	94	358	26	509	296	147	497	351	798	455	1014	210	394	780	128	218	701	283	3292	930	1256	614
ENSG00000079950.14		2264	749	2887	621	3283	697	3419	911	2382	952	2739	809	2343	1019	2956	727	1138	3409	3211	2493	1429	4236	172	2673	910	4851	619	3865	395	4475	746	2683	1831	3638	4087	3772	3111	1676	4659	3226	3412	2456	2706	2903	4422	3775	3205	2479
ENSG00000079974.18		892	148	1110	138	768	165	2152	236	1551	212	1445	217	950	187	896	139	163	459	513	345	312	565	44	479	139	434	103	551	104	531	265	500	191	553	432	454	650	264	447	431	851	301	646	626	933	385	612	247
ENSG00000079999.14		2877	1827	2980	1431	4213	1530	4415	1561	5058	1685	4866	2546	3037	2624	3618	1582	5752	4887	3220	2995	3091	4541	1468	4484	3163	3559	1268	4888	8316	4669	5426	4577	2801	5575	5307	4778	4846	1501	5791	2482	5006	2740	5685	3452	4446	3410	3973	2153
ENSG00000080007.8		35	11	16	17	4	1	154	6	12	3	34	50	0	0	163	37	3	20	80	44	7	17	0	31	0	17	24	62	11	22	3	15	3	14	8	24	8	30	238	54	3	18	0	11	42	26	259	33
ENSG00000080031.10		4775	441	313	951	1147	606	436	874	1947	656	784	326	329	562	442	462	533	12754	2164	6847	1005	9722	251	9263	1599	19238	499	12707	1056	11882	479	10017	1126	11574	3679	13943	1527	5275	1752	5526	3446	10292	925	8929	1715	3422	1182	3332
ENSG00000080189.15		3733	1271	3564	1340	4188	1512	4780	1335	3421	1674	5648	1411	5106	1596	3204	1230	2590	3151	3618	1738	1924	3148	500	2520	2008	3177	1085	3597	1567	2932	1058	2760	1928	3009	3407	2963	4605	1088	8720	1776	2258	1598	4803	3031	3991	1810	5820	1196
ENSG00000080200.10		54	120	115	85	218	51	352	141	423	146	322	215	22	242	263	136	184	900	558	1899	363	1120	1	654	151	484	34	950	41	1203	135	469	212	862	349	929	522	456	576	947	349	595	393	929	1271	677	650	1166
ENSG00000080293.10		25789	58	16476	21	1297	49	73	341	4636	61	4265	38	19086	40	2015	43	0	39	7	8	2	134	0	39	0	125	0	28	1	54	0	44	2	44	10	35	7	19	5	21	3	90	4	38	28	13	19	8
ENSG00000080298.15		509	38	694	71	457	100	703	133	530	110	583	80	338	105	203	51	173	324	383	305	327	607	9	342	192	348	75	446	63	573	118	259	98	445	757	400	585	213	976	397	466	217	260	276	680	273	1102	242
ENSG00000080345.18		2113	715	4893	526	5090	782	3638	858	4589	752	3827	970	2425	1237	2219	681	769	1384	2078	2022	1060	2114	22	1396	497	1527	217	2065	110	2413	333	1091	453	1925	1063	2058	4058	1040	2617	1577	1753	1341	5197	1409	3506	969	4336	1038
ENSG00000080371.6		1958	1435	2914	1074	3481	1481	1945	1525	2316	1296	4236	1649	2962	2166	3406	1647	1343	3240	2089	2844	2422	4055	178	2774	753	3912	467	3504	359	4192	661	2796	918	3247	3082	4100	3274	1661	1633	3329	3002	2537	3646	2533	3608	2095	2829	1869
ENSG00000080493.18		8976	1544	4484	1166	3638	2283	213	2149	9280	1157	6847	2170	4211	2734	3051	1479	15	22392	1853	7097	111	19864	4	13217	302	3330	22	15546	3	21436	8	12759	357	22341	383	25612	60	8001	45	9586	803	18337	18	17234	71	4189	94	4548
ENSG00000080503.24		148	3044	5579	1626	3490	2757	1778	2888	2513	2708	2545	5126	1033	5394	2855	2742	1778	5962	4120	5861	2470	7056	195	4980	1552	6615	628	6608	742	7630	1129	4026	1447	6895	4355	7001	6149	2809	5571	5664	2885	4083	3129	5688	6998	2915	5468	3826
ENSG00000080561.14		41	342	1005	209	841	270	303	347	737	342	1001	392	804	496	569	323	59	384	254	828	175	404	15	192	51	495	98	230	166	314	114	128	186	282	823	285	466	127	363	682	242	172	192	220	515	418	233	480
ENSG00000080573.7		57	5936	433	368	1067	149	422	714	2426	699	1440	786	160	1356	945	3882	619	383	1266	579	324	422	81	457	395	224	259	361	96	438	342	241	309	217	513	549	435	516	310	265	232	309	397	293	3232	208	1917	299
ENSG00000080603.17		121	31	287	33	248	37	171	71	159	31	222	45	133	53	107	36	225	181	180	204	152	232	36	178	152	167	38	229	207	165	113	141	195	208	113	184	182	86	164	118	133	159	178	237	310	91	307	74
ENSG00000080608.10		972	336	1955	236	1343	365	1913	401	1132	347	3088	440	1240	534	1536	347	779	950	1798	976	1430	1080	258	1050	924	638	576	1200	443	1495	806	932	671	1405	2005	1143	3766	581	2181	671	2528	688	2238	1120	2881	1244	2797	526
ENSG00000080709.16		15	1225	48	410	21	731	19	411	62	391	149	989	42	711	64	1632	7	32	11	118	6	40	9	18	11	43	8	16	10	28	7	20	13	44	61	8	19	7	18	57	49	11	16	43	24	10	17	18
ENSG00000080802.19		1039	463	1197	276	1294	465	1108	513	1271	520	1364	609	831	662	848	362	438	975	940	962	643	1272	18	913	341	1062	180	1315	168	1437	289	886	296	1208	1635	1268	1668	570	1077	933	873	864	1445	932	1576	812	1589	660
ENSG00000080815.19		1707	1267	3788	834	2222	1141	3872	1219	2259	1248	4632	1572	2130	1860	2160	1297	1617	9044	4992	5152	1979	9564	196	7314	1943	11898	1016	10626	844	11847	1595	8117	2272	9024	5940	11546	5260	4419	3860	5846	5419	8120	6364	7228	4960	4231	4374	3634
ENSG00000080819.9		402	1034	579	524	402	594	1468	750	757	635	835	1220	543	1388	1249	682	835	462	826	444	802	930	123	618	514	846	261	788	473	962	329	557	459	949	1772	993	1887	395	1600	529	1907	462	1274	723	1734	547	1201	377
ENSG00000080823.23		673	81	722	93	315	122	1470	151	538	100	589	78	290	80	3246	91	134	155	176	144	260	232	27	178	116	247	230	135	87	164	677	123	78	216	415	194	575	79	141	128	366	100	252	227	412	144	143	86
ENSG00000080824.19		8448	8917	35386	8591	28013	12788	66927	13350	31287	9360	67263	15940	20625	21918	76885	12894	19061	27037	43738	43573	20615	31469	1901	28619	12750	29116	12561	41381	14256	67709	18465	27639	11503	44123	147193	44191	84800	17702	54343	34218	70266	22393	110746	29724	67143	34784	45037	20643
ENSG00000080839.12		558	59	668	72	582	51	699	73	840	71	571	65	474	78	957	55	451	346	756	312	499	409	45	434	331	268	143	324	85	488	142	322	216	512	441	440	1659	191	1222	283	878	359	2513	357	1103	340	1210	257
ENSG00000080845.18		5062	656	9415	562	4874	588	3489	1173	5217	927	9645	701	6852	899	4833	751	4125	2867	3976	3666	1924	2570	698	2024	1711	2783	784	2598	1214	2234	1311	1590	2405	2190	2950	2396	5660	780	7221	2255	3526	1420	6694	2261	5403	1892	4516	1833
ENSG00000080854.16		174	10	516	9	247	12	442	22	349	32	129	7	23	9	54	9	463	719	103	2703	14	411	29	117	59	785	15	136	322	119	266	60	279	309	217	289	174	134	182	1280	366	277	762	509	363	544	176	867
ENSG00000080947.15		89	21	228	17	195	13	140	48	153	31	138	17	87	31	56	13	50	37	69	128	30	61	4	42	34	59	2	41	25	30	54	33	72	42	53	39	69	18	72	76	61	44	54	75	220	44	125	46
ENSG00000080986.13		814	13	190	22	424	6	627	16	612	15	509	10	203	13	1329	28	248	290	176	173	377	497	17	472	92	228	70	446	27	722	116	250	88	822	607	500	592	129	370	421	1565	190	722	337	661	333	500	225
ENSG00000081014.11		361	194	611	132	615	180	573	287	579	187	679	294	363	347	589	160	149	786	517	729	331	888	9	696	273	801	96	771	59	804	200	525	184	964	448	900	676	470	528	605	623	627	722	673	719	495	886	477
ENSG00000081019.13		679	272	1263	243	936	354	742	396	897	341	1346	373	1098	482	639	242	329	1740	1238	1293	1465	2266	67	1552	254	2058	185	1951	95	2417	272	1747	282	1903	1626	2089	1885	877	1071	1484	1864	1346	1623	1369	1187	1244	1412	1112
ENSG00000081026.19		803	339	812	304	1865	591	1139	440	899	424	2022	609	1732	608	623	318	213	2960	1059	1651	912	3940	39	2514	371	2600	167	2884	180	3846	223	2474	229	3595	1209	3570	1349	1494	704	1930	1023	2646	1329	2332	815	1149	828	1171
ENSG00000081041.9		3020	2397	1154	2770	12870	5057	1331	4057	4239	4792	886	6780	7711	2445	557	2820	323	150	479	133	245	80	108	170	293	848	356	165	36	138	95	236	324	286	257	119	556	160	178	306	3107	50	1138	952	1144	714	1364	100
ENSG00000081052.13		47	214	1926	154	1075	118	311	161	268	398	192	196	59	209	162	101	130	161	193	156	18	232	3	202	24	54	4	246	1	199	25	112	84	183	94	175	47	82	718	130	70	134	105	203	535	43	91	83
ENSG00000081059.20		55	225	133	314	211	179	5221	250	307	310	453	199	425	256	2998	142	2916	436	2912	427	1834	651	275	611	1578	1348	406	734	952	879	1035	517	1299	737	867	650	2990	208	6670	1484	666	543	4200	666	4140	512	3053	254
ENSG00000081154.12		2917	1799	5332	1323	3504	1820	6689	1751	5200	1754	3888	1951	5292	2260	5016	1554	1050	3991	3624	4069	3568	4558	94	3046	691	5179	649	3664	174	5033	775	3316	1211	3869	8461	4235	6147	2212	7364	5290	7089	2636	5197	3174	5649	8220	4522	3923
ENSG00000081177.18		818	445	2067	237	995	361	1506	422	1354	425	2099	483	845	523	946	292	395	1413	1324	1210	607	2264	70	1165	285	951	219	1659	300	2028	412	1325	474	1661	1975	1629	1747	680	876	1189	1285	809	1723	1448	1627	1176	1585	933
ENSG00000081181.8		18	15	27	22	59	20	238	10	39	16	84	16	36	11	81	79	86	37	64	52	32	53	19	151	99	2105	55	85	53	89	61	75	33	64	682	455	220	127	415	46	339	111	213	37	180	41	170	59
ENSG00000081189.16		132	112	733	413	891	277	272	439	1502	491	1175	291	288	289	813	226	199	1060	689	1150	197	1851	7	1238	147	799	98	1980	27	1975	165	1202	411	1016	351	1901	425	1017	431	1401	152	1534	839	1004	1877	1258	612	1257
ENSG00000081237.20		37	193	334	1037	1280	407	161	640	1526	880	1365	651	393	437	2089	632	406	1627	1859	961	775	2103	63	5212	329	1572	223	3866	21	2921	539	1892	863	3353	4521	2222	759	1356	402	3663	1166	2393	675	2299	7420	3761	3444	1683
ENSG00000081277.13		6	2	853	1	17	4	2930	19	39	2	213	2	361	0	2059	18	116	30	1562	43	59	36	65	27	461	145	27	66	730	47	2121	23	113	42	33	43	1774	6	249	30	224	75	670	45	1009	13	300	14
ENSG00000081320.11		525	94	366	331	1348	264	1062	347	856	355	1116	264	604	164	2943	346	536	3762	1465	1751	1606	4901	77	5118	416	12049	422	3905	111	5366	299	3943	738	5125	3519	6187	1271	2809	905	3881	3523	5097	1411	2711	3144	2190	1462	1367
ENSG00000081386.12		249	164	825	105	356	179	494	199	539	180	685	209	232	272	276	166	192	351	351	436	324	530	17	344	138	434	59	424	70	536	124	306	140	395	485	440	814	176	668	365	301	275	433	311	691	462	656	357
ENSG00000081665.14		1099	95	1213	136	498	117	522	204	268	197	661	152	968	137	481	140	275	753	733	487	436	821	69	596	202	777	142	1052	124	950	217	651	227	1013	191	851	1409	444	1385	706	704	737	905	759	1183	496	1218	418
ENSG00000081692.12		511	122	551	108	276	119	285	127	357	82	592	108	660	171	233	100	359	255	232	167	226	245	195	187	272	317	146	262	193	233	194	224	219	221	205	229	276	77	403	152	149	119	398	164	256	214	291	125
ENSG00000081721.12		605	119	2393	153	773	191	904	176	1601	166	835	160	1319	166	965	117	459	564	419	386	476	597	118	402	490	636	127	499	385	466	420	378	211	482	832	504	633	232	1000	470	1019	290	593	473	880	593	831	332
ENSG00000081760.17		2012	283	1995	145	1697	137	1475	231	2689	233	2012	330	3114	297	1251	202	1476	2765	1783	2650	1340	2761	530	2735	1950	2220	864	2832	2460	3371	1902	2168	988	4173	2598	3370	2295	972	1477	1365	2930	1503	2231	2474	3269	1849	2773	953
ENSG00000081791.9		2365	2064	3878	1356	6848	1345	2442	1953	2857	2013	3765	2401	4077	2744	2353	1814	875	4183	2237	2486	1737	5397	304	2693	1426	3220	408	3928	1325	4270	1272	4173	1692	4533	1880	4276	1784	1563	4021	2580	3668	2287	3410	4631	4145	2838	4467	2099
ENSG00000081803.16		2060	414	3932	393	5023	543	1924	461	3934	702	6620	578	2667	704	959	676	586	866	771	798	1334	1310	31	1051	574	1246	221	1193	186	1579	192	752	270	1422	769	1496	739	499	1413	881	999	528	314	947	1745	1124	1824	717
ENSG00000081818.4		181	22	247	40	58	9	13	49	73	44	113	15	183	16	18	10	17	145	80	200	71	168	2	137	22	95	8	88	4	125	25	59	42	89	40	146	55	41	72	163	15	59	55	99	172	94	79	162
ENSG00000081853.15		257	90	78	22	36	51	74	19	35	38	57	12	661	26	24	26	11	52	30	61	8	54	0	33	4	34	3	29	10	37	20	18	13	47	13	32	98	13	105	58	7	20	18	36	88	44	19	71
ENSG00000081870.12		990	444	707	345	920	424	447	435	953	440	1026	422	1207	501	1272	407	276	516	371	334	506	637	48	497	102	651	174	611	35	684	118	484	187	543	597	667	798	355	614	552	1058	405	526	429	795	715	686	361
ENSG00000081913.14		1879	1428	822	1151	524	2153	1161	1098	1860	1424	816	1827	1523	1931	870	1141	663	1962	1088	1132	692	2434	139	1418	636	2001	228	2363	641	2288	414	1503	461	2460	1040	2074	1133	772	938	1153	1543	1272	1357	1959	861	582	670	818
ENSG00000081923.15		3253	886	1397	628	3645	544	3741	847	2895	772	4396	971	2804	1422	1553	531	3071	26204	8322	14894	4371	28092	533	19685	3148	9597	742	25961	2434	33023	1793	22574	2143	29852	4872	33105	6518	14494	4719	12670	17199	19825	6881	21214	4589	10580	7744	8558
ENSG00000081985.13		7	21	9	51	56	22	8	17	55	29	106	29	16	27	10	16	40	35	39	42	80	82	0	126	11	26	9	75	12	79	26	34	23	132	180	49	22	15	4	46	30	40	33	48	115	78	99	48
ENSG00000082014.17		135	84	1334	136	1793	66	426	133	1275	142	660	59	1020	73	530	54	187	419	215	654	85	368	40	297	102	425	84	252	45	310	156	273	325	212	407	302	155	101	347	608	253	184	170	311	624	857	329	507
ENSG00000082068.9		1118	335	1210	311	1007	387	1828	340	1262	449	1555	455	1343	595	1266	383	534	1094	1238	851	466	1381	82	1012	569	1178	354	1296	274	1260	691	1144	636	1191	1344	1220	1833	503	1326	974	775	669	1408	1055	1608	1265	1246	770
ENSG00000082074.19		90	95	138	458	575	203	107	334	744	355	673	255	205	196	1267	317	93	724	695	308	559	1130	46	1896	89	651	25	1124	5	1382	93	757	225	1399	1059	1084	199	496	168	1259	379	707	506	829	2011	1172	1141	539
ENSG00000082146.13		1346	2602	1609	1421	3205	1680	721	1249	1080	1602	2456	2726	1906	3261	1181	1854	154	1500	551	622	520	2596	10	1285	368	4214	165	2514	118	2307	154	1832	228	2291	775	2327	1498	883	489	1364	1097	1373	1356	1767	909	758	1095	813
ENSG00000082153.18		2785	2734	4432	2131	6753	3796	7220	3969	3420	3124	6586	3826	2821	4848	8437	5931	1340	4492	4438	4135	4259	4811	144	3802	950	5854	1023	5140	294	6554	1219	3985	1481	5797	4502	6599	7552	3135	5509	3727	7740	4608	6230	3858	6818	5232	5325	2875
ENSG00000082175.15		4	33	68	35	62	27	6	24	124	55	71	35	13	40	27	22	12	321	78	513	10	249	5	92	6	235	13	123	2	102	27	49	54	120	38	139	69	75	43	684	9	101	100	114	113	418	18	416
ENSG00000082196.21		395	42	247	35	306	56	219	73	337	38	186	65	441	40	58	43	95	389	285	865	68	351	9	206	34	559	65	135	12	152	113	138	186	182	93	412	122	109	239	689	40	279	99	263	412	781	258	483
ENSG00000082212.13		924	338	609	379	2297	273	1052	478	2153	377	933	476	1126	766	2771	529	893	5328	2375	3072	1581	5799	78	5287	965	6519	348	5777	262	6787	497	4448	703	5221	3131	8110	2669	3521	1764	3779	4182	4878	2520	3894	2366	3205	1753	2692
ENSG00000082213.18		663	433	1096	246	1205	348	2035	505	949	340	1780	488	729	717	740	350	277	1165	972	1006	464	1315	21	1020	310	818	128	1395	76	1518	170	987	258	1476	578	1483	1236	661	1529	1001	1374	1088	1225	1036	1289	1232	1394	694
ENSG00000082269.17		352	142	595	94	1757	134	938	199	487	165	1448	200	470	294	421	132	298	1960	1936	1606	838	2321	12	1645	389	2415	198	2219	80	2222	200	1950	365	3020	1428	2362	1992	1410	2253	1543	2622	2239	2287	2063	1508	1786	1333	956
ENSG00000082293.13		1	0	6	1	2	0	20	5	4	3	7	3	1	2	21	5	0	18	9	19	1	86	1	33	4	32	5	54	0	32	3	28	4	48	2	34	8	27	3	36	4	63	5	83	116	32	3	9
ENSG00000082397.17		49	52	112	296	249	157	41	179	283	147	332	200	130	116	768	208	253	4870	897	3367	152	6020	30	4363	334	12237	165	5415	351	6242	317	4963	864	6237	593	7226	259	2811	293	3713	199	5648	306	3429	4090	2561	647	2753
ENSG00000082438.17		805	3760	4360	2708	3404	5295	984	5701	1610	4021	2837	9587	1199	5973	692	6059	406	1026	1076	887	709	1398	63	894	752	1513	174	1295	265	1508	204	802	361	1228	636	1196	2061	621	1193	914	519	767	2583	942	2352	793	1238	661
ENSG00000082458.12		1967	114	2303	157	3308	120	4071	238	3462	204	4351	96	4909	98	2130	84	2243	5821	3761	3154	2381	5938	718	5452	2441	5207	1263	5839	2628	5823	3579	4348	2258	7097	3514	6695	7812	2946	2867	3432	11198	4923	5563	4655	3640	2873	3862	2418
ENSG00000082497.12		12	12	77	55	32	2	76	6	84	11	95	12	15	6	265	3	41	540	187	1344	83	559	3	399	29	360	14	313	8	255	35	378	109	546	47	503	193	266	181	845	665	153	197	386	128	664	188	730
ENSG00000082512.15		180	41	2756	104	1673	60	3608	134	1883	123	461	59	1397	40	794	57	645	628	2241	823	2651	1111	185	812	1329	557	506	1186	1174	1099	1122	692	806	903	861	976	2573	577	2906	949	1576	774	2066	868	8277	835	6499	632
ENSG00000082516.9		963	358	1903	275	3867	410	918	384	947	266	2269	629	1338	666	1912	351	680	787	1283	1187	1058	1061	79	784	548	547	210	1131	286	1216	495	631	592	1041	684	937	2033	332	1521	789	1537	472	2406	771	1804	602	1767	715
ENSG00000082641.16		7506	6145	8967	4925	17120	7498	10577	6986	9862	6312	24567	6712	7882	7342	13422	6412	5302	22256	10271	13918	5174	22140	914	17819	5734	23246	1681	19989	3422	21864	2380	15038	4749	18622	8300	21462	12023	8074	13425	13111	8127	14149	10851	17492	16322	11007	13136	10114
ENSG00000082684.16		93	26	256	42	259	50	99	78	294	60	866	37	740	36	47	36	32	32	53	35	27	76	21	37	38	20	19	46	60	58	51	36	45	36	58	67	70	18	68	35	5	37	32	41	191	12	167	22
ENSG00000082701.17		2055	1055	3228	654	2886	906	2718	1077	3575	1038	3682	1288	1875	1429	2215	775	1976	3184	3172	2857	2624	3707	166	2648	1806	4653	510	3201	787	4024	813	2266	995	3891	3173	3664	5469	1545	4252	2391	3196	2584	3554	2785	4248	1415	3459	1553
ENSG00000082781.12		19968	2845	13667	3253	23892	2018	4916	2710	14236	4010	16308	3259	28369	3806	11580	2491	5389	7793	8198	6170	3195	7687	1076	4808	3868	5290	1329	6100	3410	6628	5323	4967	5668	6361	3462	7398	8616	2393	10799	5167	3634	3087	9954	4743	10218	3025	5118	4022
ENSG00000082805.20		3317	733	3380	669	3560	659	1505	751	3011	759	4116	1039	2297	1306	2064	831	1062	2710	1867	3893	1560	2807	113	2265	856	2119	190	2535	441	3073	585	1152	826	2443	1049	2540	2123	961	1736	2187	1012	1622	2238	2038	3095	1472	2409	1923
ENSG00000082898.18		5025	1931	5838	1293	7658	1979	12988	2031	5198	1829	8321	2113	3652	2743	6091	1701	3066	4030	4599	4454	5745	5603	92	4231	2018	3434	1106	5215	533	6568	1240	3396	1647	6804	8975	5327	11187	2579	7753	4729	9044	3296	10244	4563	9906	4301	10263	3203
ENSG00000082996.20		1727	1172	2757	947	2690	1804	1937	1166	2513	1545	5760	1534	2273	1467	1588	1215	936	2433	2103	1751	2288	2804	73	1770	718	3182	515	2241	308	2579	415	2024	1008	2265	3277	2531	2705	1249	4066	2229	2724	1798	2901	1865	3004	3031	2608	2049
ENSG00000083093.10		672	217	869	112	636	118	704	186	707	152	983	209	464	231	624	89	451	334	779	356	704	550	32	356	355	794	82	427	144	547	204	371	473	489	800	496	1427	182	942	304	894	246	1101	403	1088	473	895	276
ENSG00000083097.14		229	346	1419	200	596	314	824	455	637	366	805	303	326	707	325	350	192	863	1064	1008	307	1381	27	680	314	1592	92	1288	161	1281	238	825	369	1182	322	1217	1421	640	1318	752	658	1165	773	930	1395	589	1092	590
ENSG00000083099.11		826	661	1692	422	784	529	1946	598	1117	687	1562	776	861	900	1771	548	395	1558	1299	1265	779	2072	74	1455	445	1625	308	1790	166	2113	343	1478	477	2122	1082	1953	2007	750	2254	1437	1805	1141	1749	1816	1525	2518	1933	1140
ENSG00000083123.15		250	2429	884	1076	427	2125	1381	1850	455	2316	720	3683	193	2700	662	2660	354	1635	1182	1096	699	1947	85	1434	575	1294	314	1814	242	2240	199	1658	322	1911	1219	2603	1746	1068	1425	1483	2382	1457	1227	1529	1406	1316	2101	1074
ENSG00000083168.11		978	628	3063	468	2795	650	1903	811	1537	676	2553	831	1301	1161	1230	732	3529	2729	4931	3208	891	3995	157	2524	1487	3204	351	3196	937	3832	1028	2109	905	3444	1871	3472	3465	1310	3359	2228	2167	2618	3713	3205	4299	1629	4898	1814
ENSG00000083290.20		1172	298	1121	222	2166	180	1377	352	1783	188	1180	251	648	359	528	314	364	714	511	1130	245	862	66	434	174	516	83	532	165	598	204	429	355	600	406	607	625	241	1027	915	768	336	868	597	847	909	549	778
ENSG00000083307.12		2005	30	4013	32	2699	45	3079	145	2531	61	5914	49	2109	37	363	37	2182	2189	3007	1155	2282	2758	150	1690	1134	1037	613	2200	1297	2771	988	2119	947	3126	2445	2118	3181	972	4453	1277	2400	1432	5052	2520	2600	1172	3997	634
ENSG00000083312.17		2662	1216	4953	983	3848	1323	5362	1609	3872	1444	8789	1846	2678	2447	4027	1375	1657	4226	4439	4233	4594	5241	116	3413	1802	5665	841	4990	501	6219	1159	3264	1646	5589	4990	5586	6510	2681	7080	3976	5953	3566	7349	3822	7883	3896	4950	3211
ENSG00000083444.17		2420	6731	7142	3866	4507	3785	3833	3867	5201	4958	9448	7708	4963	7476	30773	4744	7463	5080	5121	3886	3019	4278	951	3446	2406	11969	1948	4878	3566	4922	4087	3150	5331	3342	7192	4242	7355	1562	4754	3578	5486	1680	5231	3352	9610	2560	5501	3287
ENSG00000083454.22		2	3	91	17	111	15	10	6	38	20	163	3	11	13	30	15	108	48	56	18	8	122	7	100	11	26	45	189	13	53	37	51	16	55	61	28	46	77	56	65	31	116	227	110	353	38	143	31
ENSG00000083457.12		870	152	506	114	552	117	1103	170	997	133	675	174	723	151	825	117	342	920	432	389	453	877	125	2702	225	1215	244	722	95	799	252	648	419	1517	3231	771	559	289	873	604	1039	376	513	631	948	729	628	501
ENSG00000083520.15		733	782	1602	632	1167	776	3222	901	1341	807	2699	997	689	1258	1150	864	1248	1600	2249	1404	2486	2107	49	1560	1371	1981	417	2020	211	2322	386	1443	552	1976	2334	1942	3527	1007	7932	1458	3719	1320	3457	1508	3349	1574	4095	1064
ENSG00000083535.16		508	292	1154	212	400	335	1496	378	676	352	1083	388	282	387	509	215	347	532	802	449	1118	795	11	482	316	616	163	669	47	680	123	476	182	677	411	759	1227	359	2702	486	1117	401	1028	524	1343	699	1206	375
ENSG00000083544.16		489	349	1144	243	895	404	1380	446	621	367	1030	486	528	407	464	389	426	1141	935	658	1022	1317	45	887	453	946	179	1188	105	1487	227	1083	272	1238	728	1320	1417	613	2082	920	734	775	916	1216	1341	661	995	587
ENSG00000083635.8		205	153	439	118	219	140	800	162	262	137	434	154	173	211	479	112	458	270	460	281	528	317	34	217	379	261	111	347	105	340	152	192	132	287	348	293	1042	107	1440	242	282	172	1120	214	606	236	755	198
ENSG00000083642.19		612	543	2189	390	1144	567	2367	621	1260	575	2908	707	789	840	1181	612	1045	1713	1430	1882	1760	2002	62	1259	974	1992	196	1614	155	2101	269	1085	376	1923	1596	1714	3115	904	5246	1814	1558	1180	2671	1403	3079	1445	2377	1229
ENSG00000083720.13		14	20	1014	73	186	35	82	87	373	85	184	40	132	28	2007	46	620	1569	746	2026	386	1450	55	1299	178	1659	116	1150	137	1850	359	630	472	2383	1709	1378	1884	517	656	1883	4474	684	731	1252	1430	1691	1504	1397
ENSG00000083750.13		388	203	872	118	472	162	739	229	781	189	1456	176	986	218	276	130	206	424	465	507	304	565	35	331	212	575	203	418	208	397	334	354	239	352	836	466	1251	185	709	546	397	263	647	385	677	658	473	396
ENSG00000083799.18		951	900	2491	817	2861	830	480	956	1967	912	2358	1055	879	1428	4129	958	512	2336	1916	1930	937	2547	124	2484	605	2217	214	2701	169	2446	435	1700	794	2838	1627	2436	1731	1173	1218	2261	1188	1624	1577	2129	2917	2280	1805	1389
ENSG00000083807.10		714	29485	131	22528	315	32318	156	20080	295	24843	3453	35508	181	17827	125	28149	741	151	233	106	385	258	294	141	232	87	128	137	1357	176	399	206	556	144	2282	212	1580	65	183	127	560	72	263	96	511	327	78	118
ENSG00000083812.12		256	91	417	85	300	182	187	174	460	115	483	124	232	114	267	100	385	583	441	285	360	728	30	403	289	490	78	605	365	495	309	403	187	605	515	495	548	197	440	387	421	354	312	531	523	262	413	265
ENSG00000083814.13		369	141	474	111	362	61	66	121	194	123	247	104	527	91	255	97	35	164	67	241	36	241	1	251	12	179	20	255	3	219	99	162	66	127	131	203	47	73	59	310	17	144	114	144	309	283	94	202
ENSG00000083817.9		259	68	212	70	187	43	157	55	211	64	239	54	338	55	145	51	71	205	140	176	175	237	12	161	75	210	54	205	68	236	115	214	69	140	432	227	549	87	304	183	199	120	158	136	206	204	275	190
ENSG00000083828.16		426	92	552	72	363	149	625	174	530	125	750	87	433	98	223	100	135	328	363	299	523	719	65	360	231	583	65	510	53	531	202	482	180	507	1437	535	208	208	467	368	425	264	248	400	626	394	318	212
ENSG00000083838.16		226	48	318	58	220	51	170	80	322	69	401	61	320	43	129	68	174	183	174	144	130	234	13	170	94	199	49	233	144	214	114	209	143	189	259	178	227	68	238	114	169	102	165	222	252	108	237	85
ENSG00000083844.10		1656	450	1994	404	1837	388	1230	528	1747	477	3511	504	1221	489	658	383	383	1028	697	970	1215	1723	83	978	74	1198	184	1639	12	1824	358	895	350	1229	1853	1421	168	569	1064	1206	1019	1011	183	858	1106	591	831	630
ENSG00000083845.9		17495	6055	31382	9169	27972	9424	36914	5268	20098	7557	44167	5775	34003	8291	14258	5800	36684	30085	30467	16612	27764	33100	26125	22688	28704	21289	20577	32694	91260	31592	52124	42680	33480	28999	257838	27522	64125	8545	51697	20611	45384	10808	21134	20034	36769	53051	41897	21900
ENSG00000083857.14		3961	1958	6434	797	15326	616	14856	1921	6514	807	26450	1120	7232	4225	7783	843	37790	19124	15030	18875	9189	19543	1950	16012	12993	33552	3356	20965	3878	21989	7629	9028	4379	22280	7269	22159	29098	8836	15892	10305	13786	17036	18378	17134	38590	3840	15839	7206
ENSG00000083896.13		4361	1080	5460	901	4401	1521	3062	1483	4424	1435	5039	1469	3581	1619	2449	1310	1858	3021	2549	2791	2025	4003	265	2825	1129	3708	550	3830	676	4133	705	2784	1063	3897	2611	3655	5251	1769	4998	3074	4328	2688	3311	3069	5504	2232	5115	2094
ENSG00000083937.10		596	927	1607	654	1351	883	1419	833	2005	881	2390	1439	965	1723	2129	953	1191	6122	2914	4381	2756	5060	163	4328	1083	6670	819	5802	236	7393	613	4554	1025	6614	4645	6656	4604	3431	5047	4863	7251	5784	4361	3836	4095	5563	3288	2972
ENSG00000084070.12		1003	1990	2034	1893	3459	2864	731	2509	3013	2310	2129	2216	3385	2205	3448	3175	1124	2421	1653	1575	1179	4544	399	3158	738	2421	485	3771	644	2910	954	2258	980	2921	3001	2776	1847	1514	1245	2548	1451	2600	1322	2595	5023	1843	2609	2005
ENSG00000084073.10		3372	1516	4649	955	4730	1182	1450	1229	6601	1289	7572	1938	4311	1946	3160	1349	1382	3601	3983	3364	3693	3781	148	2919	859	4303	659	4191	321	5195	666	3738	1180	4723	3091	5202	6006	2444	3318	3576	4194	3324	3478	3303	4885	4126	4165	2269
ENSG00000084090.13		8918	2857	8201	2179	9232	2777	7635	2738	7468	2624	13131	3120	7974	3985	6470	3425	5557	9034	6694	5719	7017	10458	744	7740	4269	8401	1577	10425	1884	11520	3568	7881	3423	10103	10987	11300	12887	5067	10728	6635	8486	5922	12185	8551	9780	6471	13626	4342
ENSG00000084092.7		951	295	1721	216	2126	223	1141	309	1605	276	979	353	1534	431	1039	269	818	2235	1213	1070	1302	2522	225	1593	888	1724	484	2100	588	2371	648	2077	934	1902	4411	1869	2107	703	2308	925	2341	805	1368	1492	2160	966	1950	925
ENSG00000084093.19		1284	570	2846	367	2015	607	1727	806	1749	637	2989	747	1123	1344	2034	613	496	1615	1752	1605	1594	2014	20	1417	342	1629	163	2102	170	2554	299	1321	417	1879	2087	1933	3009	1155	2376	1495	1748	1164	1756	1288	2830	1162	2589	1038
ENSG00000084110.11		44	3623	604	1952	14	9641	400	6411	80	12589	1404	6276	155	5188	68	12269	7	9	29	8	4	27	0	20	10	38	8	27	4	32	3	20	14	21	34	31	5	17	11	32	24	37	18	25	52	13	31	11
ENSG00000084112.15		1149	597	3843	578	1628	636	1403	818	2647	621	8335	713	1638	942	2207	456	1203	2440	2447	2632	1420	3350	136	2502	777	2126	343	2466	537	2927	922	1872	935	2720	2180	2725	2504	958	1179	2199	1518	1616	2209	3028	4806	1386	3144	1504
ENSG00000084207.18		42320	495	13822	1147	36524	1011	154060	1437	25298	1297	25201	602	29526	694	16743	843	15221	15116	19889	9012	7588	13212	9496	15339	30148	13705	12465	15719	4441	14796	34050	16396	20645	18411	29848	17495	20123	5342	45199	9134	32895	9451	28188	10116	16945	15480	14085	9081
ENSG00000084234.18		30747	17812	43303	12256	15063	17422	14144	16273	14526	17702	34896	24759	21286	22152	52833	18504	7436	44987	28585	27120	15494	49905	2327	36526	11051	49267	6456	43359	7840	56670	8155	41974	17874	47955	15256	71058	22708	22415	31469	31660	14181	41515	44198	32308	32416	19083	25597	22911
ENSG00000084444.14		130	163	146	94	401	149	431	157	219	140	395	213	177	227	263	148	33	108	140	129	40	175	1	100	37	468	53	145	26	159	44	83	76	145	421	138	127	42	180	172	47	79	123	107	251	165	505	133
ENSG00000084463.8		3349	1334	3574	1097	4475	1422	4270	1390	3437	1342	6118	1694	4225	1881	4256	1351	2096	4296	3414	3343	3189	4744	255	3738	1744	4251	906	4347	1113	4992	1761	3549	1645	5047	7245	4467	4727	1655	5104	3577	5985	2527	5817	3716	5620	3461	6489	2563
ENSG00000084623.12		10291	3979	6508	2868	9000	3350	10602	2922	4602	3063	7931	3652	5502	3806	11866	3771	8297	8299	8719	5801	8600	8153	1911	6904	5331	8513	3539	8559	4294	10117	7683	9007	6871	10982	14245	9227	14775	3040	7421	6256	16657	4856	10293	7394	7110	11164	11899	5320
ENSG00000084636.18		730	228	5472	533	1915	199	3717	428	2365	465	3497	212	2471	195	1497	137	998	1111	2733	1858	1009	1868	139	1188	603	1469	334	1024	180	873	984	486	1358	1114	1867	1163	1382	391	1237	1277	1942	771	1249	1581	9676	695	3277	1069
ENSG00000084652.16		4927	1818	5679	1251	6198	1305	4475	1712	3134	1539	5579	2169	2331	3239	4820	1647	2837	3378	3744	3335	3186	3660	386	3265	1222	2879	808	4265	1178	3821	1975	2482	1992	4218	3229	3953	3875	1500	2658	2532	3843	2296	2597	3571	4753	2550	5540	1920
ENSG00000084674.15		22274	191153	3507	115382	13849	171927	1153	190040	10980	190438	106505	340020	84	365592	3485	275608	10	341	2	105	0	14	0	3	0	442990	3	9	0	446	83	1	8	33	2	318	7	5	2	46	0	14	17	32	22	18	1	45
ENSG00000084676.15		818	885	2280	782	4917	1028	2183	1064	1937	1115	2731	1340	1576	1533	1352	1011	739	4106	2136	3660	904	4015	71	2683	733	5316	206	3382	442	3748	578	2128	844	4835	1837	3534	2984	1541	2428	2913	1438	2326	2438	4150	3028	2295	2145	1898
ENSG00000084710.14		23	9	89	17	47	11	85	11	98	23	134	22	15	13	643	7	40	117	126	168	27	161	5	156	102	151	53	181	35	158	77	111	51	225	94	235	51	56	88	134	32	149	638	180	102	62	53	127
ENSG00000084731.15		1372	30	984	103	5453	36	1228	96	2614	87	1056	41	1036	62	2387	43	851	453	714	683	209	485	54	362	181	459	131	551	129	314	463	150	325	294	403	330	1363	114	1539	634	214	196	1280	371	1118	404	1067	632
ENSG00000084733.11		4202	1982	5765	1247	9557	1698	13547	2087	5796	1836	7514	2522	3599	2847	7006	1952	4496	10176	7293	8095	8199	11062	431	8272	3187	8519	1697	10950	1438	13421	3139	8496	3230	11255	9756	12052	13621	5090	12086	7560	9373	7740	10965	7908	9953	7923	10164	5521
ENSG00000084734.9		179	4611	639	1430	2339	3083	107	2958	1279	2543	828	4744	580	5014	477	3340	1	2	12	4	4	2	6	1	5	6	1	1	0	0	16	0	5	1	8	1	1	0	2	4	10	2	2	4	33	6	1	2
ENSG00000084764.12		512	544	1098	403	1463	544	547	589	1344	655	773	700	1553	645	547	597	401	1143	986	891	333	1273	205	1394	590	339	262	1531	822	1702	824	1457	470	1800	818	1776	784	754	967	1026	359	2243	1336	989	962	648	503	680
ENSG00000084774.14		2569	442	3474	458	6248	517	7331	599	4517	448	8207	411	1289	403	3104	466	5469	2037	4502	2085	1895	2304	909	2178	3083	1297	730	2427	4555	2466	3137	1416	1638	3102	4177	2223	7142	629	3964	1430	2227	1115	8655	2459	6536	866	9108	982
ENSG00000085063.17		10123	3628	24200	3361	28853	3774	3422	5004	8653	4034	21733	3602	29140	4719	24054	4274	5700	8165	6820	9804	5774	10678	612	8155	3227	6103	2264	8910	1225	13282	3289	7880	5317	7651	6988	12154	7340	4967	8385	8916	4894	6912	5910	5547	8888	10407	6273	8129
ENSG00000085117.12		1171	1187	976	1184	6173	2105	2476	1204	1298	1966	1159	1608	4886	1350	6057	1918	1709	1697	2435	1054	778	1249	1097	1763	2339	14197	587	2185	981	1925	1492	1080	1436	1566	3003	1782	1404	643	4259	1152	3260	818	1462	1670	3686	1095	3222	969
ENSG00000085185.15		896	322	2013	173	1575	260	1449	325	1630	304	3485	274	1386	461	513	105	812	856	1383	882	303	1186	65	604	384	730	193	944	328	1062	208	735	271	868	614	897	2244	413	1019	750	910	444	1873	1044	2050	462	1884	519
ENSG00000085224.23		935	794	4782	612	4076	752	3510	909	3682	787	5273	1163	2567	1189	1440	844	804	2130	2648	2911	1533	2652	54	1625	691	2146	357	2233	207	2513	467	1205	638	2380	1455	2060	8260	1269	2860	2573	1891	1739	4507	1993	4335	1307	3477	1764
ENSG00000085231.14		556	305	596	206	513	275	432	305	564	291	1187	303	534	387	490	275	218	483	292	364	589	603	21	403	222	539	133	587	65	682	206	429	261	682	376	650	680	395	737	604	842	445	538	440	653	550	356	342
ENSG00000085265.11		4	21	59	501	107	85	24	174	202	297	449	189	26	53	38	169	240	157	181	217	43	154	9	564	115	169	62	262	20	128	304	139	244	94	556	219	147	100	44	524	56	109	98	64	1959	1333	196	1126
ENSG00000085274.16		622	226	781	200	880	311	773	325	833	250	1328	350	755	370	409	302	225	557	396	440	705	696	28	427	197	718	137	570	97	651	162	536	220	620	1165	637	694	333	841	662	851	452	713	432	804	835	588	428
ENSG00000085276.19		427	38	265	94	1632	61	1920	184	3237	233	1087	75	622	82	2090	55	1115	3197	3548	2498	4291	4304	167	3234	1385	1498	564	5280	865	4981	1236	3171	937	4338	998	4308	4474	2343	2553	2002	2556	3056	4574	3935	4136	2514	4191	1747
ENSG00000085365.18		1375	677	2293	576	2892	748	1415	588	1921	593	2399	622	1572	804	1155	564	619	2312	1835	2143	2296	2732	58	1521	516	2456	219	2137	148	2767	347	1861	828	2272	2213	2580	2394	1318	4065	2350	3005	1578	3265	1687	3156	2314	1744	1756
ENSG00000085377.15		581	802	1784	442	999	437	3890	604	887	739	1572	1031	867	1241	2251	853	3372	5583	5027	3116	3009	6477	812	4438	2505	3815	1180	6086	2798	7259	2657	4636	2556	6225	3374	6882	8768	2689	4634	3260	9203	3132	7497	4880	4502	3253	4253	2385
ENSG00000085382.12		95	96	640	66	286	92	591	134	374	121	377	119	131	126	529	115	125	312	303	390	142	480	7	279	103	463	73	333	67	417	68	221	87	297	333	327	483	186	236	365	526	213	492	237	587	424	450	339
ENSG00000085433.16		246	94	757	107	729	99	245	163	585	143	742	163	570	117	745	80	192	592	427	685	428	757	16	499	133	530	87	511	91	570	181	387	229	602	606	516	669	286	400	671	495	433	589	558	617	627	573	572
ENSG00000085449.15		675	514	1510	447	959	506	2367	599	1300	611	1476	724	1078	904	1888	481	1188	2321	2385	1739	1382	2825	39	2450	667	1904	296	2446	147	3922	381	1879	563	2935	1234	3442	3142	1717	3032	1935	2198	2424	4650	1696	4271	1689	2960	1171
ENSG00000085465.13		92	448	157	217	588	375	124	132	550	397	228	515	253	529	81	179	110	95	260	48	162	88	48	50	143	123	70	106	124	102	229	114	89	113	219	79	269	44	524	70	283	72	232	108	222	59	288	34
ENSG00000085491.17		353	53	2094	128	1265	87	1545	196	1640	128	1617	90	1175	79	2356	131	527	5594	3264	3217	2399	6220	84	4766	637	6246	616	5690	246	6753	793	5378	658	6134	3422	8120	5256	4265	2234	4866	7005	6847	3650	4383	1852	3750	2899	2320
ENSG00000085511.20		776	445	1533	386	1211	563	2285	519	1090	493	1174	542	1373	620	2714	501	927	1071	1177	1118	495	1408	96	991	651	1575	239	1496	400	1696	595	953	591	1497	1000	1358	1708	565	1319	1088	1563	820	1437	1097	1664	771	1289	693
ENSG00000085514.16		28	30	72	161	146	154	130	136	213	142	355	96	182	52	282	85	256	192	385	103	84	408	51	337	76	134	97	278	26	179	211	169	342	185	793	222	78	53	127	199	66	102	113	121	1048	371	454	153
ENSG00000085552.17		1855	1064	2541	398	1115	242	2446	618	4915	144	2711	566	3682	1691	123	638	1046	4592	814	1050	191	3153	216	4357	1244	5707	373	4097	813	3810	290	5089	572	6339	487	4855	813	1540	848	2181	1966	5738	1102	4653	899	430	878	1022
ENSG00000085563.15		421	1682	19	1095	2244	1088	19	1608	212	1644	965	2754	167	2152	776	1583	843	10432	1870	7850	979	6163	202	3528	306	33331	822	8221	62	6965	281	5230	1201	10760	324	15951	2757	4584	1712	4177	454	9923	3138	7060	321	791	656	2515
ENSG00000085662.14		1303	114	1231	502	3577	445	1910	513	2765	404	1473	298	4821	209	7635	447	551	2023	1584	1164	381	3534	89	1979	487	1656	235	1988	95	2402	694	1898	1915	1517	1603	1556	511	511	2170	1525	359	932	575	1371	3244	2152	1399	1590
ENSG00000085719.13		1833	2039	4292	1261	8715	1871	4008	1987	6008	2011	4206	2841	2891	3067	5368	2221	3434	5423	6956	3766	3879	6495	168	4024	1935	6521	1123	5157	1260	7688	1542	4619	2270	5291	9782	6868	7064	2804	9372	4392	2910	3349	13683	4463	4713	4892	5587	3581
ENSG00000085721.13		1816	1311	3387	880	1601	1095	3137	1182	1529	1255	2110	1651	1525	1717	1525	1123	977	2193	2219	1544	1727	2605	150	1818	858	1429	350	2784	384	3208	535	2185	1157	1993	2148	2892	4702	1308	3252	1641	1973	1926	3682	1837	2823	1531	3168	976
ENSG00000085733.16		10910	2725	11264	2158	16809	2012	40441	2915	9485	2636	10867	3602	12120	3618	14763	2446	5814	15950	12625	10092	7387	12128	1940	13946	7675	11657	2737	13935	4149	13630	6940	11570	6086	18151	6697	14973	7391	5606	16005	7691	16434	10668	17823	13511	13737	7442	12029	5169
ENSG00000085741.13		16	173	170	157	15	272	3847	236	28	94	642	9	8	262	7	171	126	436	1538	132	235	152	27	56	127	236	140	120	395	154	575	135	44	266	547	112	240	37	82	143	117	49	556	154	972	107	998	76
ENSG00000085760.15		1321	1012	1719	639	3983	987	3449	932	2189	902	1895	1264	1467	1368	1923	873	949	2272	2048	1291	1951	3310	75	2058	886	2055	468	2650	320	3343	615	2363	674	2869	2105	3129	3480	1292	2124	1604	2321	1509	4072	2222	2213	1458	3801	1148
ENSG00000085788.14		1023	418	1650	304	2136	298	1185	482	1026	416	1028	449	931	611	1229	416	428	1426	3367	1942	518	1701	41	1194	250	3347	226	1277	77	1424	323	1020	421	1378	1468	1790	1846	750	1798	1641	1958	1084	2386	1369	2300	1652	2208	1220
ENSG00000085831.15		453	46	1084	13	4947	16	688	48	4175	48	2763	22	2158	32	578	24	934	3555	1952	1960	1885	2724	343	1871	1155	935	500	3475	2235	3259	1034	1984	524	5549	5126	3095	1981	1069	1562	1392	3799	1702	1401	3495	2597	3426	2425	1054
ENSG00000085832.17		1476	1425	2983	1009	3422	1417	1461	1604	3602	1487	3418	1779	2701	1833	2791	1544	1085	3067	2395	2662	2571	3613	104	2836	662	3092	525	3440	159	3838	762	2512	681	3344	3533	3666	3114	1608	2130	2644	3207	2497	2199	2755	4414	3294	2976	1957
ENSG00000085840.13		387	20	190	17	430	6	390	15	780	12	400	9	301	14	427	8	557	302	248	187	538	376	90	484	359	272	138	394	208	586	441	252	121	810	930	454	824	85	211	203	1460	193	583	350	955	532	595	196
ENSG00000085871.9		2055	4647	1298	2680	2087	4276	1445	2948	2165	4367	1749	4260	3063	4236	1613	3552	796	3508	1490	1877	2295	3898	98	2801	723	6088	767	3871	164	5086	442	4200	1565	5014	2521	4906	3363	1944	8165	2653	5304	2497	1841	3275	2148	3604	2890	1792
ENSG00000085872.15		804	875	1516	449	1440	519	1131	562	1685	529	2432	1030	883	1181	1021	509	2183	2065	1937	1536	1099	2070	324	1671	1379	1587	300	2368	1597	1885	1132	1345	810	2065	1296	1864	2240	510	2322	893	1630	1052	3246	1791	2693	789	2853	716
ENSG00000085998.14		3946	1437	4030	1210	6821	1220	3119	1249	7035	1405	4524	1495	9116	1967	5847	1443	1799	2329	1996	1631	2464	2649	627	1806	1370	2843	869	2698	1173	2432	1714	2268	1614	2469	2505	2411	2977	930	2728	1528	3079	1339	2298	2660	3800	1649	4480	1218
ENSG00000085999.13		304	0	110	6	269	0	329	8	621	3	245	1	190	6	398	3	364	102	167	64	339	167	25	237	199	86	94	222	128	252	188	120	130	341	584	212	624	39	150	95	944	86	378	138	719	131	573	72
ENSG00000086015.22		2536	438	1797	387	4462	498	2751	823	5481	545	5493	534	4077	780	3510	425	2240	11455	4185	4970	2357	11185	287	11064	2051	15201	921	11604	1929	9883	2209	11395	2230	10178	7231	14766	3954	4765	2137	4976	3855	9905	3283	8901	4814	1840	5022	2789
ENSG00000086061.16		1725	6021	5616	2312	4536	4756	6988	4424	4097	3252	11633	4931	4027	7613	10230	9553	8272	5413	7506	7221	7205	5728	712	6552	3164	5175	2856	8104	2080	9917	4018	5463	3945	7877	16820	7430	12714	3252	14980	5626	9264	4525	7427	5045	9968	9765	7845	3979
ENSG00000086062.13		6143	5055	13484	5015	5368	4380	10061	6642	4886	4612	16707	7630	7027	6311	8952	8754	3296	9997	6290	10564	5944	11737	569	14902	3132	5047	1525	13951	1605	14416	2329	9331	2755	14779	7500	20745	6840	10363	5513	6364	7707	20198	4993	10766	12851	5360	5192	4458
ENSG00000086065.14		1485	1294	3005	885	2561	1212	3763	1119	2488	1174	4033	1357	2353	1613	4278	1211	1925	5063	2921	2541	3483	5054	123	4052	1285	7679	1388	4946	466	6511	1246	5726	2497	5724	7651	6684	3872	2975	7491	4601	6143	5077	3188	3888	3639	6211	4137	3109
ENSG00000086102.19		747	1196	3284	868	1678	1485	2221	1382	1652	1211	3513	1620	1483	1619	1454	1403	2015	2103	2125	2083	2078	3178	146	1967	1144	2816	481	2905	854	2896	1138	2057	871	2392	2627	2855	2948	1142	3292	1895	2456	1812	1806	2416	3666	1619	3905	1261
ENSG00000086189.10		102	114	621	115	465	144	293	124	512	149	936	164	317	174	377	155	298	341	328	345	459	478	62	347	414	325	152	486	114	411	288	290	401	476	699	343	687	137	877	297	678	223	941	341	884	578	699	253
ENSG00000086200.17		436	228	832	258	1033	248	678	312	1059	255	1414	414	606	433	625	330	623	686	761	709	1190	924	63	672	638	676	202	894	191	1175	452	643	487	985	580	967	1298	354	1311	763	1334	462	1684	603	1580	796	1115	589
ENSG00000086205.18		25	987	116	748	181	1430	197	634	264	852	484	1298	56	903	223	791	17	37	111	67	44	42	3	36	34	129	21	29	7	69	23	16	28	62	61	44	51	9	64	96	38	40	31	25	136	53	379	37
ENSG00000086232.13		10952	4961	7639	3370	10688	4310	12670	3927	9849	4715	11512	5910	7816	5947	4371	4186	6759	9116	9086	4574	5702	10502	895	7520	4491	9108	2182	9193	1789	10561	1993	8324	4671	11706	8264	11959	16468	4150	10542	5248	10129	6642	14005	7890	12504	6263	14048	4015
ENSG00000086289.12		1287	429	799	314	2252	153	1021	394	952	355	498	394	1021	659	801	257	934	1199	1913	608	1228	1058	94	424	817	2021	419	873	267	1106	508	456	1036	483	641	1089	3904	343	1526	605	44	636	3610	358	2598	712	2885	832
ENSG00000086300.16		1064	1802	729	667	3567	714	323	849	1137	712	1551	1166	1108	2287	1328	1120	165	155	401	124	439	193	3	261	171	169	96	169	9	207	99	103	225	254	1420	160	402	125	255	273	222	115	553	160	939	867	587	229
ENSG00000086475.15		4958	1220	5087	952	3359	1168	2301	1318	4474	1314	6470	1639	2808	1735	2471	1243	2772	2614	1912	1656	2133	2613	487	2136	1401	2564	783	2553	1768	2909	2083	2081	1209	2748	3951	2940	3774	1035	3925	2052	2592	1432	2535	2037	4013	2033	2952	1586
ENSG00000086504.17		5973	1738	2923	1192	3587	1358	2878	1280	1830	1395	2388	1515	4227	1803	4757	1441	1669	2917	1655	1582	1064	2255	636	2300	1499	3281	817	3021	1173	2453	1718	2586	2251	1986	2279	2386	2819	882	2612	1883	3166	1518	3362	2246	2071	2112	2469	1717
ENSG00000086544.3		2175	435	2433	431	5480	951	1548	827	2507	583	7300	610	4327	455	1930	1069	1128	2022	1702	1209	869	2239	333	1745	1568	3582	482	2058	983	1998	1097	2374	833	2154	2444	2313	2348	1009	3572	1403	1835	1821	2660	1662	1657	928	1734	849
ENSG00000086548.9		389	23	57	11	11603	19	30846	207	4337	301	7790	15	521	14	6073	9	4126	22694	134949	18753	27220	12390	3907	35819	16885	3503	16652	24706	14122	37409	20733	18138	28754	47003	15210	50282	38671	15331	66421	18082	22130	50696	159859	13969	40501	43579	68533	11268
ENSG00000086570.12		12	2	19	0	84	3	19	2	37	3	17	2	4	5	4	10	10	44	27	19	8	51	3	26	3	74	4	30	6	24	5	26	11	20	15	40	6	12	9	10	2	53	5	56	42	5	30	15
ENSG00000086589.12		1844	672	2941	636	4824	884	1861	888	2184	788	3192	808	2619	884	2134	669	1129	2496	1969	1555	1829	3008	183	2139	994	2640	473	2966	403	3045	807	2532	1212	2750	2291	2882	2184	1157	3695	2035	1823	1884	2929	2172	3222	1797	2946	1363
ENSG00000086619.14		182	1121	690	596	1069	825	1007	820	635	874	884	1429	952	1293	651	1623	48	293	243	294	119	466	9	237	29	392	40	356	4	369	22	166	66	266	221	287	149	178	628	394	281	162	240	258	574	501	418	353
ENSG00000086666.19		2922	1803	3816	1295	5141	1864	3439	2147	2602	2052	2967	2623	3141	3384	2401	1937	591	3379	1899	2568	2375	3473	79	2847	1045	4247	602	4122	344	4277	725	3666	1122	3702	4500	4249	3399	2148	5056	3416	3369	2975	2239	2626	2606	4438	2808	2462
ENSG00000086696.11		2627	2374	7557	2968	898	4889	127	2794	1825	6229	17006	3373	1552	3602	835	2168	37	7381	701	2590	113	8625	104	5643	334	10282	81	8342	41	10280	64	12243	304	4792	1127	20788	161	5492	136	4331	4316	10478	431	3713	9	749	62	1447
ENSG00000086712.13		314	232	1349	196	1911	460	1312	360	1184	280	1520	369	1231	481	815	331	643	717	1564	760	1178	1332	71	732	950	919	341	953	279	1202	569	812	641	999	1472	1208	4601	420	1538	641	2585	671	3188	970	1819	551	1873	607
ENSG00000086730.17		392	203	3408	143	1865	158	204	215	577	211	486	248	4606	204	801	159	242	529	466	213	185	739	54	724	225	408	193	873	82	643	400	656	536	551	692	576	387	233	542	443	187	350	161	593	1187	1031	547	358
ENSG00000086758.16		4202	3301	13050	2340	15927	3010	14419	3481	12250	3187	27876	4453	11885	5066	9913	3325	10697	10777	15128	13116	6050	14133	958	9794	7552	9402	2182	12420	8371	13737	7169	6100	5111	13408	7502	11713	35117	4342	9774	8406	8182	7875	27133	11817	16808	3763	17193	5845
ENSG00000086827.9		477	335	977	230	512	382	668	331	716	303	1019	443	675	686	1110	352	466	753	1207	720	1005	959	55	830	458	887	189	1042	139	1160	372	736	378	1079	1068	1193	1715	422	1325	724	1547	590	2287	750	1428	836	1064	575
ENSG00000086848.15		274	137	260	118	183	167	303	133	185	128	267	174	285	196	263	263	57	274	239	281	203	346	7	204	120	350	70	304	39	320	51	219	82	251	328	333	402	169	333	344	263	160	380	228	418	206	297	228
ENSG00000086991.13		8	7	156	12	82	5	213	8	189	12	223	5	83	1	503	10	41	16	244	5	72	14	3	2	29	31	60	3	4	3	56	3	108	13	243	28	71	3	170	26	28	0	103	4	589	23	110	51
ENSG00000087008.16		742	1291	2108	730	1191	719	361	683	811	730	1003	1088	1266	1753	1348	803	421	1820	939	723	740	1492	144	1651	391	1606	226	1439	297	1583	385	1434	397	1086	303	1797	733	547	778	793	691	764	1072	1070	619	863	910	699
ENSG00000087053.20		1472	129	2433	202	2303	202	1734	298	1462	267	2046	202	1744	192	2275	241	559	1768	1478	1748	1415	2051	60	1684	636	1325	405	2161	116	2843	440	2041	487	2018	1822	2828	1873	1281	2139	1754	1667	1706	2673	1144	2466	1357	2055	1397
ENSG00000087074.8		5454	917	3940	1355	5833	3448	1806	1682	4541	1265	12236	2047	7719	871	2258	1495	3953	5623	3498	3275	1361	4294	915	3703	1772	7104	1190	4569	838	2777	1087	3538	2590	6959	29013	2444	5722	2526	7083	4431	7744	3043	3789	10836	6012	1871	2621	1456
ENSG00000087076.9		146	546	114	489	149	698	51	575	371	412	176	225	183	156	294	683	80	164	158	121	60	346	51	183	37	198	47	128	20	143	86	204	133	85	432	142	120	31	82	201	56	101	104	134	232	139	224	155
ENSG00000087077.14		5081	1756	4625	1135	3756	1538	3807	1834	4584	1224	5588	1619	4220	2008	4886	941	4545	2040	1731	2049	1263	1288	643	1313	2142	1069	1304	1553	1731	1238	3052	1010	1274	1533	4554	1088	5825	817	3275	1429	2754	896	5306	1396	6650	1939	7881	1375
ENSG00000087085.16		100	143	34	123	616	53	106	170	808	157	239	98	1613	25	150	16	388	1631	695	1548	109	709	143	1910	172	2122	145	882	136	665	119	764	754	1916	849	659	313	326	628	624	2615	1030	1146	1205	511	1278	730	808
ENSG00000087086.15		125062	248916	25561	152950	51706	181107	229826	158430	129993	185488	194381	363094	42077	228200	131099	181870	42215	113990	124656	45358	29680	120644	9570	97119	48591	372655	25634	114015	23950	114588	42292	137282	73726	73710	416823	121817	147274	38651	137876	63221	51712	84147	95480	79014	167322	112071	152117	62376
ENSG00000087087.20		6457	1805	7054	1470	3771	2201	7975	2048	7223	2213	7517	2002	6255	1936	5298	1411	4915	4892	4614	3764	2645	5003	1129	4485	3426	3475	1610	5658	2517	5389	3410	4039	2533	6165	5608	4672	6772	1994	5399	3151	8059	2917	7656	5347	7423	3041	8161	2094
ENSG00000087088.20		4661	814	2455	872	2169	621	5171	841	5025	810	8225	841	4215	890	4377	668	3070	4239	3327	1752	1025	2870	1463	3455	2462	4891	1160	4128	1382	3299	1228	3540	1728	4725	3661	4155	4960	1576	2868	2012	3998	2998	3183	3127	4225	2734	3246	1429
ENSG00000087095.13		1510	454	1232	357	1660	509	3195	486	1337	552	2256	594	1075	811	935	440	315	1062	958	773	408	1307	119	973	380	841	144	1327	308	1617	124	1053	291	1321	1097	1546	1158	818	1397	870	741	947	1089	1084	1417	791	2067	504
ENSG00000087111.21		1603	345	6586	352	3093	274	3176	492	2744	422	6029	375	3699	372	2849	341	1201	7204	2724	3366	1021	5987	443	4759	1767	9932	726	5768	2068	6804	1241	5473	1315	7049	3947	7037	2965	2587	3046	3835	2818	4490	3041	5438	3956	2940	4536	2627
ENSG00000087116.16		191	687	1056	973	2004	399	907	931	1532	1102	4426	683	577	674	1936	522	2416	589	5377	537	1429	1180	305	480	1004	349	550	389	247	363	1869	194	1609	275	2764	462	730	110	1017	282	776	320	1669	416	5812	298	5671	290
ENSG00000087152.15		2228	659	3341	642	2915	667	7535	821	3263	753	5665	741	2614	931	2772	623	2423	4256	3688	2699	2046	4200	396	3456	2364	4213	765	4355	1625	4258	936	3633	1323	4790	2823	4273	3769	1690	3498	2664	3293	3150	3650	3939	4746	2225	6873	1622
ENSG00000087157.19		546	192	929	240	1068	164	1515	273	1441	300	1161	227	601	259	1168	156	730	806	1019	717	676	1049	189	772	875	808	250	1101	887	918	488	917	558	1017	1176	1031	894	380	1223	630	869	788	1192	1154	2136	691	2592	417
ENSG00000087191.13		8761	2795	5297	1792	5195	2484	5691	2370	4230	2211	7689	2505	6170	2493	5432	2245	3615	4161	3196	3031	2999	3730	1139	3788	3058	4641	1451	3850	2018	4144	2306	3919	2249	4645	3712	4667	3504	1844	3906	3387	3787	2665	4616	3350	4175	3722	5454	2608
ENSG00000087206.17		871	235	1238	201	1806	351	1082	367	931	351	1907	310	1064	283	1226	268	578	943	899	972	892	1093	39	793	438	1216	203	1011	195	1036	413	751	638	1045	1473	872	1229	423	1580	877	1262	589	1061	948	1860	1295	1170	674
ENSG00000087237.12		59	87	75	529	121	403	44	373	147	633	190	737	54	306	130	627	36	25	48	11	14	20	13	24	48	49	13	47	13	63	39	36	49	26	36	12	45	12	25	19	9	9	25	29	171	31	88	10
ENSG00000087245.13		432	751	3004	1537	5573	479	1450	1825	7855	1422	4345	877	1417	569	10773	424	7497	7781	22503	14073	4192	15521	1389	8832	3802	5139	3573	7102	818	7394	6617	6217	11174	3976	10822	10599	7916	2960	4891	10901	3039	6169	8109	5075	52521	4616	23184	10653
ENSG00000087258.16		99	1068	61	888	76	1071	122	768	200	1042	537	1818	146	2618	98	1578	174	2237	241	5554	20	1238	36	639	66	1182	26	445	13	457	185	298	585	787	106	718	228	342	177	3305	18	549	540	935	438	1821	183	3033
ENSG00000087263.17		1295	442	1696	361	1688	454	1426	566	1158	474	2262	510	854	753	2356	485	805	1001	1355	1054	1551	1079	144	907	910	917	364	1062	366	1269	592	823	727	1213	1393	1163	2529	508	1862	1013	1880	568	2072	866	2196	1021	1854	719
ENSG00000087266.17		2235	2086	2613	1257	2320	761	2226	1525	3567	1322	3035	1626	1493	2630	2100	1052	1600	3143	3092	1691	1247	3663	356	2997	1209	3690	444	3146	909	3089	1260	2885	1424	3753	2225	4279	1645	1495	2834	1800	3261	3381	1960	3523	4466	1912	4647	1078
ENSG00000087274.17		9736	3303	12017	3133	11595	3399	5262	3876	12549	4317	10948	4415	8629	4234	11713	3124	4552	18473	11053	15320	5815	17293	970	13519	3444	18700	1653	14381	1595	16013	3255	11792	5314	15008	5676	16416	7171	5851	11153	14724	7988	10219	7739	13264	10828	10695	9513	11196
ENSG00000087299.12		305	442	324	203	369	299	519	422	324	350	421	891	225	1021	160	425	176	426	437	425	337	730	37	375	241	390	80	583	105	837	227	519	162	829	887	769	822	271	288	415	855	384	1589	488	465	550	894	349
ENSG00000087301.9		610	207	596	222	173	250	321	342	485	251	392	322	324	399	135	245	170	806	600	671	355	1146	22	642	158	587	67	747	73	1086	110	768	180	913	1096	932	726	299	330	633	612	408	1024	378	735	672	1334	597
ENSG00000087302.9		6427	1688	4265	1339	2361	1678	5499	1593	3064	1644	5674	1851	5294	2048	4543	1725	1602	5250	4115	3416	2589	4987	437	4263	1462	5445	1609	4891	737	6623	2124	5108	2285	5697	7125	5933	6932	2428	3673	4294	8611	3146	5806	3791	6132	6146	4820	3380
ENSG00000087303.18		22	81	654	136	422	87	162	156	961	244	1128	202	67	213	565	83	865	808	1283	661	493	344	110	501	732	283	195	431	345	461	942	416	542	694	837	308	590	172	454	490	262	226	619	622	2984	404	2109	506
ENSG00000087338.5		1183	361	1715	323	2938	509	2253	499	1902	502	3011	603	1270	641	1051	432	492	2018	1112	1161	1012	1893	89	1223	625	3071	181	1737	212	1996	359	1653	437	2444	1688	1690	2152	812	2627	1352	2190	1393	2206	1921	1625	1418	2163	803
ENSG00000087365.16		8332	4004	10342	3009	12174	4382	11246	3782	6248	3834	8700	4361	11484	4667	12679	3682	4535	12259	10588	8689	5569	11529	1104	10389	4628	11832	2049	11913	1964	12484	4412	9192	3920	12534	8772	11909	11242	4334	14670	8223	11960	7035	18260	9888	13595	6406	11957	6003
ENSG00000087448.11		1703	457	1870	262	4370	229	2514	370	2343	320	3246	404	1683	459	1288	308	721	1406	958	2432	917	1862	85	1043	632	1154	243	1236	467	1249	488	664	607	1244	1145	1473	1362	661	1692	1710	872	923	1369	956	1638	1724	1652	1665
ENSG00000087460.27		18192	17710	32207	13901	17144	12395	49731	15531	43231	18140	53943	16331	17927	18325	44420	14041	54319	42651	32027	28205	23504	41086	3410	34934	32240	40272	14766	39422	28000	47080	25173	31344	19460	45413	23873	40244	38540	13712	99253	35223	30871	23486	88489	31046	59997	29755	70600	23998
ENSG00000087470.18		2407	617	4071	390	3677	527	3797	783	3188	623	4838	752	4380	977	4100	717	1168	2504	2289	2713	2642	2846	128	2455	1202	2392	585	3130	425	3501	848	2141	923	2962	3108	2888	3411	1558	4384	2605	3570	2053	3487	2522	3813	2811	3064	2022
ENSG00000087494.16		164	3	31	18	359	7	188	19	30	3	5167	8	3001	3	469	18	19	44	78	80	18	25	7	20	13	43	7	20	3	13	13	11	78	18	84	64	44	15	34	71	15	33	39	16	70	151	46	30
ENSG00000087495.17		832	17	2	24	25	16	194	13	145	70	5	15	0	18	171	12	64	48	273	25	20	73	15	32	39	60	11	48	6	41	17	34	26	32	19	23	132	13	439	53	20	41	203	35	74	54	331	40
ENSG00000087510.7		33	3	369	1	225	5	241	3	12	5	354	6	27	2	11	6	46	106	189	100	78	91	6	27	3	45	43	46	55	34	51	18	152	28	50	28	150	27	366	367	340	38	392	108	100	99	177	88
ENSG00000087586.18		776	68	259	50	608	23	1478	44	861	36	556	85	426	69	1983	139	1456	718	1102	375	1294	1007	167	889	1035	507	423	1069	334	1372	353	747	540	1596	2025	1228	4225	366	1927	606	2798	471	6043	874	3022	661	3167	439
ENSG00000087589.16		7	30	11	66	85	32	19	51	63	57	92	95	49	64	102	97	50	101	100	44	29	198	37	199	29	132	18	143	9	131	38	104	107	181	180	111	39	43	18	94	46	104	27	126	287	120	82	70
ENSG00000087842.11		430	577	366	375	781	322	3270	288	687	328	751	870	1121	712	309	293	205	251	343	226	315	312	29	335	248	503	85	242	52	374	272	320	124	385	1260	489	2813	198	246	274	371	392	836	238	570	570	255	330
ENSG00000087884.14		291	158	304	125	319	188	85	142	170	142	186	182	326	200	238	178	183	317	181	185	200	358	78	216	71	450	150	265	88	341	236	362	197	211	323	419	257	120	265	250	100	187	188	239	218	278	205	182
ENSG00000087903.13		733	41	547	184	611	267	255	142	288	104	967	116	563	60	193	47	220	546	317	1426	67	539	76	402	182	1537	80	354	151	380	228	302	165	397	754	334	191	105	174	627	619	338	677	401	508	432	170	293
ENSG00000087995.16		1154	327	909	301	1219	341	1402	384	988	379	1452	438	1109	525	1041	356	513	922	960	774	1262	1114	151	818	475	695	340	1249	249	1280	273	1164	360	1181	2045	1212	1318	496	1719	707	1595	654	1239	1007	1175	1052	1838	430
ENSG00000088002.12		453	1	50	3	1015	0	792	8	50	3	7	0	988	1	71	2	765	78	155	28	1148	64	92	105	1460	2192	812	85	1671	137	1362	113	450	72	665	186	813	51	2932	51	1018	61	198	20	641	17	241	21
ENSG00000088035.18		959	268	619	186	778	235	431	253	1316	259	1384	354	940	438	682	275	139	666	559	399	777	786	9	585	158	669	147	768	50	1073	145	707	117	883	647	905	1021	506	427	616	1092	554	1031	647	848	519	628	359
ENSG00000088038.19		2203	520	2417	424	1981	567	3024	660	2217	586	4176	714	1632	668	1391	485	2617	2474	1866	1588	1420	2604	422	2234	1581	1855	493	2759	2280	2350	1383	2099	917	2759	3772	2223	2807	737	2457	1436	2337	1520	1574	2504	3332	1208	3461	1095
ENSG00000088053.11		12	4	11	11	10	3	1	4	5	5	9	7	17	3	2	3	7	5	2	8	19	7	0	6	3	13	4	9	12	8	7	6	6	30	43	7	18	5	22	3	8	7	2	9	14	6	7	3
ENSG00000088179.9		1090	426	2096	310	1840	433	797	428	1387	460	1523	600	1146	639	510	404	284	586	558	559	680	864	11	728	302	891	94	805	85	988	165	606	153	749	899	889	1031	448	1184	623	674	553	1263	557	1211	485	1487	438
ENSG00000088205.13		1977	1031	5958	855	3904	1315	5270	1298	4172	1205	5015	1640	2514	1871	2898	1244	2280	3167	4921	3463	4438	3941	242	2859	1774	3422	904	3903	601	4640	1264	2673	1558	3857	6147	3931	9215	1654	7129	3056	6390	2302	9413	3098	7561	3680	10479	2363
ENSG00000088247.17		8348	2313	7709	2177	7446	2898	6791	2885	9172	2760	15966	2970	5911	3323	8291	2250	9705	10023	10671	7450	5002	9859	1212	8491	7098	9227	1898	10053	6180	10264	4349	7638	3622	11550	9956	9516	13124	3050	10492	6470	12534	5745	20609	8515	15006	5050	13268	4284
ENSG00000088256.9		2667	960	3360	1031	2304	918	1859	1174	2858	1055	4622	1037	2961	1355	4408	907	3018	21984	4270	7744	1853	18964	1219	17311	3977	35795	760	16869	3510	15984	1857	16181	2674	21976	2723	23922	3681	7070	3123	8676	4071	15718	6164	12305	3839	3905	3216	4945
ENSG00000088280.19		30	479	237	290	864	246	185	361	439	601	383	560	222	344	266	207	251	2021	736	979	297	2957	35	2393	175	563	100	2224	161	2932	257	3163	433	2471	921	4484	268	1386	161	1218	717	1824	647	2205	1221	1083	682	1074
ENSG00000088305.18		1324	55	1023	34	356	34	443	43	1016	42	432	76	165	49	61	20	308	80	183	54	99	183	8	90	76	37	54	107	61	131	58	123	56	125	62	140	330	74	215	84	212	67	725	115	556	54	664	76
ENSG00000088320.4		2	8	36	16	34	9	14	10	158	29	33	7	13	9	14	7	36	64	31	61	19	68	2	61	21	74	13	37	12	46	43	43	69	40	20	52	33	12	18	77	5	27	20	21	111	79	31	57
ENSG00000088325.16		3267	47	1138	91	2160	182	4091	90	3536	339	2162	230	1357	135	7312	131	4885	1691	3932	832	2881	2273	322	2272	2396	857	880	2090	686	3343	1501	1308	1177	3402	3286	2476	10792	572	5056	1513	6547	872	16611	1509	7328	723	7187	909
ENSG00000088340.17		5793	4	202	18	5540	17	269	48	422	26	391	20	4109	22	494	19	189	60	903	45	78	309	191	230	578	40	545	219	737	116	145	98	505	91	968	118	368	89	621	38	293	167	3312	227	1395	48	491	33
ENSG00000088356.6		1639	298	948	269	842	268	1246	293	1615	273	1831	279	1826	429	973	254	1262	731	1427	417	799	804	349	639	846	1032	594	887	544	825	576	616	551	664	2607	862	2712	278	2740	508	1092	485	3006	480	1371	937	2473	513
ENSG00000088367.23		5430	1973	3532	266	9045	442	2786	919	6130	607	1704	780	3566	3770	1498	836	1769	5061	4825	2992	1450	5656	272	3393	3402	2725	639	5016	1861	6055	2290	4830	2360	4152	2457	6896	5068	2184	11151	3324	2549	3728	11644	4465	4354	1600	2252	1960
ENSG00000088386.17		1236	1548	2741	413	866	712	71	572	5279	899	1159	1220	613	1382	1151	503	121	1150	208	413	20	725	0	136	211	41702	28	762	4	1217	8	152	76	1476	2	343	2	792	376	506	5	287	127	888	84	148	165	274
ENSG00000088387.19		320	575	2610	393	1824	419	2703	691	2678	656	2426	728	615	988	3012	801	1566	2846	2138	3864	2176	3089	126	2864	1965	3039	346	2491	1494	3053	951	1614	784	3061	1003	3019	3573	1411	7049	2728	1968	2027	3899	2343	3485	1449	3375	2319
ENSG00000088448.14		3963	1383	27273	1038	3191	1222	10213	1953	8488	1479	10567	1658	5508	1567	3494	1157	3116	2976	3956	2560	3572	3995	607	2347	2299	2976	985	3269	2392	2927	2332	2722	1973	3233	4675	2765	3730	2132	13143	2492	3900	2429	2905	3503	6567	2666	4727	1824
ENSG00000088451.11		210	550	882	264	335	547	1136	632	454	496	907	906	317	819	660	1245	374	355	567	256	996	509	20	387	465	545	230	509	110	586	158	348	281	595	1366	538	1753	305	3050	373	1229	289	1019	393	1277	719	1253	333
ENSG00000088538.13		19	4	57	5	43	6	26	8	28	9	140	0	15	8	55	4	25	121	21	472	18	76	0	49	6	131	4	19	2	31	17	10	45	43	57	50	20	24	35	253	62	50	31	75	27	165	86	190
ENSG00000088543.15		121	122	602	131	429	112	161	138	220	102	118	121	153	160	346	67	190	284	121	428	87	248	50	167	69	280	29	137	54	163	96	134	164	187	112	213	140	92	247	340	57	119	204	184	280	411	386	418
ENSG00000088682.14		3466	2167	2478	1100	3921	1269	2209	1694	2160	1509	2234	2122	1872	2609	1918	1703	1675	5166	2289	2841	3523	5191	669	3989	2047	4774	872	5409	3037	5055	1921	5304	2115	5491	3422	5635	2907	2007	3259	3198	3626	2844	3208	4461	2442	3524	3129	2263
ENSG00000088727.13		289	74	353	49	218	66	260	67	247	65	318	58	183	70	461	62	433	301	185	202	737	267	78	206	339	242	134	335	130	306	212	225	181	326	260	309	492	127	903	222	918	137	271	270	551	342	324	152
ENSG00000088756.13		61	11	64	38	45	8	11	22	195	21	358	17	33	15	12	10	25	173	101	235	40	260	0	137	17	92	8	169	6	214	12	119	29	117	92	228	78	135	49	228	28	127	60	160	411	160	106	171
ENSG00000088766.12		62	97	109	29	86	43	103	70	188	43	143	98	71	118	48	96	607	131	42	21	99	108	306	121	380	104	119	143	138	80	108	132	407	163	329	84	111	29	72	16	96	22	41	60	92	31	31	12
ENSG00000088808.18		1489	475	3238	400	1434	598	2154	691	1802	632	3913	572	1454	722	686	333	753	2951	1546	2086	569	2766	339	2407	812	2817	341	2889	964	3011	711	2671	768	3450	1747	3251	1435	1300	1312	1456	1167	1964	1901	2668	2247	1257	1965	984
ENSG00000088812.18		1734	4294	10188	3910	5430	4550	2831	3580	9045	4895	22823	5980	7360	7402	3150	4784	2469	3004	2282	2484	1108	4377	428	2475	959	10287	374	3195	1252	3666	544	2053	628	3072	1032	4177	8073	1388	1645	2345	1416	2385	2420	3332	5423	1247	2008	1734
ENSG00000088826.18		1260	114	1516	151	1348	93	3680	248	1606	111	2812	74	2640	135	1327	149	1281	354	780	285	384	347	444	208	583	224	590	389	1165	231	812	182	550	142	1196	260	3243	129	1030	187	705	126	841	221	1789	181	605	186
ENSG00000088827.12		63	200	195	818	456	439	99	535	806	507	690	595	181	351	1098	535	861	1159	1025	481	218	2697	47	2017	169	994	15	1399	116	1265	362	927	1101	1424	774	1444	76	172	89	390	144	878	201	1023	1984	668	864	683
ENSG00000088832.18		10121	1825	7745	2002	6645	1783	12655	2203	10889	2491	11174	1886	13263	2169	15637	2189	3936	12145	7493	6991	4282	9471	682	8387	4234	8280	2111	10146	1257	11546	2361	8449	3092	13777	9716	9535	19493	4745	5001	8425	8460	8667	4841	9148	12271	9022	5688	5102
ENSG00000088833.17		5333	1816	4020	1278	4664	1645	4193	1565	5307	1597	4884	2010	7930	2289	4813	1550	2910	5397	4000	3422	2240	4190	904	3777	2251	6065	1209	4319	1426	4784	2222	4019	1719	4506	4873	4506	9050	1602	2434	3312	4117	2918	2348	3457	5224	3345	1780	2540
ENSG00000088836.14		81	4	708	13	104	6	1372	36	519	9	2702	10	246	3	413	7	700	46	177	17	25	25	116	20	356	19	50	33	195	33	829	32	85	43	250	25	58	14	661	10	1300	22	205	33	858	14	95	13
ENSG00000088854.12		973	95	1982	185	1669	242	548	299	2523	259	4359	221	1845	217	924	231	146	879	392	2029	98	897	20	542	70	961	39	426	29	495	153	249	308	473	264	546	278	249	192	1319	49	365	318	575	1048	936	457	1126
ENSG00000088876.13		476	143	635	110	743	145	789	180	947	144	741	134	984	147	301	114	536	280	554	329	292	419	92	266	398	301	163	377	312	400	267	265	170	293	407	369	1838	108	224	281	319	172	394	286	1026	268	304	210
ENSG00000088881.21		1617	315	964	253	3045	367	132	490	1422	463	2096	340	4919	238	227	222	139	581	223	827	45	421	51	252	102	405	70	249	269	217	209	237	253	244	177	253	232	76	229	654	80	141	181	280	366	581	234	614
ENSG00000088882.8		70	9	137	143	386	27	160	93	248	54	519	39	51	3	444	6	983	135	1311	59	466	152	64	189	287	53	228	296	211	87	358	137	1141	98	600	303	580	74	367	72	224	84	322	116	4996	46	1782	213
ENSG00000088888.18		3848	1293	5265	1095	7030	1116	8387	1348	5790	1008	12474	1032	6456	1602	4042	956	5520	11268	7222	8058	4720	14321	1135	10086	5344	5901	1215	13209	4113	12513	2491	9787	2388	12375	3446	14634	11805	5577	4046	6484	3716	11995	4036	12700	11368	2941	4385	3033
ENSG00000088899.15		2951	438	3608	326	4580	312	3371	414	10796	361	6126	460	4243	492	833	222	946	617	1531	307	687	510	598	348	2470	1131	672	456	1799	398	888	456	400	486	579	341	2546	173	2150	319	1202	205	1898	517	4957	329	2430	232
ENSG00000088930.8		2555	1201	5187	1047	5029	1178	4826	1292	5710	1314	9127	1666	5356	1887	5490	1404	3082	3563	7655	3070	3627	4249	619	3388	2621	3921	1241	4022	896	4975	1774	3392	1667	3905	5648	4733	13140	1904	4269	3048	5999	2378	12527	2872	8467	3551	10732	2494
ENSG00000088970.16		769	256	977	194	1115	271	1493	272	1347	276	802	258	865	336	553	222	312	1162	727	2365	260	1016	91	365	232	1505	127	427	242	440	188	427	360	492	1696	521	1218	261	1702	1546	279	276	1098	516	786	1901	1288	1239
ENSG00000088986.11		8542	2020	7923	1662	5918	1981	6225	2037	5961	1960	9568	1701	7644	2430	12266	2115	5524	11200	6292	6071	5054	8559	1919	8426	3223	7066	2791	11983	2490	11770	4848	9906	5207	11367	9073	10365	10179	4171	9397	8251	9079	5886	8531	7460	8994	9642	6274	5529
ENSG00000088992.18		10712	49	16723	63	6054	83	23080	290	4342	244	2245	44	40047	78	4837	115	1313	90	144	63	5011	106	1255	242	2205	78	367	155	934	65	1196	114	1077	73	1224	126	2689	54	4910	107	2994	92	380	107	1182	110	179	67
ENSG00000089006.17		3672	1475	3777	1654	3283	1490	6499	1586	5919	1700	6393	1906	4012	2225	2973	1565	2226	5366	7004	2698	4286	6862	725	3810	2428	7160	1446	5970	1031	7218	1226	4984	1908	6199	6869	5640	12635	2436	2592	3435	7350	3145	3233	4942	9150	4309	6164	2879
ENSG00000089009.15		43171	9896	43821	9483	18764	13384	25739	8775	23902	11931	54354	8510	68752	11570	31402	9041	5477	29275	18819	18541	13991	32733	846	21267	6126	23256	4997	30651	2903	34535	7711	27960	7905	28696	37468	28404	38374	11812	26379	25249	46402	14526	32188	23174	38721	34257	40380	20425
ENSG00000089012.14		328	13	68	43	121	25	3	20	132	46	26	14	49	10	559	25	11	101	61	34	53	183	19	266	18	71	12	133	10	177	61	188	42	204	254	110	30	31	4	193	153	103	40	109	228	89	192	79
ENSG00000089022.14		1764	467	1792	378	1168	546	1869	544	2446	552	2841	515	2043	705	1515	417	1444	2187	1812	1307	2122	2637	196	1763	1247	2258	734	2291	557	2524	1144	1799	1238	2803	2723	2520	2862	1124	2023	1455	2251	1446	2694	2260	2856	1604	2904	934
ENSG00000089041.17		11	49	400	82	269	120	11	81	138	122	107	155	44	114	65	93	62	120	174	159	55	175	0	152	17	61	7	89	7	110	73	64	116	113	143	104	48	22	35	98	20	58	69	85	357	291	219	226
ENSG00000089048.14		563	408	1159	261	1508	380	1458	434	1370	356	1832	572	960	681	853	354	310	732	1074	676	500	823	13	668	285	528	157	853	77	866	115	586	178	777	604	697	3403	457	817	583	1079	872	1066	846	2032	483	992	338
ENSG00000089050.16		1687	1690	1835	770	1865	556	1071	931	2785	823	1417	2060	1660	2106	1263	1540	675	927	1705	794	1068	1180	116	600	520	1455	350	1061	462	1275	333	862	335	965	1635	978	2013	488	609	796	1084	665	934	900	1922	1062	1069	656
ENSG00000089053.13		5208	2275	5975	1833	3267	1990	5137	2172	6317	2108	8718	2637	8361	3103	5511	2271	3439	5709	4781	3107	4971	5985	1204	4707	3334	6791	2142	6145	2928	5729	4382	5580	3572	6456	10815	5725	7147	2442	4090	3780	7384	3358	6441	5357	6789	5176	5228	2711
ENSG00000089057.15		946	2250	3217	2250	1619	2008	3364	3678	3048	2290	2698	2083	1392	2631	1413	2636	546	1070	867	1365	258	1716	72	1048	461	763	141	1220	486	1270	369	731	508	1003	660	1197	2113	444	565	1100	458	778	775	1333	3681	738	1008	892
ENSG00000089060.11		748	918	1880	778	1509	510	1421	906	2477	831	2746	686	2395	778	1468	1105	952	3723	2164	1922	1013	3626	500	2804	829	3074	403	3358	816	3508	1099	3130	1182	2880	1494	3820	835	1422	813	1595	1342	2377	1490	3016	2572	1139	1752	1067
ENSG00000089063.15		4809	3697	3332	2155	3952	3408	7835	3173	4428	3066	6635	4027	3926	4175	3672	3324	1697	4651	3668	2561	3064	5488	541	3519	1551	4474	1148	4734	832	5535	1225	4724	1584	4348	6555	5706	10619	1965	3748	4008	4630	2693	2694	3561	6252	5077	2456	3189
ENSG00000089091.16		205	30	278	27	305	18	231	35	556	21	153	35	260	51	177	18	118	122	216	77	79	126	16	96	104	62	20	118	91	113	30	99	40	122	197	106	250	48	100	78	121	78	42	117	338	92	226	60
ENSG00000089094.19		791	362	1168	355	651	466	773	428	1241	413	1605	474	1084	422	1049	467	1212	1094	960	887	930	1153	209	1216	960	1250	236	1169	824	1061	892	845	561	1276	1248	1099	1365	459	879	819	756	599	1713	1047	1986	699	1635	581
ENSG00000089123.16		246	168	787	93	533	81	885	135	735	112	1173	108	658	271	306	129	534	379	562	366	375	584	145	384	462	346	207	470	107	464	193	348	220	455	828	497	1770	223	526	329	600	234	363	380	1313	493	397	241
ENSG00000089127.14		423	1323	2522	575	1708	844	930	630	2645	902	2147	1172	579	814	1004	812	2575	5114	6355	2472	2241	5359	413	7441	2416	3513	1476	5240	1760	9280	2952	8494	4201	9089	2146	8077	1857	2865	2570	3804	4605	7753	5935	3215	1909	5227	1406	2549
ENSG00000089154.11		3361	1430	7480	1272	3836	1389	6215	1841	8359	1296	16392	2037	6199	2455	4638	1653	6053	6808	6651	6426	5615	8095	854	6333	4992	4825	1498	7898	4692	7987	4737	4178	2985	8172	5332	7716	6972	2344	3387	4156	6906	3830	8986	7015	9976	2623	10079	3010
ENSG00000089157.16		76510	15815	86209	20383	55609	25018	102765	15258	76438	20339	87450	16860	140670	22547	55364	16672	51090	85160	58959	39656	56353	92790	34491	64059	65774	58398	40639	88259	111635	100810	109085	107033	49378	75263	384286	88673	89351	28409	58926	50548	121334	35200	77565	58163	86063	103543	105535	50979
ENSG00000089159.16		1850	433	2219	376	1471	392	934	539	2017	445	3140	543	1809	606	3293	439	2282	4774	2333	2841	2061	4783	368	3754	2039	5542	577	4611	1494	4445	1695	3595	1831	4668	3033	4910	2095	1569	2001	2320	3217	3168	2197	4325	3562	1795	2836	1834
ENSG00000089163.4		97	100	94	40	19	21	4	46	104	44	97	82	103	79	35	40	20	26	24	45	11	38	1	33	6	118	6	29	4	54	7	61	13	38	81	102	11	17	18	60	19	11	25	38	52	68	22	59
ENSG00000089177.19		393	292	1259	364	1544	398	1009	412	1421	378	966	541	788	768	682	457	715	4356	3266	3227	1185	4687	250	3714	1494	4716	521	5168	1013	6243	698	3681	788	5868	1900	6125	4780	2454	1754	2537	1461	4889	2065	3465	3253	1759	814	1647
ENSG00000089195.15		862	175	1213	179	932	180	1275	218	1794	190	2346	260	995	292	2027	192	749	623	1170	559	780	675	144	475	928	621	223	885	301	667	346	510	308	822	1064	722	3310	326	1041	543	1160	499	1077	604	2001	641	663	364
ENSG00000089220.5		28796	69252	21890	38515	13199	67617	9876	51406	16697	47557	28207	72617	26688	70476	18783	49342	9700	14679	8920	10346	7754	16859	3727	13497	6878	52008	2931	15854	6702	17584	6983	16364	5288	14613	14076	21548	17344	7639	10018	12441	14729	9686	12135	8442	10974	13048	10812	9067
ENSG00000089234.16		1191	417	1269	289	698	325	868	423	1336	377	2095	457	1394	596	1007	362	736	1258	1119	1067	1010	1581	62	1102	560	1815	244	1520	352	1741	658	1250	514	1460	1598	1794	1530	662	991	1009	1200	980	1471	1108	1558	775	1428	748
ENSG00000089248.7		12676	6844	6018	4272	4249	7306	6493	5002	9616	6785	15152	8284	17178	8115	8397	6735	3972	10376	5009	5369	3576	9458	1320	8601	3265	10445	2430	10473	2000	13033	3022	9477	2422	11097	11510	11718	7882	4348	4534	7367	8277	5111	6564	8079	8187	6445	7702	4814
ENSG00000089250.19		0	9	39	21	4	13	95	10	3	24	29	6	0	15	8	23	32	145	16	342	20	67	0	14	0	232	3	6	1	36	20	5	131	253	15	86	59	92	69	743	2	15	215	46	7	460	3	660
ENSG00000089280.19		15091	1979	17681	1888	9382	2645	13358	2748	12467	2596	12533	1955	12492	3580	10474	2208	18447	7269	8629	6397	5255	7417	4048	8090	12646	8143	2490	8911	8720	9116	6548	4986	6583	9511	4489	8392	15106	3248	11938	6824	12464	6044	14656	6966	16869	5095	15766	4236
ENSG00000089289.16		1706	497	3746	489	3155	621	4315	440	2768	617	4009	465	4934	584	2116	453	2027	4260	3771	1927	1854	5271	844	2849	1932	6702	1635	3959	3230	5148	3043	5089	3510	3345	6347	3794	10037	1595	4715	2779	3621	2010	6539	2725	3115	2570	3262	2082
ENSG00000089327.15		1110	334	6372	1048	5844	851	1622	810	3917	980	4550	445	3112	364	24983	601	5134	1389	2767	949	1519	1686	1685	1723	3294	981	1311	1763	1698	1523	2779	1277	2375	1265	6996	1281	4680	430	6434	1272	7048	839	7206	1142	7955	975	3656	895
ENSG00000089335.21		1436	671	1217	435	878	516	1477	667	1219	543	2260	511	1347	590	486	321	245	595	788	760	526	970	4	529	168	750	127	725	73	773	158	637	217	682	318	776	1018	333	1225	764	386	550	861	671	1037	822	676	670
ENSG00000089351.14		2215	534	4803	598	5555	362	13439	718	3043	702	12431	492	5292	457	4298	588	2840	1698	3738	1141	1502	1767	781	1526	2243	1145	1097	1640	3365	1354	2836	1278	1804	1760	3549	1076	4587	451	3376	1136	1857	634	4907	1965	6607	1115	5780	820
ENSG00000089472.16		53	111	492	207	512	105	195	156	812	239	1348	128	198	134	540	86	3331	20853	10188	15930	9771	22758	996	18492	6901	35617	4181	19609	9333	26841	7802	17400	5984	29136	2010	31584	28210	8009	11076	12967	10356	18650	17311	21290	9161	8369	3897	10197
ENSG00000089505.18		30	2	54	2	59	1	37	2	76	5	82	1	6	3	27	0	26	28	49	21	50	34	0	26	54	20	3	41	31	36	24	36	29	27	41	18	33	4	29	9	29	28	19	26	79	41	77	15
ENSG00000089558.9		6	4	246	4	210	2	6	0	42	4	13	3	32	0	6	3	8	7	81	10	36	7	1	11	11	24	8	8	11	9	12	5	26	9	36	4	20	2	4	4	4	7	125	19	83	4	23	8
ENSG00000089639.11		1276	105	1318	307	1166	237	651	239	1204	279	1689	181	1126	139	1367	181	1608	3081	1606	1375	1003	2274	313	3119	1412	2213	416	3157	922	2490	1272	2766	1203	3306	1640	2810	1248	989	1683	1269	1034	1996	1834	2466	2554	884	1656	729
ENSG00000089682.16		184	210	566	94	819	137	710	216	691	122	878	311	687	313	350	189	88	342	579	419	223	450	9	262	120	573	82	404	36	421	145	301	156	415	448	428	930	241	446	267	466	313	813	388	594	378	513	229
ENSG00000089685.15		2995	34	496	33	1210	13	3227	48	1449	23	717	18	974	26	3956	43	2179	1291	1246	441	2739	890	574	1421	1334	713	797	1175	646	1758	961	954	858	2279	5026	1600	3483	254	1535	1041	5055	461	3586	945	3010	1415	3755	682
ENSG00000089692.9		206	154	49	206	119	129	18	118	175	237	76	136	81	117	2085	112	107	382	138	118	105	376	61	779	74	485	31	381	10	456	124	336	62	541	934	341	48	94	25	226	230	134	89	256	397	352	357	279
ENSG00000089723.10		74	32	100	15	127	5	82	19	136	25	420	34	33	16	93	24	169	109	278	54	143	83	51	69	53	18	63	103	118	123	173	83	316	174	330	113	352	39	263	47	368	54	250	118	477	83	282	38
ENSG00000089737.17		1608	2317	6769	2011	3284	2822	4146	2664	4487	2661	8254	2861	4112	3202	7037	2695	2522	5821	5671	6278	1919	6303	472	4811	1932	6104	1320	6274	1216	6086	2687	4442	2794	6286	6570	5808	8263	2647	5325	5547	6519	3703	7631	4988	9703	4215	7952	4161
ENSG00000089775.12		388	278	1018	228	550	288	939	398	499	375	1376	303	383	372	378	361	123	342	374	278	273	422	31	303	88	468	116	378	87	421	134	275	272	535	1141	407	384	201	195	385	579	235	457	291	914	330	535	211
ENSG00000089820.16		1973	233	5197	746	822	370	908	649	6441	631	1523	302	847	320	2311	376	1838	1801	2015	577	1281	1915	1461	2714	1767	1033	797	2209	5579	1864	2871	1503	2274	952	5706	1930	1410	786	1728	974	1944	869	221	1667	4635	671	3438	742
ENSG00000089847.12		154	187	230	130	150	339	32	415	139	321	100	274	115	294	64	220	15	80	35	51	19	116	5	58	17	110	28	105	144	139	22	67	40	49	59	56	48	27	30	54	14	61	33	87	42	24	74	40
ENSG00000089876.12		685	476	6480	265	1748	349	1299	407	1024	434	1966	368	2551	635	943	423	923	3379	2334	1874	1071	3490	278	1951	1061	2053	495	2977	965	3400	992	2941	1357	4016	2033	3100	2445	1430	3859	1968	1859	2040	1539	2883	2444	2149	1798	1145
ENSG00000089902.10		848	502	2397	367	1143	572	2244	643	1203	582	2564	665	636	1000	1958	476	631	2630	1554	1922	1052	3431	100	2421	996	2988	372	3077	521	4045	975	2172	468	3538	978	3286	2174	1552	781	1990	2536	2315	2750	2574	2470	1152	2044	1239
ENSG00000089916.18		1048	280	2065	265	941	261	1827	365	1748	291	3180	310	786	467	1119	267	460	1076	1274	1809	577	1684	52	941	451	1572	210	1237	261	1346	486	895	523	1351	2099	1203	1534	556	1032	1156	1085	1051	1716	1278	2583	1132	2174	1070
ENSG00000090006.18		4714	1797	6965	3912	4821	2248	3046	2491	5550	4109	2675	1628	1012	1986	3495	1587	4617	26183	4293	24084	2786	26500	2104	17351	4040	16882	978	14996	8434	13981	7256	11400	3588	13932	4712	17651	3357	3756	7129	13759	3544	10496	3119	20076	5554	5039	5453	9210
ENSG00000090013.11		4226	6074	2552	3827	5637	4139	2597	3698	1745	3778	2695	5805	1220	3603	2242	5652	2337	4190	1386	1987	1230	3607	2162	3510	3396	5153	1114	4012	9023	3767	4304	4390	2698	3829	8949	4463	2787	1266	1194	2006	3042	3506	2043	2946	2159	3605	1931	2073
ENSG00000090020.11		977	144	1960	293	1919	182	856	350	1952	424	2784	175	2169	171	2927	160	1934	12723	3372	6875	2196	13201	334	9575	1909	7629	385	12027	1894	9605	1321	9663	1723	12376	2235	15119	2687	4019	1351	6199	3727	10235	2885	10583	2699	1854	2244	3286
ENSG00000090054.15		1264	681	4230	609	1967	760	4048	743	1849	653	4781	769	1720	1073	3020	629	1449	4492	3546	3255	4303	5485	208	3701	1178	4686	686	4741	725	6508	1018	4515	1549	5536	4822	5830	4764	2468	6313	3865	5751	3671	4040	4072	7705	3980	4887	2670
ENSG00000090060.18		4513	3079	9424	2483	6185	3593	11314	3476	7350	3377	15875	4603	3811	4367	8103	2944	2532	8719	8942	7144	3913	10802	403	7278	2386	10609	1428	9946	789	12170	2168	8086	2105	10698	8302	10407	12935	4881	7647	8072	11021	6979	15849	7954	12492	6894	11546	5045
ENSG00000090061.17		35	55	246	36	198	67	343	75	154	90	415	72	46	104	255	74	112	440	424	326	287	661	11	413	118	510	47	609	49	727	72	421	168	678	608	671	543	195	264	322	552	381	628	501	732	326	677	227
ENSG00000090097.22		2076	437	3164	445	1192	270	1083	529	1309	529	2460	300	1997	343	2729	194	1469	984	933	990	487	643	336	720	956	1736	280	690	715	572	1655	434	913	792	553	792	1460	253	2409	783	1056	425	1366	808	1729	747	1217	486
ENSG00000090104.12		154	343	527	401	2591	1727	274	1371	3857	993	1553	535	2752	275	3720	623	254	1955	1081	1869	1010	3237	100	2479	173	1015	288	2042	15	1202	125	1735	1203	3240	4460	1073	1784	2903	458	1861	2326	1824	505	4900	1790	3208	628	2067
ENSG00000090238.12		4071	991	3614	1160	2120	1357	1544	926	2568	1058	2939	568	4657	622	1567	688	1780	2221	1461	949	329	2533	774	1399	528	3612	379	2145	324	1566	640	3062	2407	1645	2810	1841	893	552	2731	1730	2197	1236	1394	1486	2246	1072	1778	1263
ENSG00000090266.13		3131	1610	1388	704	1942	1005	2122	827	2024	1064	1555	1136	2039	1370	1979	1464	1211	3482	1346	1709	2491	3030	510	2805	1196	3151	893	3459	786	3736	1236	3735	1876	3641	3565	4416	3516	1640	2159	2575	2235	2271	2252	2810	2221	2864	3015	1892
ENSG00000090273.14		5479	2928	3832	2404	3904	3560	5324	2981	3608	3114	6835	3771	4710	3579	13872	3183	6095	4554	4369	4040	3921	4065	1025	3779	2767	4108	1168	4469	2032	5110	3209	3709	3322	5154	10078	4581	6403	1487	4364	3898	7759	2161	6142	3554	3986	3665	6177	2559
ENSG00000090316.16		5327	1142	3660	784	3836	805	2331	1105	3996	981	3640	1150	3537	1316	3715	963	2315	5653	3959	3249	2740	5251	911	4486	2105	4196	1013	5446	2538	4983	1845	4826	2764	6219	2867	5834	2395	2095	4749	2997	6224	3475	2299	4686	3100	3362	4008	2192
ENSG00000090339.9		695	358	5505	1078	7141	675	135	888	5446	1000	15138	1048	6024	759	2125	525	1011	836	2125	511	999	1098	233	1424	765	1514	416	1307	514	884	1256	783	643	1206	4413	727	949	330	1160	1433	538	497	1270	1571	4013	1988	3252	491
ENSG00000090372.15		5644	748	4671	876	3662	929	4916	1125	4922	1069	9006	825	4293	1094	3199	830	4685	5373	3813	3500	2311	5106	1037	3865	3674	4533	1017	5060	4761	4427	1970	4117	2118	4983	5042	4671	6350	1907	5358	2911	3143	3210	3634	4840	6007	2763	8178	2138
ENSG00000090376.11		20	52	117	105	273	108	182	145	319	145	366	112	65	66	291	235	78	256	294	328	131	541	6	427	101	299	59	318	3	357	55	166	105	233	325	289	114	207	144	342	72	294	159	281	948	336	404	384
ENSG00000090382.7		133	158	1080	1410	1897	463	22531	769	11896	572	4193	585	1727	318	3968	607	1028	3959	4344	1301	3083	7179	1358	13649	8070	5236	1918	6113	1489	11166	4052	9643	15886	8351	22687	5113	932	1314	1235	3520	19236	3996	1244	4840	16519	16741	8282	4126
ENSG00000090447.12		1143	150	1157	93	804	142	1392	167	939	120	933	113	1090	169	874	61	2173	568	1727	533	712	571	249	491	770	965	200	569	652	741	815	515	697	581	1420	639	2453	206	1554	367	1484	235	2301	453	1603	353	1480	252
ENSG00000090470.15		643	294	1077	237	1064	319	1370	361	818	328	684	360	1022	431	699	270	461	831	661	908	904	1188	68	807	580	848	227	1017	179	1112	419	811	428	1031	975	986	1679	410	1607	907	1425	398	1319	721	1086	811	1225	641
ENSG00000090487.11		3700	3404	3930	1777	4954	2745	6451	2012	3002	2117	3141	2380	3416	4540	3095	1792	1739	3035	3008	2726	3321	4095	517	2928	2224	5147	988	3595	1212	4638	1808	3486	1975	3516	6948	4534	6193	2000	4924	2973	5119	2024	4991	2649	4022	3756	4732	2582
ENSG00000090520.11		1860	585	1948	380	1757	481	2384	680	1990	610	5457	964	1800	987	1941	1059	1026	1578	1276	1158	1266	1305	214	1672	906	1613	303	1964	265	1719	447	1181	615	2124	1495	1814	1734	915	2070	968	2145	1223	2648	1261	2207	2143	1924	768
ENSG00000090530.10		97	111	71	275	725	114	308	223	316	340	844	182	398	203	1456	234	274	2672	465	2981	158	929	22	1001	135	1082	279	670	60	749	311	1497	414	3196	70	1208	147	798	185	1539	915	924	657	884	276	5343	196	1362
ENSG00000090534.20		20	585	33	575	896	623	112	787	123	603	1399	732	30	657	64	681	5	6	11	7	5	9	0	6	1	12	2	4	0	5	9	8	6	7	6	4	3	2	4	5	3	4	8	5	40	13	14	9
ENSG00000090539.15		62	2030	304	1251	2018	1459	561	3652	942	2214	6004	1844	215	1082	242	1261	111	153	242	272	50	266	41	153	82	189	64	144	65	144	218	64	158	130	199	143	144	52	102	192	88	80	140	167	602	183	253	162
ENSG00000090565.17		1639	1037	2868	811	2640	601	1681	1057	3180	809	2749	1051	2736	825	2759	769	2185	2109	3306	2214	554	2151	702	1874	966	5535	499	1647	2276	1863	1663	1226	2724	1698	2429	2115	3699	598	2462	1605	1085	1070	3890	1578	2522	1180	2652	1212
ENSG00000090581.10		4949	2764	4014	1710	3361	1906	2352	1960	2800	2010	2966	2308	3441	3223	2438	2295	1329	3064	2009	1726	982	2744	750	2406	1263	3123	876	2970	1488	2733	1383	2550	2580	2384	2117	2484	2332	981	2079	1662	1269	1468	1716	2460	2326	2084	2080	1297
ENSG00000090612.22		1396	528	1027	347	134	531	705	536	886	549	1598	661	1033	589	715	379	202	624	523	680	437	822	23	646	144	753	128	891	93	1007	199	559	195	776	264	795	856	409	443	627	883	517	586	588	986	648	855	505
ENSG00000090615.15		3432	839	5468	872	2966	804	4909	1104	5675	892	12304	1017	4444	1643	4712	1349	2621	7117	4422	5760	3121	6994	746	5971	2194	4547	892	7751	3422	7128	2809	4546	2740	8443	4303	6541	3728	2471	2033	4082	4512	6076	3931	9184	5147	1646	4650	1690
ENSG00000090621.15		5756	2856	7224	2236	7185	2932	4342	2645	10232	2827	11398	2022	10218	3442	7583	2377	4733	4732	4150	3507	3919	7701	778	4765	2610	4195	1345	6522	2508	6351	3202	4070	2637	4432	5855	4776	7114	1998	5049	3281	2291	2261	4260	3220	8495	1979	6162	3034
ENSG00000090659.18		10	26	37	172	66	67	11	72	95	122	85	65	50	61	716	28	152	773	249	309	104	1319	9	1425	59	809	25	1269	28	1750	87	1191	142	692	346	928	98	335	21	543	117	539	54	744	955	871	347	463
ENSG00000090661.12		538	2723	1678	2489	1222	1476	62	1852	503	2616	5403	3317	1040	2352	333	1598	53	375	191	496	18	438	65	289	58	431	30	316	17	354	113	291	468	272	726	332	162	94	833	529	47	204	319	267	495	521	83	336
ENSG00000090674.16		1167	486	1155	462	1390	414	360	408	1539	449	1818	537	1061	507	1123	468	764	1578	860	687	439	1437	299	1164	431	1298	209	1322	931	1301	837	1268	771	1281	948	1447	356	387	808	860	514	925	685	1146	1110	672	969	625
ENSG00000090686.16		1071	957	1671	566	1890	898	2335	924	2068	813	2954	1125	1067	1359	2258	739	1458	2396	1872	2036	1980	2952	167	2161	669	2303	270	2555	230	3108	793	1903	777	2748	2252	2665	2876	1273	1909	2064	3212	1386	1918	2156	2531	1607	2582	1327
ENSG00000090776.6		565	488	867	774	764	366	1611	895	3109	1003	2038	616	1364	531	2245	477	3889	7276	5716	4744	2451	6517	1274	5728	1308	5570	2841	7978	6832	7329	5607	6206	6517	8257	5882	7971	14243	3198	3003	3516	5310	4529	8378	6067	5224	2839	2977	2756
ENSG00000090857.14		2416	363	1576	214	1830	212	575	223	997	167	2003	259	889	522	844	230	709	1936	974	1132	1133	2159	35	1137	760	1747	153	1982	830	1974	457	969	512	1034	1161	1609	1478	642	1598	1434	1134	1466	1780	1757	2974	683	1684	879
ENSG00000090861.17		4946	3694	6905	2439	10581	3322	6641	3224	7960	3629	10664	6262	4757	5342	10685	4888	3895	5625	5910	4641	5983	4862	1000	5232	5627	4594	1637	5074	6033	6044	4425	3554	3847	5168	8430	5786	8762	1839	8747	3744	4346	2711	14306	3547	13413	4028	8602	3886
ENSG00000090863.12		15864	2321	16866	2185	15018	2470	7028	2528	9975	2929	41366	2734	5872	3154	12731	2464	5181	11031	9468	9142	9928	13175	1108	8908	6394	11876	1956	11003	5415	14478	4254	7050	6726	11130	8131	12589	13125	4588	10820	8562	10200	6669	10797	9217	15758	3662	9253	6037
ENSG00000090889.12		487	11	268	36	712	6	1196	12	1092	19	766	14	418	17	2105	15	1052	711	852	334	1075	847	120	889	781	378	329	815	412	1146	983	488	498	1565	885	825	4294	171	862	625	2233	289	3363	794	1379	258	1176	339
ENSG00000090905.19		2691	1725	4493	993	3098	1311	3323	2127	3149	1272	3850	1784	2256	1856	1927	1144	1088	1713	1971	2453	1128	2480	118	1643	744	2477	198	2104	598	2160	518	1330	931	2016	1266	1969	2720	1010	2193	1607	1334	1709	2157	2243	3417	1335	2918	1282
ENSG00000090924.15		3572	111	1731	242	2979	238	2844	344	2047	331	8000	188	1991	126	1549	136	721	700	1021	1048	290	735	76	776	451	599	207	1059	132	581	383	387	692	690	878	466	648	300	877	862	1060	473	1081	764	2584	604	1424	564
ENSG00000090971.5		3436	118	661	123	801	60	554	115	723	134	2008	79	1444	73	620	89	331	251	176	301	271	170	20	196	69	243	54	142	26	132	102	120	143	161	871	134	367	48	574	253	660	75	356	146	602	296	704	256
ENSG00000090975.13		225	1352	1084	425	846	268	999	732	1915	455	1586	1468	823	1283	980	756	494	1107	811	1305	332	1419	160	1153	427	1164	169	1072	996	1175	700	1192	523	1111	657	1688	472	640	376	711	292	1043	825	874	1491	604	1474	650
ENSG00000090989.18		1005	268	1110	209	809	239	1082	327	1260	296	1168	284	877	344	1621	293	433	1549	1711	1075	1659	1892	60	1539	550	1678	304	1873	193	2328	311	1661	544	1878	2669	2297	2371	1087	2432	1200	1551	1364	1484	1599	2288	1054	1798	874
ENSG00000091009.8		699	403	957	254	1580	434	932	502	746	396	1445	517	760	575	713	327	274	912	883	818	910	1160	11	795	225	1133	80	1049	38	1380	123	710	198	1053	627	1223	1139	684	1238	914	1496	667	1390	748	1346	643	1301	623
ENSG00000091039.17		1175	718	2674	593	2531	735	1454	927	2627	899	2779	1230	1133	1583	2727	873	646	1291	2623	1780	2470	1961	19	1337	459	3252	299	1648	93	2531	437	1014	688	1486	2701	2257	2909	836	2227	1974	2685	1058	2021	1175	4346	2157	2363	1544
ENSG00000091073.19		1010	208	615	189	937	259	2027	306	1197	311	797	282	1158	322	1165	204	1705	1581	3266	1085	1103	1549	818	2051	2217	1184	821	2202	2135	1837	1691	1915	1240	2767	2300	2398	2610	1092	1734	938	3694	1437	2936	2668	3064	875	3824	755
ENSG00000091106.19		32	28	22	68	92	50	73	49	75	46	143	54	73	49	185	73	32	81	107	51	63	157	0	136	21	86	16	133	5	136	26	88	62	72	110	77	37	44	51	63	23	62	45	80	263	179	139	115
ENSG00000091127.14		1067	163	1518	157	1368	148	3002	243	1121	150	2154	233	963	399	1132	200	680	516	1004	466	753	428	83	477	608	270	281	530	157	634	294	339	343	571	1481	540	3388	256	1174	300	1341	300	3236	499	1869	526	2240	277
ENSG00000091128.13		3	0	6	3	12	1	18	3	17	2	11	2	3	3	4	0	6	12	7	4	10	3	0	4	2	77	0	4	1	18	0	0	7	3	5	7	6	3	1	6	3	5	1	2	22	3	8	5
ENSG00000091129.21		30	6	67	8	87	5	2328	55	641	62	246	45	245	7	767	61	77	88	58	113	81	153	3	83	33	165	23	81	10	115	21	33	30	55	71	93	64	45	78	130	32	80	55	81	308	80	211	112
ENSG00000091136.15		15331	1501	5644	2254	18258	1260	13245	1700	17628	2716	53102	1188	11069	1868	13167	1297	5045	7376	6554	7517	6960	10332	585	6934	2354	6636	1317	6953	2544	9263	3600	5085	3518	7535	5737	8400	14067	3531	5962	6594	4169	4208	9285	9175	24194	3764	12204	5047
ENSG00000091137.14		18	6	17	12	39	3	4	6	85	6	16	6	17	15	116	9	2	22	13	30	23	30	0	10	5	17	8	13	2	17	1	8	7	32	61	32	21	7	36	29	8	11	11	33	15	83	11	31
ENSG00000091138.13		1	12	0	4	0	8	5	5	7	5	2	11	1	49	1	84	165	256069	19987	85027	4508	178920	259	179898	5169	57956	1993	185735	1013	292607	51	203349	3743	208332	128	408219	293	111567	2288	134505	6779	493555	14218	122802	393	45000	14349	73302
ENSG00000091140.14		1721	3112	2977	1716	2744	1869	4580	2341	3513	2424	3295	4024	3424	4698	3955	3267	2333	7497	4449	5446	5201	8611	355	6531	2783	6871	1257	8184	645	5356	1446	6323	1664	8707	6373	11144	8110	4636	4234	6108	6304	6335	6513	6700	6366	5472	7887	4809
ENSG00000091157.14		454	507	400	306	656	412	381	552	883	478	590	827	399	1047	817	515	282	1280	612	1059	266	1418	37	1163	248	1277	83	1342	109	1489	177	899	280	1490	446	1394	540	568	337	911	535	975	484	1110	1030	714	617	723
ENSG00000091164.13		3715	1896	1794	1146	2861	1524	1603	1588	3289	1611	2741	2014	4248	2465	3714	1555	952	3221	2064	2538	1973	3551	116	2837	885	3806	553	3374	208	4267	742	3253	978	3432	3191	3830	2837	1761	2754	2896	4207	2222	2752	2213	2539	3623	1864	2226
ENSG00000091181.20		3	3	2	6	2	7	2	5	43	4	4	4	3	9	5	2	3	13	14	17	2	54	0	57	7	26	3	93	0	45	3	30	21	24	16	45	0	13	0	20	1	17	1	22	65	35	10	13
ENSG00000091262.16		1800	7639	1049	4931	558	5345	155	5435	846	5754	2198	11552	679	9473	264	7503	119	930	915	416	95	1015	50	973	487	3577	86	1163	157	1348	74	852	181	592	238	1041	659	743	656	400	48	542	554	1664	291	285	349	234
ENSG00000091317.8		1638	3868	2793	2834	2499	3453	3051	3328	2234	3993	6784	5742	1501	6609	5030	4120	2496	4726	5023	3361	7764	4813	315	4143	1517	2618	935	5485	445	6248	1743	4086	2522	6082	3627	6206	5158	2872	8194	4199	7610	3740	3870	3986	6881	5615	6148	2791
ENSG00000091409.15		1642	778	7004	512	6359	262	6470	766	6909	406	2755	705	2215	1102	5800	536	19107	11372	13096	12494	9407	12535	846	11928	6837	14565	2268	15402	4472	15527	5054	8370	4991	14281	6480	16503	20704	7514	11255	6765	23345	10431	21224	9569	28727	6154	48718	5249
ENSG00000091428.18		25	1067	187	710	345	2139	133	670	381	787	554	1092	164	1105	140	621	109	81	98	111	61	159	16	119	62	117	43	120	23	177	46	62	64	97	91	149	108	66	922	187	40	78	93	92	643	103	218	144
ENSG00000091436.17		3841	1171	7198	833	7883	1589	6382	1407	4202	1293	3836	1274	3992	1616	4724	1008	2563	4321	2659	9600	2215	2954	95	1171	2164	4739	701	770	774	1770	766	660	1107	1530	2467	2021	9007	1024	3643	9263	3572	1250	8935	1687	7295	8991	5696	7177
ENSG00000091483.7		2348	8488	7157	4970	3214	6258	2738	4501	3639	5699	3541	7186	4785	9051	4156	6038	3120	5880	2628	3774	3985	6399	662	5120	3571	6471	1133	6591	2110	7985	2419	6141	1822	8163	3451	8579	4606	2879	3145	3996	6865	4073	3990	5022	3657	4746	3010	3367
ENSG00000091490.11		7609	310	4884	486	10366	417	5416	1040	12937	802	7623	495	5915	553	6271	459	4152	9878	7286	4280	10522	12425	701	10869	4417	12174	1707	12712	2580	13150	1673	7535	4581	12534	3347	11658	9846	4949	23101	4906	7470	6816	9469	8287	11230	5567	11194	3603
ENSG00000091513.16		4223	524597	149	226054	191	268498	472	266762	176	397870	44816	638472	71	525927	531	341763	20	47	9	51	1	45	1	34	1	108	7	59	11	24	101	16	48	32	16	58	5	28	4	108	12	35	15	37	78	192	14	73
ENSG00000091527.16		2959	2961	6670	2546	8172	4372	10831	3740	6932	3465	7528	3513	4754	4720	8577	3088	4810	8325	6150	6269	7115	8315	490	8367	2545	5610	1268	10511	910	9294	2189	5151	2380	9042	4411	7663	10951	4605	6955	6178	8935	6684	9257	6969	11935	4513	9243	4160
ENSG00000091536.19		173	79	303	22	157	44	162	128	94	49	27	89	99	98	38	35	18	11	24	27	6	29	3	21	15	26	22	43	12	17	17	32	15	28	77	28	27	21	63	24	43	27	38	37	45	32	16	15
ENSG00000091542.9		3504	2743	4226	1786	3251	2708	6402	2498	3945	2249	2466	3198	3549	3101	5551	2293	2528	5409	2336	4129	1404	5096	349	3703	1309	6172	750	4518	802	5017	1183	3797	1324	4326	6056	4639	2678	1659	2980	3578	4164	2419	3650	4305	3256	2682	2433	2896
ENSG00000091583.11		4267	264580	518	136957	816	247814	592	173960	915	288146	34065	343067	2086	292865	282	240561	10	25	13	11	16	20	2	6	4	23	25	29	2	35	12	29	1	41	14	18	20	13	19	27	7	11	40	21	4	15	11	27
ENSG00000091592.16		57	151	334	325	506	168	404	456	994	389	603	238	208	153	505	182	103	299	451	417	104	569	30	548	106	357	69	509	34	432	183	328	248	322	8256	383	129	167	573	522	277	374	132	574	2668	197	597	282
ENSG00000091622.16		154	78	1588	68	1888	85	1632	183	229	102	1489	146	1234	164	382	170	699	2118	560	3474	441	1472	45	1615	345	857	95	1845	528	1624	264	1229	326	2159	294	2350	365	884	675	1326	918	1092	340	2522	348	823	614	963
ENSG00000091651.9		486	10	179	24	224	8	647	9	457	17	303	6	174	17	733	10	279	87	278	84	391	190	52	171	379	116	198	247	163	295	331	182	223	313	1016	227	1282	60	401	124	861	103	1072	176	845	266	664	89
ENSG00000091656.19		11	374	2311	265	167	510	757	532	91	446	142	697	12	760	361	401	50	140	187	494	24	84	2	41	7	103	22	18	1	25	50	5	67	79	61	99	141	59	75	379	6	62	162	61	593	345	70	423
ENSG00000091732.17		1120	494	759	290	802	383	780	377	938	406	592	545	709	548	879	330	334	458	470	378	394	532	174	424	269	386	168	578	137	584	219	441	347	549	945	502	833	153	706	373	454	262	796	443	696	593	893	351
ENSG00000091831.24		28	1561	36	836	60	1335	166	1233	86	823	344	3368	19	1617	57	1989	21	92	44	106	7	100	1	89	5	45	0	98	3	94	21	35	40	74	95	104	15	40	8	62	7	53	11	71	205	66	58	62
ENSG00000091844.8		524	5	168	5	631	3	129	10	349	6	201	1	420	7	903	5	4	18	64	43	46	47	0	25	13	40	9	45	2	54	16	37	13	38	82	36	42	21	79	31	15	23	37	48	65	62	95	36
ENSG00000091879.14		51	47	637	47	305	99	153	156	705	72	1157	46	178	50	700	95	130	97	199	172	195	233	12	128	141	85	157	91	43	206	103	60	163	105	422	152	392	46	197	203	212	75	192	109	901	103	867	169
ENSG00000091972.18		35	20	216	39	534	40	180	70	485	81	444	35	62	45	224	11	349	276	262	275	151	455	7	317	99	314	108	326	82	435	244	325	240	488	310	443	421	215	222	481	329	152	134	406	2074	549	391	258
ENSG00000091986.16		367	136	2125	502	6364	144	2029	837	5455	1135	2748	245	199	157	18438	177	1103	2772	5080	16288	744	6999	107	5833	336	3169	895	3013	98	2733	1989	2815	3290	3417	1858	6479	1897	1191	1277	9290	214	5312	2043	4472	18738	7246	2363	8822
ENSG00000092010.15		8766	5616	7762	3755	7260	3490	4976	3415	6274	4082	7105	4721	10013	5064	8676	4928	3811	11168	8712	5798	5670	9286	1886	15749	3156	18083	3070	10164	1329	11235	4933	11845	5902	13121	16253	11394	8178	4484	7135	7085	12995	6902	10111	7731	8027	22355	12442	6011
ENSG00000092020.10		427	194	470	145	289	157	551	174	324	154	434	190	420	225	562	183	85	659	503	496	340	760	13	602	145	1200	110	719	32	726	158	691	329	721	975	928	487	419	445	689	580	531	966	571	684	837	607	505
ENSG00000092036.18		283	126	305	190	229	253	467	152	397	166	235	200	343	149	246	155	144	498	196	188	321	603	54	362	183	691	133	407	118	734	290	599	414	485	937	511	540	200	359	405	593	190	585	460	385	407	495	396
ENSG00000092051.17		8	6	8	18	37	18	12	16	14	26	21	8	5	10	14	14	18	71	23	119	0	144	0	107	7	88	1	61	4	57	19	49	27	70	11	79	13	49	14	113	9	52	30	43	70	103	9	108
ENSG00000092068.20		38	77	597	476	276	240	3320	456	185	473	428	470	131	226	611	573	1267	2291	8978	1091	1309	2874	350	2166	904	4619	507	3027	1290	2117	916	1841	1320	3015	1443	1865	1571	620	2901	1011	1059	924	4784	2671	2605	1448	2280	918
ENSG00000092096.18		1566	270	327	208	195	93	125	158	719	219	288	103	158	110	210	103	177	847	279	1134	51	856	21	840	108	1294	103	481	35	593	223	325	517	633	181	768	198	226	264	1283	34	307	385	422	731	896	196	1027
ENSG00000092098.17		57	7	46	7	16	3	39	7	41	2	40	3	32	2	14	5	22	4	20	4	3	20	33	13	18	9	2	8	23	13	23	13	19	17	23	19	7	6	4	6	16	12	9	22	38	10	28	5
ENSG00000092108.22		2105	889	2813	647	1336	860	2153	975	1913	938	3273	1106	1807	1529	1540	1181	492	2386	1753	1573	943	2586	57	1968	424	2216	524	2672	138	2968	579	2170	599	2520	3031	2777	2213	1504	1590	1741	2358	1985	3960	2025	2080	2846	2343	1444
ENSG00000092140.16		294	142	664	134	411	164	904	199	577	165	798	184	376	237	498	144	187	439	632	472	470	774	12	498	153	422	128	723	30	998	178	508	202	784	1109	807	1388	364	726	638	1031	515	1932	585	956	767	1026	471
ENSG00000092148.13		3288	3265	5678	1934	4085	4460	4695	3824	4661	3904	7587	4375	3557	5756	2668	3398	1554	5233	5516	5993	2313	7401	189	4857	1409	4623	747	6668	901	8143	1508	3675	1503	6499	3545	7255	6207	3244	2673	4344	4645	4700	11201	5019	4950	2291	5814	3079
ENSG00000092200.12		7	11	40	37	8	32	18	33	35	14	40	25	21	25	25	16	5	19	24	21	13	32	1	18	2	38	0	19	2	24	8	25	14	15	36	40	15	10	8	22	30	24	11	31	28	13	27	21
ENSG00000092201.10		4087	1119	6925	1035	2547	1318	6819	1333	5566	1265	6959	1295	4224	1689	3624	1173	2788	4718	5314	5096	2857	5814	278	4263	2156	4665	1227	5271	902	6830	2494	3435	2051	6473	4703	5671	10508	2091	3729	4655	9134	2972	10119	4468	6490	3581	8833	3295
ENSG00000092203.15		2087	968	3638	758	2184	1160	2847	1147	2514	965	4276	1260	2802	1412	2026	1052	1330	4293	3301	3389	1162	4858	217	3415	1391	4867	749	4362	902	4762	2041	3725	1665	4718	3400	4753	3316	1689	2418	3369	3419	2958	4861	3573	2937	3198	4063	2482
ENSG00000092208.17		454	122	318	72	177	105	536	111	255	73	225	118	269	132	285	68	131	260	241	174	141	296	24	256	113	202	115	313	49	403	159	243	158	314	1291	347	524	145	176	267	560	174	804	230	513	456	483	229
ENSG00000092295.12		134	13	766	13	17	17	57	22	73	18	94	12	20	8	28	18	31	20	21	14	6	26	21	21	19	24	4	25	33	19	62	16	14	39	87	25	14	11	17	11	35	18	12	33	48	13	17	9
ENSG00000092330.18		1207	580	2209	704	1067	733	2063	760	1456	731	1722	913	1657	763	1662	701	504	2842	1633	1842	697	2749	209	2538	576	2345	524	2745	384	2359	865	2176	1247	2524	2654	2321	1852	933	1222	1989	2199	1630	2147	2244	2159	3407	2036	1644
ENSG00000092421.17		6290	228	6694	391	21868	214	284	833	7649	633	15704	436	6359	397	1150	465	99	6469	2930	4307	221	7667	80	4105	390	10570	82	7044	48	6812	116	4463	656	8192	445	8259	664	3325	652	4454	321	6183	914	6695	2177	1742	833	2161
ENSG00000092439.16		991	1903	2191	754	2486	880	2218	1173	1814	1021	2287	1633	871	2190	834	1138	386	1883	1426	1581	1792	2829	41	1868	580	2631	259	2315	114	3114	380	1822	421	2239	2568	2938	1719	1400	3019	1501	1795	1892	1977	2153	1885	1698	2651	1082
ENSG00000092445.12		1052	51	2302	121	4084	63	1644	98	1324	150	10359	75	3387	77	781	102	500	198	199	246	325	148	138	104	357	366	81	138	145	160	456	106	291	246	969	190	300	47	597	254	1063	89	951	140	337	269	433	219
ENSG00000092470.12		468	20	472	69	919	34	588	29	625	29	203	34	307	43	152	19	177	335	236	383	444	340	53	433	251	240	139	481	74	752	250	326	158	696	605	459	582	125	511	350	1515	224	637	316	372	608	562	323
ENSG00000092529.25		38	222	122	53	56	100	306	268	215	103	102	165	32	173	50	258	18	54	101	53	35	241	10	85	72	81	30	156	293	138	91	121	62	127	109	103	62	86	37	75	36	143	58	263	302	39	282	42
ENSG00000092531.10		302	127	440	133	530	104	573	145	516	160	559	216	212	212	282	167	232	785	519	438	372	880	75	730	364	1094	269	971	114	1241	252	771	532	1072	1162	1007	425	377	1064	623	691	673	589	740	675	880	717	540
ENSG00000092607.15		61	2225	12	614	112	707	29	515	43	1875	123	1691	13	4444	8	398	12	6	28	4	5	3	0	2	17	5	8	2	10	3	8	4	3	1	14	12	17	2	32	10	10	3	70	2	122	7	43	6
ENSG00000092621.13		249	6983	3562	4420	3917	7045	1225	4726	3005	5771	3789	9576	4723	7097	3268	4590	1662	1061	440	1476	633	836	349	514	838	850	277	597	1364	699	409	447	215	495	1313	795	875	248	421	1415	2934	510	2647	503	3514	862	3513	1853
ENSG00000092758.18		91	160	1833	137	384	62	37866	81	101	162	7930	237	246	126	29	34	270	133	102	227	101	144	92	280	269	110	67	151	42	116	193	123	218	121	45	183	651	39	26870	143	33	93	146	120	887	198	690	132
ENSG00000092820.18		6393	2798	10146	1602	5681	2850	17149	2813	7197	3034	8631	3481	7585	3880	32278	3299	9943	43641	17249	24558	8433	34490	4007	31217	16898	84367	5296	42936	7818	34081	11092	26082	26905	34219	17138	37062	26072	15276	16135	22817	35038	35370	24081	35548	18704	11655	16037	11416
ENSG00000092847.13		2571	502	2048	562	2939	611	2678	589	4190	580	2428	656	1240	948	1620	540	1270	2495	1859	2005	1719	3392	90	2102	678	4500	306	2714	473	3384	991	2070	699	2840	1514	3021	1665	1006	1034	1880	1598	1658	1684	2289	2143	1003	2520	1340
ENSG00000092853.14		749	8	201	11	319	4	429	8	710	12	343	6	69	20	998	15	366	125	265	150	659	142	36	251	172	121	100	300	66	390	189	135	98	491	252	283	684	72	190	147	878	163	482	165	349	200	564	104
ENSG00000092929.12		7041	219	1778	388	6763	287	1090	715	1272	503	8415	242	7016	237	3246	290	521	2304	1477	1154	487	1238	477	3093	1932	839	179	2140	464	1576	1632	1588	645	2393	956	1401	484	741	445	798	1934	2190	709	1926	1834	1076	1060	444
ENSG00000092931.11		767	397	857	276	859	320	1046	297	873	325	660	500	669	557	934	350	256	1827	929	1045	685	1787	58	1532	331	1462	188	1904	114	2038	175	1666	348	1835	766	2302	729	860	782	1070	1045	1413	894	1236	921	832	1197	807
ENSG00000092964.18		4825	1264	4147	1467	4236	981	1095	1764	6550	1591	6626	1113	6100	1543	5429	1247	2417	4404	2232	4086	3057	5473	334	3982	1386	4201	1044	3484	718	4138	2187	1752	2934	2932	4862	3552	3389	1161	6406	4270	5993	1721	3358	2222	4744	2920	1724	3045
ENSG00000092969.12		812	15	4432	38	724	43	621	196	4693	73	2957	71	4278	30	1334	26	93	90	130	248	39	61	2	56	44	103	43	33	9	48	41	23	82	62	121	70	234	24	97	152	38	39	105	31	197	232	81	137
ENSG00000092978.11		764	152	2848	139	762	197	1263	254	1800	187	2092	226	1255	285	623	204	393	368	606	414	702	535	23	353	283	716	137	641	104	670	133	391	170	573	1220	512	1052	297	995	383	842	353	960	430	1073	539	857	299
ENSG00000093000.19		3147	1067	3060	763	3107	1206	4390	1229	4188	1446	6012	1210	1870	1429	2812	1071	920	2500	2375	1744	2417	3122	158	2784	815	2292	353	3706	291	4259	800	2187	832	3035	2166	4026	3424	1485	1588	1800	4473	2288	3497	2185	3839	1714	3004	1304
ENSG00000093009.11		1001	18	236	27	536	6	1209	7	892	11	540	8	189	12	1302	16	624	199	367	128	723	231	129	363	566	182	421	380	459	381	984	219	369	708	1148	342	1102	83	337	227	1753	155	1059	317	1258	594	873	161
ENSG00000093010.15		14861	9048	8197	3479	8514	4313	4704	3817	8355	5386	15414	6673	4976	10186	8102	6069	3106	3094	3589	2342	3843	3560	1802	2895	5124	4165	3032	3597	11433	3577	7190	2931	3663	3233	8263	3782	4665	1026	5939	2230	6317	1525	5579	2280	5358	3059	7223	2192
ENSG00000093072.18		233	283	364	1317	1141	1194	3514	1025	2860	1134	1634	734	474	575	2477	779	852	4541	2076	1943	607	4521	142	7047	430	1658	142	5783	89	3464	968	4532	1276	4073	2487	3965	718	1958	416	1641	504	1692	911	3408	5175	1906	3069	2007
ENSG00000093134.15		24	523	22	247	25	527	45	722	24	605	177	654	54	618	33	464	4	3	8	2	2	5	1	6	2	5	10	8	0	4	0	1	22	4	20	6	5	8	1	31	32	4	13	5	37	5	74	3
ENSG00000093144.19		1212	2359	1138	735	301	1732	3395	1799	432	2347	2192	2983	2265	3404	1746	1030	872	4130	2967	3069	1617	4724	86	3483	825	4028	575	3655	251	4598	633	5690	854	5680	3407	5377	3983	2438	3789	3874	3814	3683	3489	3676	2679	4814	2670	2430
ENSG00000093167.18		1091	1861	2224	1206	1525	1782	1221	1671	2218	1580	2700	1693	1255	2008	4019	1606	790	4871	1953	2308	1254	5604	161	3720	925	5087	374	4369	223	5107	513	5123	996	5870	2437	5387	2905	2714	1973	3045	1956	4538	2679	4095	2858	2237	2794	2231
ENSG00000093183.14		724	434	2432	351	1128	377	620	416	1238	453	1258	448	863	519	2354	430	607	1001	888	1206	912	1299	37	943	331	2633	206	858	181	972	348	511	459	958	1038	938	1448	383	1117	1214	1421	537	996	956	2286	1317	1554	1129
ENSG00000093217.11		439	1777	893	1004	558	2000	245	1451	797	1465	749	1931	113	2648	237	1244	438	739	782	332	273	774	53	542	231	980	100	601	206	1056	277	501	194	772	492	882	875	273	318	437	412	524	1556	782	690	256	1191	263
ENSG00000094631.21		1253	6195	2606	3464	2467	3993	5289	4202	2321	4106	3838	5158	2209	8012	2167	3210	1629	2747	2630	1593	876	3682	415	2734	1551	2767	571	3327	2771	2918	1536	2352	1485	2953	2661	2892	4608	1006	1566	1596	1386	1595	2176	3578	2993	1087	3507	1020
ENSG00000094755.17		492	30	27	45	24598	82	127	309	193	205	1700	107	408	57	4711	85	79	22	30	21	352	14	4	37	5	34	9	55	57	23	9	19	12	23	432	25	27	44	4	15	280	15	3	43	41	157	173	10
ENSG00000094804.12		1120	29	466	31	996	10	1716	28	1614	19	736	54	362	56	1968	30	807	441	794	304	1304	474	59	581	791	377	310	748	241	842	427	411	425	1214	1977	709	2501	181	1019	418	2642	536	2902	488	1813	859	1724	280
ENSG00000094841.14		225	191	499	126	474	166	321	183	418	195	433	237	523	349	530	209	246	606	531	439	276	801	30	497	273	774	165	696	218	952	268	587	292	689	990	866	1737	404	506	580	543	480	1095	646	551	506	411	393
ENSG00000094916.16		6537	870	9206	787	7617	738	2421	928	6833	922	9702	1075	4387	1541	6598	937	2074	3585	2256	2931	4280	4969	101	3589	1689	2604	551	4949	834	6051	1725	2592	1294	5788	1789	4761	4543	1646	4601	3280	4162	2596	3894	3555	5945	1671	4789	2048
ENSG00000094963.14		47	190	195	373	166	95	40	157	390	424	196	56	10	114	73	202	32	129	42	58	4	136	9	117	1	121	8	25	0	51	29	20	31	28	72	61	15	17	10	173	5	40	13	26	696	266	58	552
ENSG00000094975.14		1394	391	9507	331	3094	388	2551	493	4242	426	7196	467	2421	486	1458	448	571	1475	1592	1257	1540	1921	63	1174	668	5904	328	1854	153	2174	242	1069	575	1930	2048	1718	2405	866	3561	1287	1840	1115	2406	1329	2434	1505	2214	914
ENSG00000095002.15		868	164	1727	174	2474	218	1778	196	1686	206	1596	267	826	339	1450	187	1052	891	1132	932	2612	1506	82	938	714	734	366	1250	202	1734	680	1098	468	1656	1698	1575	2856	601	1508	986	2771	703	3058	949	2422	1161	2687	855
ENSG00000095015.6		1536	352	4345	296	3245	351	1600	606	2370	482	10657	464	1672	772	695	326	504	956	921	592	964	1449	27	1088	438	1392	116	1445	86	1689	320	888	505	1275	1540	1381	917	613	1262	839	790	892	1213	1057	2154	755	1270	633
ENSG00000095059.16		281	27	215	26	97	28	244	62	376	28	178	40	351	19	69	19	77	23	130	20	49	74	28	59	80	55	48	55	147	33	67	45	95	42	157	37	61	30	44	26	84	47	90	98	206	19	222	13
ENSG00000095066.12		1769	714	4470	534	3405	470	2329	772	3358	543	4574	559	5500	616	1149	498	2344	2789	1745	947	992	2847	522	2458	1519	4717	670	3487	2204	2924	1392	3731	1242	2379	1751	4770	1439	981	2670	1315	1855	2542	2402	2652	3110	990	3359	680
ENSG00000095139.14		3559	3029	8706	2239	5017	3643	5753	3656	4154	3483	10816	4029	4331	5315	9341	3888	2585	9680	10314	7325	7547	10661	333	8053	3085	13441	1609	11092	1366	12810	2620	7397	2856	11840	9192	11070	9673	4641	12458	7225	11081	7364	12911	8736	11930	8453	9751	5655
ENSG00000095203.14		698	4148	652	2191	822	4183	744	3802	576	4144	1804	5357	569	4644	595	4972	1595	16225	4125	5111	4325	19412	155	10486	2348	18296	1168	13387	1223	16655	1728	14390	1346	17006	2200	20182	5315	8340	3969	9351	3394	14650	4326	13089	4036	3641	5677	3865
[truncated: 15,961 more rows]
[truncated: 268 more columns]
