# Supplementary material for: Drug repositioning for pan-cancers of the digestive system: Identification of amonafide and BX795 as potential therapeutics via integrative Omics analysis
Source: PLoS One. 2025 Jun 16;20(6):e0325700. doi: 10.1371/journal.pone.0325700 (PMC12169532; doi:10.1371/journal.pone.0325700)
Supplement: S2 Table — (XLSX) [file pone.0325700.s008.xlsx]

## Sheet: Table S2
Table S2: List of differentially expressed genes in six cancer types with details provided for CRC and LIHC
Red color marked：Top 150 upregulated and downregulated															COAD/READ								LIHC
COADREAD		LIHC		PAAD		STAD		ESCA		CHOL			COADREAD and LIHC Common Gene		baseMean	log2FoldChange	lfcSE	stat	pvalue	padj	Group		baseMean	log2FoldChange	lfcSE	stat	pvalue	padj	Group
ENSG00000167767.14	upregulated	ENSG00000117724.13	upregulated	ENSG00000124102.5	upregulated	ENSG00000164283.13	upregulated	ENSG00000163739.5	upregulated	ENSG00000183856.11	upregulated		ENSG00000005001.10		540.191	4.14508	0.220111	18.8317	4.15e-79	5.6e-77	upregulated		96.7617	-4.40412	0.365575	-12.0471	2.00841e-33	8.85154e-32	downregulated
ENSG00000164379.7	upregulated	ENSG00000089685.15	upregulated	ENSG00000137648.19	upregulated	ENSG00000123500.10	upregulated	ENSG00000180340.7	upregulated	ENSG00000117724.13	upregulated		ENSG00000005249.13		674.799	-2.36758	0.167957	-14.0964	4e-45	1.08e-43	downregulated		178.816	-2.93489	0.216564	-13.5521	7.70373e-42	5.48984e-40	downregulated
ENSG00000062038.14	upregulated	ENSG00000142945.13	upregulated	ENSG00000065618.21	upregulated	ENSG00000135094.11	upregulated	ENSG00000169429.11	upregulated	ENSG00000115339.14	upregulated		ENSG00000007216.15		1106.19	-3.16778	0.326207	-9.71096	2.71e-22	1.9e-21	downregulated		135.088	-2.17481	0.35202	-6.17809	6.48798e-10	3.41867e-09	downregulated
ENSG00000103888.17	upregulated	ENSG00000100526.20	upregulated	ENSG00000069011.16	upregulated	ENSG00000105989.10	upregulated	ENSG00000164283.13	upregulated	ENSG00000237649.8	upregulated		ENSG00000008300.17		519.088	2.25663	0.176419	12.7913	1.83e-37	3.25e-36	upregulated		143.436	2.9094	0.21171	13.7424	5.65593e-43	4.50258e-41	upregulated
ENSG00000175832.13	upregulated	ENSG00000175063.17	upregulated	ENSG00000101842.14	upregulated	ENSG00000095970.17	upregulated	ENSG00000138778.13	upregulated	ENSG00000148773.14	upregulated		ENSG00000009694.13		28.3566	-2.65868	0.28156	-9.44267	3.63e-21	2.38e-20	downregulated		260.217	-2.8439	0.345268	-8.23678	1.76905e-16	1.9577e-15	downregulated
ENSG00000164283.13	upregulated	ENSG00000148773.14	upregulated	ENSG00000147689.16	upregulated	ENSG00000157766.19	upregulated	ENSG00000136231.14	upregulated	ENSG00000112118.20	upregulated		ENSG00000011465.18		17467.5	-2.00313	0.189285	-10.5826	3.59e-26	3.23e-25	downregulated		8639.72	-3.8368	0.285564	-13.4359	3.72624e-41	2.55247e-39	downregulated
ENSG00000105464.3	upregulated	ENSG00000117399.14	upregulated	ENSG00000163993.7	upregulated	ENSG00000253293.5	upregulated	ENSG00000111665.12	upregulated	ENSG00000155066.16	upregulated		ENSG00000017427.17		68.0119	-2.15347	0.208989	-10.3042	6.74e-25	5.61e-24	downregulated		481.521	-2.25655	0.262741	-8.58847	8.81353e-18	1.10626e-16	downregulated
ENSG00000178773.15	upregulated	ENSG00000077152.11	upregulated	ENSG00000134398.15	upregulated	ENSG00000164932.13	upregulated	ENSG00000149948.14	upregulated	ENSG00000132698.15	upregulated		ENSG00000018236.15		202.763	-3.82745	0.228277	-16.7667	4.28e-63	2.64e-61	downregulated		91.058	-4.40909	0.392656	-11.2289	2.94128e-29	9.9012e-28	downregulated
ENSG00000163347.6	upregulated	ENSG00000090889.12	upregulated	ENSG00000172927.8	upregulated	ENSG00000187730.9	upregulated	ENSG00000068489.13	upregulated	ENSG00000112379.9	upregulated		ENSG00000019102.12		4258.76	-3.88259	0.283935	-13.6742	1.45e-42	3.43e-41	downregulated		193.259	-2.62484	0.298541	-8.79224	1.46612e-18	1.98549e-17	downregulated
ENSG00000060718.22	upregulated	ENSG00000169679.15	upregulated	ENSG00000151012.13	upregulated	ENSG00000179772.8	upregulated	ENSG00000090889.12	upregulated	ENSG00000100162.15	upregulated		ENSG00000039537.14		35.8396	-2.52946	0.260728	-9.70153	2.97e-22	2.08e-21	downregulated		27383.7	-2.32217	0.224539	-10.342	4.55116e-25	1.09432e-23	downregulated
ENSG00000101255.11	upregulated	ENSG00000146670.10	upregulated	ENSG00000074211.14	upregulated	ENSG00000122641.11	upregulated	ENSG00000169679.15	upregulated	ENSG00000129354.12	upregulated		ENSG00000043355.12		105.909	3.69688	0.357485	10.3414	4.58e-25	3.85e-24	upregulated		102.659	5.76405	0.397534	14.4995	1.2201e-47	1.22516e-45	upregulated
ENSG00000105989.10	upregulated	ENSG00000111206.13	upregulated	ENSG00000160182.3	upregulated	ENSG00000173621.9	upregulated	ENSG00000182600.9	upregulated	ENSG00000135373.13	upregulated		ENSG00000048462.11		299.52	-3.73547	0.253857	-14.7149	5.17e-49	1.72e-47	downregulated		13.2086	-3.17679	0.374698	-8.47827	2.28563e-17	2.75163e-16	downregulated
ENSG00000129474.16	upregulated	ENSG00000170312.16	upregulated	ENSG00000163586.10	upregulated	ENSG00000060718.22	upregulated	ENSG00000169174.11	upregulated	ENSG00000006611.17	upregulated		ENSG00000062524.16		543.816	-2.1985	0.263638	-8.33908	7.49e-17	3.69e-16	downregulated		93.429	-2.97934	0.22168	-13.4398	3.53203e-41	2.42886e-39	downregulated
ENSG00000122641.11	upregulated	ENSG00000237649.8	upregulated	ENSG00000203697.12	upregulated	ENSG00000099953.10	upregulated	ENSG00000134339.9	upregulated	ENSG00000058085.15	upregulated		ENSG00000064205.10		280.269	-4.66507	0.271943	-17.1546	5.81e-66	4.09e-64	downregulated		255.269	-2.29244	0.375376	-6.10706	1.01486e-09	5.24278e-09	downregulated
ENSG00000265688.2	upregulated	ENSG00000134690.11	upregulated	ENSG00000019102.12	upregulated	ENSG00000136231.14	upregulated	ENSG00000163507.14	upregulated	ENSG00000101276.18	upregulated		ENSG00000064300.9		247.966	-2.36545	0.217094	-10.896	1.2e-27	1.18e-26	downregulated		1039.97	-3.25454	0.229353	-14.1901	1.05469e-45	9.50993e-44	downregulated
ENSG00000101187.16	upregulated	ENSG00000011426.11	upregulated	ENSG00000124664.11	upregulated	ENSG00000105464.3	upregulated	ENSG00000121621.7	upregulated	ENSG00000119888.11	upregulated		ENSG00000064655.19		520.014	-2.96916	0.223142	-13.3062	2.13e-40	4.52e-39	downregulated		85.2169	-2.33876	0.261086	-8.95782	3.31156e-19	4.71217e-18	downregulated
ENSG00000187583.11	upregulated	ENSG00000135451.13	upregulated	ENSG00000198125.13	upregulated	ENSG00000148848.14	upregulated	ENSG00000181577.16	upregulated	ENSG00000106012.18	upregulated		ENSG00000065325.13		278.312	-3.96802	0.16626	-23.8663	6.9e-126	5.8e-123	downregulated		49.2412	-3.55616	0.313421	-11.3462	7.74202e-30	2.74749e-28	downregulated
ENSG00000197905.10	upregulated	ENSG00000123485.12	upregulated	ENSG00000109511.12	upregulated	ENSG00000050344.9	upregulated	ENSG00000117650.13	upregulated	ENSG00000104413.18	upregulated		ENSG00000070193.5		138.86	-2.29078	0.211609	-10.8255	2.61e-27	2.5e-26	downregulated		5.21923	-2.47814	0.396319	-6.2529	4.0291e-10	2.18023e-09	downregulated
ENSG00000181577.16	upregulated	ENSG00000183856.11	upregulated	ENSG00000131746.13	upregulated	ENSG00000130208.9	upregulated	ENSG00000146670.10	upregulated	ENSG00000186185.14	upregulated		ENSG00000071539.14		655.183	2.1761	0.120144	18.1124	2.54e-73	2.53e-71	upregulated		97.3822	2.75044	0.161779	17.0012	8.04422e-65	1.65309e-62	upregulated
ENSG00000181085.15	upregulated	ENSG00000166851.15	upregulated	ENSG00000145113.22	upregulated	ENSG00000160161.9	upregulated	ENSG00000125319.15	upregulated	ENSG00000117650.13	upregulated		ENSG00000071991.9		205.873	-5.0461	0.280223	-18.0074	1.7e-72	1.64e-70	downregulated		151.807	-3.90617	0.334401	-11.6811	1.59214e-31	6.23901e-30	downregulated
ENSG00000123500.10	upregulated	ENSG00000131747.15	upregulated	ENSG00000189280.3	upregulated	ENSG00000108821.14	upregulated	ENSG00000166670.10	upregulated	ENSG00000163362.11	upregulated		ENSG00000072133.11		459.348	-2.15615	0.255016	-8.45498	2.79e-17	1.42e-16	downregulated		40.4361	-5.39161	0.448066	-12.0331	2.3811e-33	1.03904e-31	downregulated
ENSG00000173898.14	upregulated	ENSG00000164611.13	upregulated	ENSG00000137699.17	upregulated	ENSG00000237424.1	upregulated	ENSG00000275713.2	upregulated	ENSG00000132470.14	upregulated		ENSG00000072657.9		206.708	-2.88586	0.229247	-12.5884	2.45e-36	4.04e-35	downregulated		88.1643	-2.54046	0.431637	-5.88563	3.96533e-09	1.88639e-08	downregulated
ENSG00000273604.2	upregulated	ENSG00000186185.14	upregulated	ENSG00000142627.13	upregulated	ENSG00000163347.6	upregulated	ENSG00000078081.8	upregulated	ENSG00000181218.5	upregulated		ENSG00000074276.10		5274.59	-2.11137	0.212578	-9.93221	3.02e-23	2.24e-22	downregulated		3258.86	-4.42104	0.346052	-12.7756	2.24276e-37	1.24642e-35	downregulated
ENSG00000137673.9	upregulated	ENSG00000204291.11	upregulated	ENSG00000101213.7	upregulated	ENSG00000101115.13	upregulated	ENSG00000106484.16	upregulated	ENSG00000138180.16	upregulated		ENSG00000074410.14		13490.7	-2.4394	0.188603	-12.9341	2.89e-38	5.36e-37	downregulated		476.766	2.10636	0.379924	5.54416	2.95366e-08	1.24821e-07	upregulated
ENSG00000203499.12	upregulated	ENSG00000115163.15	upregulated	ENSG00000129521.15	upregulated	ENSG00000165215.6	upregulated	ENSG00000169607.13	upregulated	ENSG00000104177.18	upregulated		ENSG00000078900.15		129.796	2.06339	0.173995	11.8589	1.93e-32	2.57e-31	upregulated		73.2247	2.92424	0.270503	10.8104	3.07411e-27	8.96514e-26	upregulated
ENSG00000249859.12	upregulated	ENSG00000165304.8	upregulated	ENSG00000164099.3	upregulated	ENSG00000181085.15	upregulated	ENSG00000088325.16	upregulated	ENSG00000170312.16	upregulated		ENSG00000086991.13		54.6175	2.84498	0.238274	11.9399	7.33e-33	9.94e-32	upregulated		39.3544	2.91367	0.185664	15.6932	1.68292e-55	2.58629e-53	upregulated
ENSG00000120254.16	upregulated	ENSG00000066279.18	upregulated	ENSG00000053747.17	upregulated	ENSG00000008300.17	upregulated	ENSG00000151790.9	upregulated	ENSG00000175793.12	upregulated		ENSG00000087258.16		907.957	-3.23881	0.216282	-14.9749	1.07e-50	3.85e-49	downregulated		1032.25	-3.53087	0.272371	-12.9635	1.97139e-38	1.19727e-36	downregulated
ENSG00000172031.7	upregulated	ENSG00000126787.13	upregulated	ENSG00000166391.15	upregulated	ENSG00000175832.13	upregulated	ENSG00000121152.10	upregulated	ENSG00000276043.5	upregulated		ENSG00000090530.10		1055.72	-2.28972	0.179878	-12.7293	4.07e-37	7.06e-36	downregulated		280.766	-2.0517	0.169716	-12.089	1.20784e-33	5.39046e-32	downregulated
ENSG00000137699.17	upregulated	ENSG00000112984.12	upregulated	ENSG00000099834.19	upregulated	ENSG00000133216.17	upregulated	ENSG00000138180.16	upregulated	ENSG00000175832.13	upregulated		ENSG00000092607.15		17.5071	2.39231	0.22707	10.5356	5.92e-26	5.2e-25	upregulated		1625.69	-2.60766	0.308201	-8.4609	2.65332e-17	3.17912e-16	downregulated
ENSG00000112559.15	upregulated	ENSG00000157456.8	upregulated	ENSG00000160181.9	upregulated	ENSG00000103888.17	upregulated	ENSG00000181544.15	upregulated	ENSG00000105048.17	upregulated		ENSG00000095713.14		63.3637	-2.67593	0.303585	-8.81443	1.2e-18	6.74e-18	downregulated		35.6439	-2.69195	0.351346	-7.66181	1.83332e-14	1.63638e-13	downregulated
ENSG00000114656.12	upregulated	ENSG00000111665.12	upregulated	ENSG00000066405.13	upregulated	ENSG00000105219.10	upregulated	ENSG00000137807.16	upregulated	ENSG00000144366.16	upregulated		ENSG00000099953.10		4552.3	3.90309	0.214113	18.2291	3.03e-74	3.23e-72	upregulated		532.015	2.56691	0.247964	10.352	4.0995e-25	9.92473e-24	upregulated
ENSG00000139515.6	upregulated	ENSG00000154839.10	upregulated	ENSG00000160180.15	upregulated	ENSG00000183682.8	upregulated	ENSG00000164109.14	upregulated	ENSG00000142945.13	upregulated		ENSG00000100146.18		184.076	-4.49553	0.248763	-18.0715	5.34e-73	5.22e-71	downregulated		7.58318	-2.37407	0.324282	-7.32101	2.4612e-13	1.94096e-12	downregulated
ENSG00000131188.12	upregulated	ENSG00000161888.11	upregulated	ENSG00000106541.12	upregulated	ENSG00000182492.16	upregulated	ENSG00000050344.9	upregulated	ENSG00000227036.8	upregulated		ENSG00000100302.7		928.825	-2.05555	0.165793	-12.3983	2.67e-35	4.19e-34	downregulated		44.4504	2.81457	0.193126	14.5738	4.12554e-48	4.28886e-46	upregulated
ENSG00000101115.13	upregulated	ENSG00000143228.13	upregulated	ENSG00000265763.4	upregulated	ENSG00000115507.10	upregulated	ENSG00000164761.9	upregulated	ENSG00000169679.15	upregulated		ENSG00000100625.9		39.5091	2.13547	0.215235	9.92156	3.35e-23	2.48e-22	upregulated		27.0199	2.40316	0.359011	6.69384	2.17396e-11	1.36242e-10	upregulated
ENSG00000088992.18	upregulated	ENSG00000130300.9	upregulated	ENSG00000168389.18	upregulated	ENSG00000128578.10	upregulated	ENSG00000077152.11	upregulated	ENSG00000196526.10	upregulated		ENSG00000101057.16		3002.73	2.05619	0.131632	15.6208	5.26e-55	2.28e-53	upregulated		324.699	3.42266	0.199566	17.1505	6.2322e-66	1.35977e-63	upregulated
ENSG00000088002.12	upregulated	ENSG00000117650.13	upregulated	ENSG00000149043.16	upregulated	ENSG00000206195.11	upregulated	ENSG00000143228.13	upregulated	ENSG00000114670.14	upregulated		ENSG00000101210.13		139.013	-2.38466	0.261988	-9.10217	8.85e-20	5.32e-19	downregulated		3268.78	3.96341	0.472384	8.39024	4.85142e-17	5.67058e-16	upregulated
ENSG00000254166.3	upregulated	ENSG00000178999.13	upregulated	ENSG00000108242.13	upregulated	ENSG00000225614.4	upregulated	ENSG00000076382.17	upregulated	ENSG00000112812.16	upregulated		ENSG00000101680.15		494.295	-2.6493	0.206898	-12.8048	1.54e-37	2.74e-36	downregulated		113.821	-2.08108	0.323328	-6.43643	1.22316e-10	7.03215e-10	downregulated
ENSG00000165376.11	upregulated	ENSG00000134057.15	upregulated	ENSG00000184678.10	upregulated	ENSG00000043355.12	upregulated	ENSG00000163121.10	upregulated	ENSG00000167642.13	upregulated		ENSG00000101746.15		20.1347	-2.67866	0.294074	-9.10879	8.33e-20	5.02e-19	downregulated		42.3825	-3.75909	0.390815	-9.61861	6.67295e-22	1.21204e-20	downregulated
ENSG00000089327.15	upregulated	ENSG00000225697.13	upregulated	ENSG00000113303.12	upregulated	ENSG00000146070.17	upregulated	ENSG00000118193.12	upregulated	ENSG00000143228.13	upregulated		ENSG00000101938.15		1597.09	-3.78965	0.243583	-15.5579	1.41e-54	5.96e-53	downregulated		79.1895	-3.12485	0.408258	-7.6541	1.94675e-14	1.73237e-13	downregulated
ENSG00000105219.10	upregulated	ENSG00000106462.11	upregulated	ENSG00000117983.17	upregulated	ENSG00000160957.14	upregulated	ENSG00000129195.16	upregulated	ENSG00000117399.14	upregulated		ENSG00000101955.15		759.086	-2.76439	0.200263	-13.8038	2.42e-43	5.88e-42	downregulated		384.483	-3.57126	0.252579	-14.1392	2.17799e-45	1.92458e-43	downregulated
ENSG00000165905.18	upregulated	ENSG00000171848.16	upregulated	ENSG00000241635.8	upregulated	ENSG00000150337.13	upregulated	ENSG00000187730.9	upregulated	ENSG00000143217.9	upregulated		ENSG00000104332.12		1249.12	-5.22911	0.273283	-19.1344	1.31e-81	1.97e-79	downregulated		189.945	-4.10881	0.277137	-14.8259	9.96479e-50	1.16628e-47	downregulated
ENSG00000173894.11	upregulated	ENSG00000152253.9	upregulated	ENSG00000140284.11	upregulated	ENSG00000151388.11	upregulated	ENSG00000119547.6	upregulated	ENSG00000175063.17	upregulated		ENSG00000105369.10		1137	-3.02472	0.260255	-11.6221	3.18e-31	3.89e-30	downregulated		110.705	-2.3897	0.299333	-7.9834	1.42352e-15	1.43924e-14	downregulated
ENSG00000122778.10	upregulated	ENSG00000187730.9	upregulated	ENSG00000064787.13	upregulated	ENSG00000173391.9	upregulated	ENSG00000131747.15	upregulated	ENSG00000198758.11	upregulated		ENSG00000105609.17		432.85	-2.60173	0.163792	-15.8844	8.13e-57	3.84e-55	downregulated		584.985	-2.40456	0.195338	-12.3097	8.03028e-35	3.87757e-33	downregulated
ENSG00000198535.5	upregulated	ENSG00000075218.19	upregulated	ENSG00000170498.9	upregulated	ENSG00000088882.8	upregulated	ENSG00000142945.13	upregulated	ENSG00000065328.17	upregulated		ENSG00000105989.10		240.887	5.92356	0.228603	25.912	4.9e-148	5.8e-145	upregulated		42.686	-4.51478	0.367549	-12.2835	1.11132e-34	5.35162e-33	downregulated
ENSG00000131389.17	upregulated	ENSG00000158402.20	upregulated	ENSG00000119946.11	upregulated	ENSG00000244306.11	upregulated	ENSG00000100526.20	upregulated	ENSG00000089685.15	upregulated		ENSG00000106034.18		1107.82	-2.3028	0.177908	-12.9438	2.55e-38	4.73e-37	downregulated		1381.15	-2.31771	0.224115	-10.3416	4.56695e-25	1.09663e-23	downregulated
ENSG00000015413.9	upregulated	ENSG00000080986.13	upregulated	ENSG00000224259.7	upregulated	ENSG00000087116.16	upregulated	ENSG00000101057.16	upregulated	ENSG00000166851.15	upregulated		ENSG00000106366.9		1328.93	2.23216	0.187579	11.8998	1.19e-32	1.59e-31	upregulated		17572.2	-2.78307	0.254445	-10.9378	7.60046e-28	2.33199e-26	downregulated
ENSG00000101224.17	upregulated	ENSG00000101412.13	upregulated	ENSG00000176092.16	upregulated	ENSG00000203747.12	upregulated	ENSG00000087586.18	upregulated	ENSG00000177685.17	upregulated		ENSG00000106483.12		1145.94	2.60414	0.273978	9.50493	2e-21	1.33e-20	upregulated		177.617	2.08129	0.30848	6.74693	1.51006e-11	9.65184e-11	upregulated
ENSG00000185269.12	upregulated	ENSG00000101057.16	upregulated	ENSG00000175793.12	upregulated	ENSG00000137807.16	upregulated	ENSG00000175832.13	upregulated	ENSG00000179178.11	upregulated		ENSG00000107159.13		1077.15	4.05075	0.280689	14.4314	3.28e-47	9.9e-46	upregulated		581.458	-2.38315	0.362968	-6.56573	5.1778e-11	3.10932e-10	downregulated
ENSG00000050344.9	upregulated	ENSG00000137135.18	upregulated	ENSG00000136379.12	upregulated	ENSG00000138755.6	upregulated	ENSG00000123975.5	upregulated	ENSG00000129195.16	upregulated		ENSG00000107518.18		85.1075	-3.16433	0.26151	-12.1002	1.05e-33	1.51e-32	downregulated		150.784	-2.39184	0.338709	-7.06164	1.64543e-12	1.18018e-11	downregulated
ENSG00000005001.10	upregulated	ENSG00000109805.10	upregulated	ENSG00000162078.11	upregulated	ENSG00000164694.17	upregulated	ENSG00000075218.19	upregulated	ENSG00000049283.18	upregulated		ENSG00000107562.16		3416.44	-2.84303	0.161283	-17.6276	1.51e-69	1.26e-67	downregulated		6823.16	-3.66576	0.221786	-16.5284	2.2918e-61	4.13296e-59	downregulated
ENSG00000196756.13	upregulated	ENSG00000071539.14	upregulated	ENSG00000060140.9	upregulated	ENSG00000130203.10	upregulated	ENSG00000186185.14	upregulated	ENSG00000111206.13	upregulated		ENSG00000108187.16		2349.25	-2.38931	0.176031	-13.5732	5.77e-42	1.32e-40	downregulated		8134.14	-2.34527	0.20839	-11.2542	2.20756e-29	7.48834e-28	downregulated
ENSG00000158106.14	upregulated	ENSG00000100162.15	upregulated	ENSG00000133328.4	upregulated	ENSG00000118785.14	upregulated	ENSG00000163599.17	upregulated	ENSG00000186193.9	upregulated		ENSG00000108381.11		153.861	-4.09156	0.205948	-19.867	7.86e-88	1.46e-85	downregulated		319.86	-2.58106	0.228416	-11.2998	1.31494e-29	4.5836e-28	downregulated
ENSG00000006118.15	upregulated	ENSG00000137807.16	upregulated	ENSG00000253293.5	upregulated	ENSG00000166415.15	upregulated	ENSG00000181885.18	upregulated	ENSG00000103222.20	upregulated		ENSG00000108823.16		211.753	-2.77522	0.243436	-11.4002	4.17e-30	4.75e-29	downregulated		100.361	-2.35649	0.286989	-8.21109	2.19185e-16	2.40004e-15	downregulated
ENSG00000120708.17	upregulated	ENSG00000161800.13	upregulated	ENSG00000135750.15	upregulated	ENSG00000128422.17	upregulated	ENSG00000196584.3	upregulated	ENSG00000140534.14	upregulated		ENSG00000108830.10		64.0909	-2.40066	0.2331	-10.2989	7.13e-25	5.92e-24	downregulated		378.132	-2.221	0.312805	-7.10026	1.24523e-12	9.08388e-12	downregulated
ENSG00000103257.9	upregulated	ENSG00000165480.16	upregulated	ENSG00000111291.8	upregulated	ENSG00000078098.14	upregulated	ENSG00000111247.15	upregulated	ENSG00000011426.11	upregulated		ENSG00000112175.8		263.632	-3.25555	0.231027	-14.0917	4.27e-45	1.15e-43	downregulated		85.4617	-4.66925	0.307111	-15.2038	3.33743e-52	4.21302e-50	downregulated
ENSG00000006704.11	upregulated	ENSG00000164283.13	upregulated	ENSG00000115616.3	upregulated	ENSG00000167767.14	upregulated	ENSG00000071539.14	upregulated	ENSG00000114346.14	upregulated		ENSG00000112183.15		129.534	-2.7083	0.20243	-13.379	8.03e-41	1.73e-39	downregulated		164.898	2.00275	0.259585	7.7152	1.20794e-14	1.10268e-13	upregulated
ENSG00000174951.11	upregulated	ENSG00000174371.17	upregulated	ENSG00000088340.17	upregulated	ENSG00000138316.11	upregulated	ENSG00000157766.19	upregulated	ENSG00000014914.21	upregulated		ENSG00000112936.19		2866.41	-4.55887	0.242177	-18.8245	4.76e-79	6.37e-77	downregulated		8349.05	-3.56063	0.300616	-11.8444	2.29973e-32	9.45189e-31	downregulated
ENSG00000115507.10	upregulated	ENSG00000169607.13	upregulated	ENSG00000043355.12	upregulated	ENSG00000181577.16	upregulated	ENSG00000024526.17	upregulated	ENSG00000130701.4	upregulated		ENSG00000112964.14		354.511	-2.90461	0.177637	-16.3514	4.25e-60	2.31e-58	downregulated		7494.87	-2.67046	0.223592	-11.9435	7.02439e-33	3.00586e-31	downregulated
ENSG00000108244.17	upregulated	ENSG00000139734.19	upregulated	ENSG00000169894.18	upregulated	ENSG00000075702.18	upregulated	ENSG00000165480.16	upregulated	ENSG00000121957.15	upregulated		ENSG00000113296.14		899.839	-2.19034	0.297846	-7.35394	1.92e-13	7.43e-13	downregulated		304.276	4.49353	0.301277	14.9149	2.63506e-50	3.16799e-48	upregulated
ENSG00000099953.10	upregulated	ENSG00000143476.18	upregulated	ENSG00000187017.17	upregulated	ENSG00000171388.12	upregulated	ENSG00000173432.12	upregulated	ENSG00000123473.16	upregulated		ENSG00000113594.10		662.893	-3.61625	0.151404	-23.8848	4.4e-126	3.9e-123	downregulated		1906.25	-3.3483	0.188021	-17.8081	6.11339e-71	1.66218e-68	downregulated
ENSG00000181652.19	upregulated	ENSG00000093009.11	upregulated	ENSG00000069764.10	upregulated	ENSG00000128342.5	upregulated	ENSG00000114346.14	upregulated	ENSG00000137203.15	upregulated		ENSG00000113739.10		480.245	3.02922	0.22048	13.7393	5.91e-43	1.42e-41	upregulated		470.493	3.04585	0.255637	11.9148	9.91488e-33	4.20206e-31	upregulated
ENSG00000071539.14	upregulated	ENSG00000156970.13	upregulated	ENSG00000129451.12	upregulated	ENSG00000169248.13	upregulated	ENSG00000123473.16	upregulated	ENSG00000143476.18	upregulated		ENSG00000113805.8		191.31	-3.55973	0.232338	-15.3214	5.5e-53	2.19e-51	downregulated		135.517	-3.05695	0.396862	-7.7028	1.33114e-14	1.2089e-13	downregulated
ENSG00000103253.19	upregulated	ENSG00000138778.13	upregulated	ENSG00000204616.11	upregulated	ENSG00000237988.5	upregulated	ENSG00000163975.12	upregulated	ENSG00000157456.8	upregulated		ENSG00000114200.10		374.354	-4.79271	0.239933	-19.9752	9.04e-89	1.82e-86	downregulated		4269.58	-3.56975	0.349296	-10.2198	1.61595e-24	3.6541e-23	downregulated
ENSG00000157193.18	upregulated	ENSG00000168078.10	upregulated	ENSG00000188910.8	upregulated	ENSG00000092853.14	upregulated	ENSG00000117724.13	upregulated	ENSG00000118193.12	upregulated		ENSG00000115507.10		69.3278	5.44304	0.298277	18.2483	2.14e-74	2.33e-72	upregulated		25.8184	3.65547	0.329545	11.0925	1.36442e-28	4.41636e-27	upregulated
ENSG00000138028.16	upregulated	ENSG00000120334.15	upregulated	ENSG00000134762.17	upregulated	ENSG00000056736.10	upregulated	ENSG00000262406.3	upregulated	ENSG00000185101.13	upregulated		ENSG00000116194.13		614.157	-4.88395	0.249267	-19.5932	1.77e-85	3.03e-83	downregulated		606.293	-2.25824	0.287174	-7.86366	3.73077e-15	3.60492e-14	downregulated
ENSG00000234753.5	upregulated	ENSG00000024526.17	upregulated	ENSG00000088836.14	upregulated	ENSG00000213468.7	upregulated	ENSG00000123485.12	upregulated	ENSG00000135451.13	upregulated		ENSG00000116748.21		111.886	-4.31712	0.274107	-15.7498	6.89e-56	3.11e-54	downregulated		7.16109	-3.57883	0.431572	-8.29255	1.1085e-16	1.2478e-15	downregulated
ENSG00000160401.15	upregulated	ENSG00000086991.13	upregulated	ENSG00000147255.19	upregulated	ENSG00000285278.1	upregulated	ENSG00000183856.11	upregulated	ENSG00000013588.9	upregulated		ENSG00000118271.12		47.9333	-2.74054	0.319071	-8.58912	8.76e-18	4.63e-17	downregulated		176525	-2.49762	0.300696	-8.30613	9.88781e-17	1.11874e-15	downregulated
ENSG00000135069.14	upregulated	ENSG00000075702.18	upregulated	ENSG00000180596.7	upregulated	ENSG00000135480.16	upregulated	ENSG00000126787.13	upregulated	ENSG00000083307.12	upregulated		ENSG00000118526.7		259.611	-2.09715	0.15168	-13.8262	1.77e-43	4.38e-42	downregulated		40.7803	-2.2796	0.201001	-11.3412	8.19926e-30	2.89811e-28	downregulated
ENSG00000179431.7	upregulated	ENSG00000121621.7	upregulated	ENSG00000163501.7	upregulated	ENSG00000228168.1	upregulated	ENSG00000165490.13	upregulated	ENSG00000134057.15	upregulated		ENSG00000120057.5		117.807	-5.52107	0.385509	-14.3215	1.61e-46	4.68e-45	downregulated		588.927	-7.78685	0.408407	-19.0664	4.80203e-81	2.3574e-78	downregulated
ENSG00000146858.8	upregulated	ENSG00000127564.17	upregulated	ENSG00000109321.11	upregulated	ENSG00000262585.1	upregulated	ENSG00000144395.18	upregulated	ENSG00000149328.15	upregulated		ENSG00000121207.12		39.7781	-3.62914	0.3482	-10.4226	1.96e-25	1.67e-24	downregulated		313.953	-3.60291	0.225528	-15.9755	1.89395e-57	3.01547e-55	downregulated
ENSG00000180914.10	upregulated	ENSG00000162745.10	upregulated	ENSG00000148926.10	upregulated	ENSG00000104951.16	upregulated	ENSG00000094804.12	upregulated	ENSG00000181085.15	upregulated		ENSG00000122756.15		399.986	-5.13585	0.281458	-18.2473	2.17e-74	2.36e-72	downregulated		525.513	-2.88268	0.388834	-7.41366	1.22857e-13	1.00614e-12	downregulated
ENSG00000088836.14	upregulated	ENSG00000112742.10	upregulated	ENSG00000104369.5	upregulated	ENSG00000120659.15	upregulated	ENSG00000035499.13	upregulated	ENSG00000131747.15	upregulated		ENSG00000122824.11		28.2786	-2.16769	0.221892	-9.76912	1.53e-22	1.09e-21	downregulated		22.4559	-4.90503	0.333188	-14.7215	4.69021e-49	5.31346e-47	downregulated
ENSG00000245694.10	upregulated	ENSG00000085840.13	upregulated	ENSG00000129514.8	upregulated	ENSG00000107807.13	upregulated	ENSG00000145386.11	upregulated	ENSG00000163082.10	upregulated		ENSG00000123560.14		535.031	-6.0774	0.265338	-22.9044	4.2e-116	2.7e-113	downregulated		9.42424	-4.90147	0.457335	-10.7175	8.42762e-27	2.37925e-25	downregulated
ENSG00000105664.11	upregulated	ENSG00000129173.13	upregulated	ENSG00000117472.10	upregulated	ENSG00000147889.18	upregulated	ENSG00000065328.17	upregulated	ENSG00000281398.4	upregulated		ENSG00000124253.11		7595.52	-3.42373	0.239078	-14.3206	1.63e-46	4.73e-45	downregulated		87171	-3.32925	0.301657	-11.0366	2.54617e-28	8.02112e-27	downregulated
ENSG00000135245.10	upregulated	ENSG00000276043.5	upregulated	ENSG00000064270.13	upregulated	ENSG00000123473.16	upregulated	ENSG00000135451.13	upregulated	ENSG00000099812.9	upregulated		ENSG00000125144.14		7613.15	-3.74988	0.211466	-17.7328	2.34e-70	2.06e-68	downregulated		34731.5	-7.35168	0.340642	-21.5819	2.6597e-103	3.6158e-100	downregulated
ENSG00000088826.18	upregulated	ENSG00000072571.20	upregulated	ENSG00000105523.3	upregulated	ENSG00000237686.7	upregulated	ENSG00000115163.15	upregulated	ENSG00000077152.11	upregulated		ENSG00000125148.7		6880.93	-2.45952	0.162494	-15.1361	9.36e-52	3.57e-50	downregulated		74230.9	-4.35429	0.255999	-17.009	7.04272e-65	1.46431e-62	downregulated
ENSG00000120149.9	upregulated	ENSG00000121152.10	upregulated	ENSG00000166866.13	upregulated	ENSG00000270547.6	upregulated	ENSG00000101115.13	upregulated	ENSG00000204650.14	upregulated		ENSG00000127083.7		125.241	-3.94617	0.291402	-13.542	8.83e-42	2e-40	downregulated		25.3716	-2.05594	0.33757	-6.09042	1.12617e-09	5.77897e-09	downregulated
ENSG00000165816.13	upregulated	ENSG00000138180.16	upregulated	ENSG00000166126.11	upregulated	ENSG00000062038.14	upregulated	ENSG00000115009.13	upregulated	ENSG00000185499.16	upregulated		ENSG00000127249.15		202.732	-3.17653	0.250752	-12.668	8.89e-37	1.51e-35	downregulated		47.6544	-4.72131	0.344471	-13.706	9.3488e-43	7.27847e-41	downregulated
ENSG00000157766.19	upregulated	ENSG00000094804.12	upregulated	ENSG00000168453.15	upregulated	ENSG00000117724.13	upregulated	ENSG00000142731.11	upregulated	ENSG00000074657.14	upregulated		ENSG00000127564.17		929.753	2.05228	0.140466	14.6105	2.41e-48	7.71e-47	upregulated		103.875	2.81413	0.181056	15.5429	1.77805e-54	2.59698e-52	upregulated
ENSG00000151388.11	upregulated	ENSG00000171388.12	upregulated	ENSG00000136231.14	upregulated	ENSG00000162849.16	upregulated	ENSG00000066279.18	upregulated	ENSG00000166145.14	upregulated		ENSG00000128573.26		564.984	-2.81376	0.224499	-12.5335	4.9e-36	7.98e-35	downregulated		180.598	-3.96166	0.385908	-10.2658	1.00481e-24	2.31525e-23	downregulated
ENSG00000164932.13	upregulated	ENSG00000113296.14	upregulated	ENSG00000271447.6	upregulated	ENSG00000130513.6	upregulated	ENSG00000117399.14	upregulated	ENSG00000174371.17	upregulated		ENSG00000128578.10		180.116	2.34623	0.164949	14.224	6.51e-46	1.85e-44	upregulated		60.5219	2.0658	0.226145	9.13483	6.55081e-20	9.91203e-19	upregulated
ENSG00000152669.9	upregulated	ENSG00000186871.7	upregulated	ENSG00000164078.13	upregulated	ENSG00000163975.12	upregulated	ENSG00000075702.18	upregulated	ENSG00000067225.18	upregulated		ENSG00000129451.12		847.463	4.14686	0.289519	14.3233	1.57e-46	4.56e-45	upregulated		13.774	-3.0608	0.410446	-7.45725	8.835e-14	7.33745e-13	downregulated
ENSG00000179546.4	upregulated	ENSG00000167513.9	upregulated	ENSG00000106384.12	upregulated	ENSG00000118193.12	upregulated	ENSG00000085999.13	upregulated	ENSG00000203499.12	upregulated		ENSG00000130600.19		515.655	2.25522	0.296932	7.59507	3.08e-14	1.25e-13	upregulated		12835.3	-3.00745	0.311262	-9.66215	4.36624e-22	8.01293e-21	downregulated
ENSG00000111110.12	upregulated	ENSG00000198826.11	upregulated	ENSG00000147041.12	upregulated	ENSG00000186564.6	upregulated	ENSG00000188610.12	upregulated	ENSG00000143179.16	upregulated		ENSG00000132465.12		77978.9	-4.48022	0.392849	-11.4045	3.97e-30	4.53e-29	downregulated		1289.03	-4.38618	0.32139	-13.6475	2.08829e-42	1.57048e-40	downregulated
ENSG00000106327.13	upregulated	ENSG00000118193.12	upregulated	ENSG00000184564.11	upregulated	ENSG00000154920.15	upregulated	ENSG00000124875.10	upregulated	ENSG00000101057.16	upregulated		ENSG00000133169.6		52.1433	-3.82065	0.306532	-12.4641	1.17e-35	1.88e-34	downregulated		118.673	-4.63703	0.405453	-11.4366	2.74279e-30	1.01409e-28	downregulated
ENSG00000213468.7	upregulated	ENSG00000154920.15	upregulated	ENSG00000136542.9	upregulated	ENSG00000071539.14	upregulated	ENSG00000146410.12	upregulated	ENSG00000161800.13	upregulated		ENSG00000133710.16		438.401	-2.17966	0.219679	-9.92203	3.34e-23	2.48e-22	downregulated		40.5411	2.3261	0.310616	7.48867	6.9574e-14	5.86912e-13	upregulated
ENSG00000162073.14	upregulated	ENSG00000129810.15	upregulated	ENSG00000139144.11	upregulated	ENSG00000183734.4	upregulated	ENSG00000253293.5	upregulated	ENSG00000134690.11	upregulated		ENSG00000133800.9		1109.8	-4.27679	0.199625	-21.4242	8e-102	2.7e-99	downregulated		989.53	-3.64919	0.22617	-16.1348	1.45366e-58	2.42363e-56	downregulated
ENSG00000171388.12	upregulated	ENSG00000102384.13	upregulated	ENSG00000144063.4	upregulated	ENSG00000142945.13	upregulated	ENSG00000178999.13	upregulated	ENSG00000121152.10	upregulated		ENSG00000134121.10		394.858	-2.9402	0.163579	-17.9741	3.11e-72	2.95e-70	downregulated		158.43	-3.00921	0.461866	-6.51533	7.25289e-11	4.26699e-10	downregulated
ENSG00000186193.9	upregulated	ENSG00000213347.10	upregulated	ENSG00000179674.4	upregulated	ENSG00000119547.6	upregulated	ENSG00000175063.17	upregulated	ENSG00000169607.13	upregulated		ENSG00000134201.12		194.978	-3.03483	0.160149	-18.95	4.41e-80	6.24e-78	downregulated		165.654	-2.35151	0.251443	-9.35206	8.59552e-21	1.41838e-19	downregulated
ENSG00000237686.7	upregulated	ENSG00000174059.17	upregulated	ENSG00000183914.14	upregulated	ENSG00000157193.18	upregulated	ENSG00000189143.9	upregulated	ENSG00000124429.18	upregulated		ENSG00000134339.9		30.0526	2.70461	0.378533	7.14498	9e-13	3.31e-12	upregulated		16113.5	-3.41006	0.374257	-9.11156	8.12066e-20	1.21934e-18	downregulated
ENSG00000261373.1	upregulated	ENSG00000137310.12	upregulated	ENSG00000259341.2	upregulated	ENSG00000132749.11	upregulated	ENSG00000151388.11	upregulated	ENSG00000075218.19	upregulated		ENSG00000134343.14		16.0476	-3.007	0.348428	-8.63017	6.13e-18	3.28e-17	downregulated		62.9426	-2.32054	0.316388	-7.33448	2.22589e-13	1.77119e-12	downregulated
ENSG00000180730.5	upregulated	ENSG00000007968.7	upregulated	ENSG00000009765.15	upregulated	ENSG00000188610.12	upregulated	ENSG00000093009.11	upregulated	ENSG00000125850.11	upregulated		ENSG00000135298.14		61.2876	-3.87852	0.224053	-17.3107	3.91e-67	2.94e-65	downregulated		22.0396	-3.55032	0.279666	-12.6949	6.31498e-37	3.43399e-35	downregulated
ENSG00000029153.14	upregulated	ENSG00000100302.7	upregulated	ENSG00000144852.19	upregulated	ENSG00000164761.9	upregulated	ENSG00000089685.15	upregulated	ENSG00000272620.2	upregulated		ENSG00000135333.14		542.916	-3.93362	0.245245	-16.0396	6.76e-58	3.39e-56	downregulated		3.00312	-2.83681	0.434588	-6.52759	6.6838e-11	3.94664e-10	downregulated
ENSG00000187730.9	upregulated	ENSG00000145386.11	upregulated	ENSG00000272620.2	upregulated	ENSG00000106483.12	upregulated	ENSG00000197299.12	upregulated	ENSG00000147799.11	upregulated		ENSG00000135423.13		9.13023	2.22001	0.223646	9.92645	3.19e-23	2.37e-22	upregulated		130.413	-3.59381	0.358935	-10.0124	1.34423e-23	2.7753e-22	downregulated
ENSG00000160957.14	upregulated	ENSG00000105011.9	upregulated	ENSG00000117394.24	upregulated	ENSG00000088325.16	upregulated	ENSG00000148773.14	upregulated	ENSG00000146072.6	upregulated		ENSG00000135447.17		195.634	-3.9645	0.308144	-12.8657	7.02e-38	1.27e-36	downregulated		5079.88	-2.20429	0.319191	-6.90587	4.98952e-12	3.38372e-11	downregulated
ENSG00000158055.16	upregulated	ENSG00000043355.12	upregulated	ENSG00000256612.7	upregulated	ENSG00000284543.1	upregulated	ENSG00000166851.15	upregulated	ENSG00000138772.13	upregulated		ENSG00000136011.15		73.1766	-2.12415	0.162051	-13.1079	2.97e-39	5.83e-38	downregulated		634.585	-6.66972	0.288317	-23.1333	2.1423e-118	9.4651e-115	downregulated
ENSG00000006327.14	upregulated	ENSG00000224189.8	upregulated	ENSG00000086548.9	upregulated	ENSG00000146410.12	upregulated	ENSG00000105173.14	upregulated	ENSG00000213186.8	upregulated		ENSG00000136546.16		754.046	-5.74488	0.26909	-21.3493	4e-101	1.27e-98	downregulated		59.6442	-3.19152	0.347926	-9.17299	4.6009e-20	7.07673e-19	downregulated
ENSG00000196754.13	upregulated	ENSG00000147113.17	upregulated	ENSG00000181019.13	upregulated	ENSG00000146670.10	upregulated	ENSG00000174371.17	upregulated	ENSG00000196793.14	upregulated		ENSG00000136573.14		99.5167	-2.85172	0.289525	-9.84964	6.88e-23	5e-22	downregulated		30.5559	-2.411	0.261222	-9.22968	2.71434e-20	4.29075e-19	downregulated
ENSG00000114270.17	upregulated	ENSG00000274070.2	upregulated	ENSG00000167619.13	upregulated	ENSG00000131203.13	upregulated	ENSG00000167900.12	upregulated	ENSG00000016402.13	upregulated		ENSG00000137077.8		1687.25	-2.51722	0.222664	-11.305	1.24e-29	1.37e-28	downregulated		1342.55	-2.75324	0.327114	-8.41678	3.86967e-17	4.55925e-16	downregulated
ENSG00000172164.15	upregulated	ENSG00000140534.14	upregulated	ENSG00000167600.14	upregulated	ENSG00000137673.9	upregulated	ENSG00000165215.6	upregulated	ENSG00000151690.15	upregulated		ENSG00000137265.15		584.51	-2.60203	0.209539	-12.4179	2.09e-35	3.3e-34	downregulated		129.306	-2.67165	0.262811	-10.1656	2.82239e-24	6.204e-23	downregulated
ENSG00000145506.14	upregulated	ENSG00000183763.9	upregulated	ENSG00000131015.5	upregulated	ENSG00000257512.1	upregulated	ENSG00000080986.13	upregulated	ENSG00000137807.16	upregulated		ENSG00000137558.9		307.399	-2.01592	0.242986	-8.29644	1.07e-16	5.23e-16	downregulated		40.5073	2.41649	0.402478	6.00404	1.92463e-09	9.54646e-09	upregulated
ENSG00000149243.16	upregulated	ENSG00000185633.10	upregulated	ENSG00000138109.11	upregulated	ENSG00000173894.11	upregulated	ENSG00000196611.5	upregulated	ENSG00000112984.12	upregulated		ENSG00000137673.9		968.074	6.38199	0.298657	21.369	2.6e-101	8.5e-99	upregulated		367.225	-2.50665	0.408956	-6.12939	8.82143e-10	4.58938e-09	downregulated
ENSG00000101057.16	upregulated	ENSG00000114346.14	upregulated	ENSG00000079385.23	upregulated	ENSG00000130475.14	upregulated	ENSG00000157456.8	upregulated	ENSG00000137269.15	upregulated		ENSG00000138615.6		869.733	-3.7181	0.262787	-14.1487	1.9e-45	5.26e-44	downregulated		92.5959	-2.98513	0.271488	-10.9954	4.0195e-28	1.25065e-26	downregulated
ENSG00000081277.13	upregulated	ENSG00000131055.5	upregulated	ENSG00000114248.10	upregulated	ENSG00000049249.9	upregulated	ENSG00000203760.9	upregulated	ENSG00000167695.15	upregulated		ENSG00000138795.10		379.221	2.00976	0.166924	12.04	2.19e-33	3.06e-32	upregulated		162.871	2.37477	0.28803	8.24486	1.65349e-16	1.83556e-15	upregulated
ENSG00000183248.12	upregulated	ENSG00000163535.18	upregulated	ENSG00000073756.12	upregulated	ENSG00000104899.8	upregulated	ENSG00000136108.15	upregulated	ENSG00000071539.14	upregulated		ENSG00000138944.8		458.828	-2.83334	0.216515	-13.0861	3.95e-39	7.72e-38	downregulated		20.1802	-2.45414	0.330901	-7.41653	1.20224e-13	9.85493e-13	downregulated
ENSG00000107807.13	upregulated	ENSG00000171241.9	upregulated	ENSG00000158373.8	upregulated	ENSG00000094804.12	upregulated	ENSG00000197408.10	upregulated	ENSG00000085491.17	upregulated		ENSG00000139144.11		6.80619	-3.70387	0.321132	-11.5338	8.91e-31	1.06e-29	downregulated		605.211	-2.38193	0.318194	-7.48579	7.11199e-14	5.9881e-13	downregulated
ENSG00000162004.18	upregulated	ENSG00000092853.14	upregulated	ENSG00000253368.4	upregulated	ENSG00000258227.7	upregulated	ENSG00000058085.15	upregulated	ENSG00000121621.7	upregulated		ENSG00000139209.16		342.103	-2.83413	0.283163	-10.0088	1.39e-23	1.06e-22	downregulated		22489.9	-2.04759	0.262732	-7.79349	6.51857e-15	6.14743e-14	downregulated
ENSG00000198720.13	upregulated	ENSG00000065328.17	upregulated	ENSG00000124107.5	upregulated	ENSG00000131015.5	upregulated	ENSG00000156970.13	upregulated	ENSG00000112559.15	upregulated		ENSG00000139289.13		3347.23	2.45033	0.167619	14.6184	2.14e-48	6.9e-47	upregulated		7071.53	-2.505	0.22751	-11.0105	3.40123e-28	1.06389e-26	downregulated
ENSG00000272502.1	upregulated	ENSG00000163808.17	upregulated	ENSG00000107159.13	upregulated	ENSG00000175063.17	upregulated	ENSG00000127564.17	upregulated	ENSG00000135931.18	upregulated		ENSG00000139515.6		423.502	4.65683	0.222581	20.922	3.38e-97	8.78e-95	upregulated		140.566	-2.16705	0.487779	-4.44269	8.88403e-06	2.62994e-05	downregulated
ENSG00000171017.11	upregulated	ENSG00000082684.16	upregulated	ENSG00000158125.10	upregulated	ENSG00000131747.15	upregulated	ENSG00000164611.13	upregulated	ENSG00000156711.17	upregulated		ENSG00000139547.7		26.838	2.20451	0.230507	9.56376	1.14e-21	7.69e-21	upregulated		17735.6	-3.17906	0.305808	-10.3956	2.59668e-25	6.42732e-24	downregulated
ENSG00000196611.5	upregulated	ENSG00000008300.17	upregulated	ENSG00000185332.8	upregulated	ENSG00000186185.14	upregulated	ENSG00000129810.15	upregulated	ENSG00000236699.9	upregulated		ENSG00000140538.16		72.693	-3.06766	0.213659	-14.3577	9.53e-47	2.82e-45	downregulated		36.6176	-2.28045	0.283194	-8.05263	8.10327e-16	8.38204e-15	downregulated
ENSG00000115363.14	upregulated	ENSG00000123473.16	upregulated	ENSG00000158315.11	upregulated	ENSG00000163739.5	upregulated	ENSG00000091651.9	upregulated	ENSG00000127564.17	upregulated		ENSG00000140835.10		39.2233	2.83339	0.328397	8.62795	6.25e-18	3.34e-17	upregulated		344.179	-7.07557	0.457417	-15.4685	5.65732e-54	7.93507e-52	downregulated
ENSG00000184949.16	upregulated	ENSG00000128709.13	upregulated	ENSG00000204991.11	upregulated	ENSG00000135638.14	upregulated	ENSG00000260027.5	upregulated	ENSG00000126787.13	upregulated		ENSG00000141338.14		881.245	-5.1205	0.221757	-23.0905	5.8e-118	3.8e-115	downregulated		1917.78	-2.55872	0.239638	-10.6774	1.29801e-26	3.60686e-25	downregulated
ENSG00000232445.2	upregulated	ENSG00000156509.14	upregulated	ENSG00000227258.6	upregulated	ENSG00000135451.13	upregulated	ENSG00000112984.12	upregulated	ENSG00000024526.17	upregulated		ENSG00000141431.12		112.753	-2.59192	0.199882	-12.9672	1.88e-38	3.51e-37	downregulated		44.4992	-2.61348	0.350736	-7.45141	9.23467e-14	7.65499e-13	downregulated
ENSG00000003249.15	upregulated	ENSG00000172244.9	upregulated	ENSG00000108602.18	upregulated	ENSG00000165376.11	upregulated	ENSG00000211893.4	upregulated	ENSG00000182272.12	upregulated		ENSG00000141434.12		850.985	-4.26035	0.335373	-12.7033	5.67e-37	9.72e-36	downregulated		60.6814	-3.9381	0.386869	-10.1794	2.45059e-24	5.44085e-23	downregulated
ENSG00000148848.14	upregulated	ENSG00000051341.14	upregulated	ENSG00000105048.17	upregulated	ENSG00000133063.16	upregulated	ENSG00000111206.13	upregulated	ENSG00000173702.7	upregulated		ENSG00000143196.5		820.989	-4.12292	0.245554	-16.7903	2.87e-63	1.79e-61	downregulated		191.874	-4.51881	0.366598	-12.3263	6.53529e-35	3.17303e-33	downregulated
ENSG00000158023.10	upregulated	ENSG00000184661.14	upregulated	ENSG00000185499.16	upregulated	ENSG00000049768.16	upregulated	ENSG00000161888.11	upregulated	ENSG00000082458.12	upregulated		ENSG00000143297.19		308.333	-2.15913	0.256404	-8.42079	3.74e-17	1.88e-16	downregulated		36.5978	-3.11453	0.34372	-9.06124	1.28974e-19	1.89788e-18	downregulated
ENSG00000131015.5	upregulated	ENSG00000131097.7	upregulated	ENSG00000181378.14	upregulated	ENSG00000123485.12	upregulated	ENSG00000171241.9	upregulated	ENSG00000162073.14	upregulated		ENSG00000144712.12		128.883	-2.09169	0.175451	-11.9218	9.12e-33	1.23e-31	downregulated		110.361	-2.55577	0.243991	-10.4749	1.12709e-25	2.87849e-24	downregulated
ENSG00000131746.13	upregulated	ENSG00000164176.13	upregulated	ENSG00000188993.3	upregulated	ENSG00000196335.13	upregulated	ENSG00000134057.15	upregulated	ENSG00000128422.17	upregulated		ENSG00000144820.8		603.559	-2.2802	0.266443	-8.55794	1.15e-17	6.02e-17	downregulated		549.481	-3.42631	0.267281	-12.8191	1.28099e-37	7.20986e-36	downregulated
ENSG00000142235.12	upregulated	ENSG00000147889.18	upregulated	ENSG00000099937.11	upregulated	ENSG00000121621.7	upregulated	ENSG00000139618.16	upregulated	ENSG00000088992.18	upregulated		ENSG00000145287.11		7664.03	-3.54714	0.249295	-14.2287	6.08e-46	1.73e-44	downregulated		251.477	-3.8467	0.210928	-18.237	2.62606e-74	8.92506e-72	downregulated
ENSG00000212993.5	upregulated	ENSG00000154096.14	upregulated	ENSG00000005884.18	upregulated	ENSG00000133048.13	upregulated	ENSG00000171848.16	upregulated	ENSG00000170921.15	upregulated		ENSG00000145708.11		18.243	-2.83659	0.200038	-14.1802	1.21e-45	3.4e-44	downregulated		1959.12	-6.77254	0.251435	-26.9355	8.4365e-160	1.491e-155	downregulated
ENSG00000133048.13	upregulated	ENSG00000112186.12	upregulated	ENSG00000166897.16	upregulated	ENSG00000101057.16	upregulated	ENSG00000145103.15	upregulated	ENSG00000139146.14	upregulated		ENSG00000145794.17		31.9741	-2.02689	0.225314	-8.99585	2.34e-19	1.37e-18	downregulated		22.6935	-2.76246	0.295761	-9.3402	9.61533e-21	1.57783e-19	downregulated
ENSG00000158555.15	upregulated	ENSG00000161381.14	upregulated	ENSG00000204618.8	upregulated	ENSG00000179603.18	upregulated	ENSG00000160957.14	upregulated	ENSG00000139734.19	upregulated		ENSG00000146013.11		145.961	-3.52513	0.267048	-13.2004	8.73e-40	1.79e-38	downregulated		33.9959	-2.3241	0.427487	-5.43665	5.42906e-08	2.20367e-07	downregulated
ENSG00000183734.4	upregulated	ENSG00000087586.18	upregulated	ENSG00000179546.4	upregulated	ENSG00000075218.19	upregulated	ENSG00000073111.14	upregulated	ENSG00000104140.7	upregulated		ENSG00000146151.14		18.7171	-3.34785	0.19334	-17.3159	3.57e-67	2.71e-65	downregulated		18.231	-3.93766	0.297068	-13.2551	4.21706e-40	2.74001e-38	downregulated
ENSG00000160862.13	upregulated	ENSG00000189057.11	upregulated	ENSG00000128298.17	upregulated	ENSG00000129654.8	upregulated	ENSG00000085840.13	upregulated	ENSG00000139514.13	upregulated		ENSG00000147655.12		272.073	-4.4893	0.233035	-19.2645	1.07e-82	1.67e-80	downregulated		60.3053	-2.53293	0.455635	-5.55911	2.7116e-08	1.15198e-07	downregulated
ENSG00000196335.13	upregulated	ENSG00000185585.20	upregulated	ENSG00000125968.9	upregulated	ENSG00000276043.5	upregulated	ENSG00000101670.12	upregulated	ENSG00000162814.11	upregulated		ENSG00000147889.18		202.495	2.52859	0.208746	12.1133	8.99e-34	1.29e-32	upregulated		229.291	3.37287	0.251094	13.4327	3.88951e-41	2.65402e-39	upregulated
ENSG00000198610.11	upregulated	ENSG00000196584.3	upregulated	ENSG00000143320.9	upregulated	ENSG00000065328.17	upregulated	ENSG00000008517.18	upregulated	ENSG00000114529.13	upregulated		ENSG00000148488.17		105.927	-2.33964	0.222933	-10.4948	9.13e-26	7.96e-25	downregulated		67.4646	-3.6343	0.24838	-14.632	1.75505e-48	1.87982e-46	downregulated
ENSG00000139289.13	upregulated	ENSG00000101447.15	upregulated	ENSG00000101188.5	upregulated	ENSG00000169245.6	upregulated	ENSG00000092853.14	upregulated	ENSG00000137747.16	upregulated		ENSG00000148948.8		32.9822	-2.19757	0.254672	-8.62904	6.19e-18	3.31e-17	downregulated		31.9988	-2.80115	0.259514	-10.7938	3.68175e-27	1.06668e-25	downregulated
ENSG00000068650.18	upregulated	ENSG00000162062.15	upregulated	ENSG00000103269.14	upregulated	ENSG00000111206.13	upregulated	ENSG00000178752.16	upregulated	ENSG00000114923.17	upregulated		ENSG00000149294.17		624.293	-3.10864	0.193967	-16.0266	8.33e-58	4.16e-56	downregulated		155.052	-3.3032	0.261153	-12.6485	1.14028e-36	6.12528e-35	downregulated
ENSG00000127564.17	upregulated	ENSG00000109674.4	upregulated	ENSG00000164690.8	upregulated	ENSG00000127564.17	upregulated	ENSG00000198826.11	upregulated	ENSG00000157470.12	upregulated		ENSG00000150045.12		14.5875	-2.31497	0.206945	-11.1864	4.75e-29	5.06e-28	downregulated		30.5977	-2.04537	0.187313	-10.9195	9.29836e-28	2.82354e-26	downregulated
ENSG00000253438.4	upregulated	ENSG00000186868.16	upregulated	ENSG00000106089.12	upregulated	ENSG00000148773.14	upregulated	ENSG00000160161.9	upregulated	ENSG00000198648.11	upregulated		ENSG00000150625.16		418.164	-5.6859	0.336098	-16.9174	3.35e-64	2.17e-62	downregulated		274.364	-4.52411	0.239411	-18.8968	1.21172e-79	5.49094e-77	downregulated
ENSG00000108379.10	upregulated	ENSG00000122952.17	upregulated	ENSG00000204613.11	upregulated	ENSG00000138152.10	upregulated	ENSG00000144354.14	upregulated	ENSG00000145386.11	upregulated		ENSG00000150627.16		43.695	-3.36204	0.235679	-14.2654	3.6e-46	1.03e-44	downregulated		8.76994	-2.10517	0.198139	-10.6247	2.28707e-26	6.15211e-25	downregulated
ENSG00000107159.13	upregulated	ENSG00000168268.11	upregulated	ENSG00000196754.13	upregulated	ENSG00000225953.3	upregulated	ENSG00000148346.12	upregulated	ENSG00000158106.14	upregulated		ENSG00000151012.13		518.799	2.09545	0.192787	10.8692	1.62e-27	1.57e-26	upregulated		264.158	3.82289	0.322756	11.8445	2.29766e-32	9.45189e-31	upregulated
ENSG00000128422.17	upregulated	ENSG00000103710.11	upregulated	ENSG00000087510.7	upregulated	ENSG00000165490.13	upregulated	ENSG00000122861.16	upregulated	ENSG00000274070.2	upregulated		ENSG00000151892.15		570.441	-3.33773	0.208099	-16.0392	6.81e-58	3.41e-56	downregulated		2329.24	-2.01048	0.324973	-6.18659	6.14785e-10	3.24913e-09	downregulated
ENSG00000228109.1	upregulated	ENSG00000101003.10	upregulated	ENSG00000104368.19	upregulated	ENSG00000137699.17	upregulated	ENSG00000237649.8	upregulated	ENSG00000088836.14	upregulated		ENSG00000153822.14		18.024	-2.36638	0.332297	-7.1213	1.07e-12	3.91e-12	downregulated		98.212	-5.53313	0.381676	-14.497	1.26648e-47	1.26455e-45	downregulated
ENSG00000236751.2	upregulated	ENSG00000085999.13	upregulated	ENSG00000176920.13	upregulated	ENSG00000174938.14	upregulated	ENSG00000138160.7	upregulated	ENSG00000132692.19	upregulated		ENSG00000156006.5		419.327	-2.13977	0.176567	-12.1187	8.4e-34	1.22e-32	downregulated		1290.05	-4.58484	0.336578	-13.6219	2.96593e-42	2.19317e-40	downregulated
ENSG00000276043.5	upregulated	ENSG00000123219.13	upregulated	ENSG00000247095.3	upregulated	ENSG00000090889.12	upregulated	ENSG00000148942.15	upregulated	ENSG00000103089.9	upregulated		ENSG00000156234.7		540.347	-2.17493	0.299773	-7.25527	4.01e-13	1.51e-12	downregulated		329.378	-2.22608	0.417322	-5.33421	9.59606e-08	3.77457e-07	downregulated
ENSG00000262585.1	upregulated	ENSG00000198758.11	upregulated	ENSG00000130821.17	upregulated	ENSG00000142661.19	upregulated	ENSG00000162062.15	upregulated	ENSG00000143797.12	upregulated		ENSG00000156738.18		417.333	-3.34468	0.344193	-9.71745	2.54e-22	1.79e-21	downregulated		54.8668	-2.17625	0.311176	-6.99362	2.6789e-12	1.87428e-11	downregulated
ENSG00000129451.12	upregulated	ENSG00000185480.12	upregulated	ENSG00000134240.12	upregulated	ENSG00000255026.1	upregulated	ENSG00000051341.14	upregulated	ENSG00000178999.13	upregulated		ENSG00000157766.19		235.647	3.7623	0.219153	17.1674	4.66e-66	3.29e-64	upregulated		44.3248	2.81634	0.340754	8.26504	1.39651e-16	1.56008e-15	upregulated
ENSG00000078114.19	upregulated	ENSG00000169213.7	upregulated	ENSG00000170537.13	upregulated	ENSG00000203799.13	upregulated	ENSG00000154839.10	upregulated	ENSG00000205336.14	upregulated		ENSG00000158023.10		71.4622	2.46734	0.164317	15.0158	5.79e-51	2.11e-49	upregulated		77.0475	-2.3538	0.206853	-11.3791	5.31451e-30	1.92466e-28	downregulated
ENSG00000240204.3	upregulated	ENSG00000110492.15	upregulated	ENSG00000186204.15	upregulated	ENSG00000189143.9	upregulated	ENSG00000123496.8	upregulated	ENSG00000171241.9	upregulated		ENSG00000158458.21		29.1856	-3.43702	0.257684	-13.3381	1.39e-40	2.98e-39	downregulated		40.3051	2.01218	0.274722	7.32443	2.39908e-13	1.89619e-12	upregulated
ENSG00000204335.4	upregulated	ENSG00000128266.9	upregulated	ENSG00000233377.1	upregulated	ENSG00000198535.5	upregulated	ENSG00000184661.14	upregulated	ENSG00000165304.8	upregulated		ENSG00000160801.14		50.9053	-2.48239	0.214019	-11.599	4.17e-31	5.08e-30	downregulated		724.171	-3.82704	0.228075	-16.7798	3.43072e-63	6.59035e-61	downregulated
ENSG00000128578.10	upregulated	ENSG00000186827.11	upregulated	ENSG00000136059.14	upregulated	ENSG00000100985.7	upregulated	ENSG00000105989.10	upregulated	ENSG00000197122.12	upregulated		ENSG00000160856.21		108.766	-2.10803	0.274253	-7.68645	1.51e-14	6.3e-14	downregulated		34.0792	-2.04945	0.274549	-7.46476	8.34508e-14	6.94689e-13	downregulated
ENSG00000169247.14	upregulated	ENSG00000147257.15	upregulated	ENSG00000198835.4	upregulated	ENSG00000138180.16	upregulated	ENSG00000011426.11	upregulated	ENSG00000085840.13	upregulated		ENSG00000160868.15		716.971	-2.90858	0.329614	-8.82419	1.1e-18	6.2e-18	downregulated		104879	-5.9037	0.401741	-14.6953	6.91093e-49	7.63355e-47	downregulated
ENSG00000138152.10	upregulated	ENSG00000164330.17	upregulated	ENSG00000285517.1	upregulated	ENSG00000136881.12	upregulated	ENSG00000117122.14	upregulated	ENSG00000176920.13	upregulated		ENSG00000162460.7		386.127	-3.70513	0.219863	-16.852	1.01e-63	6.47e-62	downregulated		1578.47	-3.23191	0.30322	-10.6586	1.58916e-26	4.37465e-25	downregulated
ENSG00000273079.6	upregulated	ENSG00000074181.9	upregulated	ENSG00000124116.19	upregulated	ENSG00000143476.18	upregulated	ENSG00000253755.1	upregulated	ENSG00000175029.17	upregulated		ENSG00000162706.13		304.802	-5.06518	0.233898	-21.6555	5.4e-104	2.2e-101	downregulated		11.4923	-2.39732	0.381917	-6.27706	3.45028e-10	1.87968e-09	downregulated
ENSG00000185885.16	upregulated	ENSG00000182379.10	upregulated	ENSG00000124466.9	upregulated	ENSG00000124875.10	upregulated	ENSG00000120659.15	upregulated	ENSG00000096433.11	upregulated		ENSG00000163586.10		58136.9	-3.88031	0.263501	-14.726	4.39e-49	1.47e-47	downregulated		74958.9	-2.60318	0.338586	-7.6884	1.4899e-14	1.34685e-13	downregulated
ENSG00000011201.12	upregulated	ENSG00000173546.7	upregulated	ENSG00000174564.13	upregulated	ENSG00000167513.9	upregulated	ENSG00000136295.15	upregulated	ENSG00000135749.19	upregulated		ENSG00000163687.14		654.428	-3.60396	0.231035	-15.5992	7.37e-55	3.18e-53	downregulated		3016.62	-3.78529	0.244648	-15.4724	5.32863e-54	7.59459e-52	downregulated
ENSG00000145244.12	upregulated	ENSG00000113739.10	upregulated	ENSG00000149948.14	upregulated	ENSG00000169679.15	upregulated	ENSG00000104899.8	upregulated	ENSG00000156970.13	upregulated		ENSG00000163735.7		682.108	4.43849	0.368645	12.04	2.19e-33	3.06e-32	upregulated		61.2252	-2.03942	0.432102	-4.71977	2.36116e-06	7.65807e-06	downregulated
ENSG00000169174.11	upregulated	ENSG00000182963.11	upregulated	ENSG00000106258.15	upregulated	ENSG00000143228.13	upregulated	ENSG00000051180.17	upregulated	ENSG00000101311.16	upregulated		ENSG00000163817.16		659.963	2.47774	0.29389	8.43082	3.43e-17	1.73e-16	upregulated		34.328	-2.96863	0.412467	-7.19726	6.1435e-13	4.65584e-12	downregulated
ENSG00000183856.11	upregulated	ENSG00000151012.13	upregulated	ENSG00000197408.10	upregulated	ENSG00000111981.5	upregulated	ENSG00000211896.7	upregulated	ENSG00000138160.7	upregulated		ENSG00000164107.9		486.469	-4.03532	0.288676	-13.9787	2.1e-44	5.48e-43	downregulated		169.158	-3.80795	0.322255	-11.8166	3.20404e-32	1.29874e-30	downregulated
ENSG00000267530.3	upregulated	ENSG00000165891.16	upregulated	ENSG00000189366.9	upregulated	ENSG00000169607.13	upregulated	ENSG00000170312.16	upregulated	ENSG00000204580.13	upregulated		ENSG00000164120.14		4980.56	-3.56416	0.200769	-17.7526	1.65e-70	1.46e-68	downregulated		5731.67	-2.7674	0.361321	-7.65911	1.87232e-14	1.66866e-13	downregulated
ENSG00000042832.12	upregulated	ENSG00000180785.10	upregulated	ENSG00000103888.17	upregulated	ENSG00000204610.13	upregulated	ENSG00000273802.2	upregulated	ENSG00000091844.8	upregulated		ENSG00000164128.7		162.031	-2.95879	0.225474	-13.1226	2.45e-39	4.86e-38	downregulated		357.41	-2.96544	0.21786	-13.6116	3.41458e-42	2.49363e-40	downregulated
ENSG00000125895.5	upregulated	ENSG00000132692.19	upregulated	ENSG00000151715.8	upregulated	ENSG00000156510.13	upregulated	ENSG00000167513.9	upregulated	ENSG00000154358.22	upregulated		ENSG00000164161.10		323.053	-2.45206	0.222631	-11.014	3.27e-28	3.32e-27	downregulated		506.663	-7.14472	0.375153	-19.0448	7.25715e-81	3.46637e-78	downregulated
ENSG00000143882.12	upregulated	ENSG00000105173.14	upregulated	ENSG00000188833.10	upregulated	ENSG00000131650.14	upregulated	ENSG00000105464.3	upregulated	ENSG00000102384.13	upregulated		ENSG00000164176.13		2267.69	-2.3725	0.133227	-17.808	6.13e-71	5.47e-69	downregulated		158.103	2.55037	0.189122	13.4853	1.90896e-41	1.32823e-39	upregulated
ENSG00000075275.18	upregulated	ENSG00000140945.17	upregulated	ENSG00000176678.6	upregulated	ENSG00000165480.16	upregulated	ENSG00000101003.10	upregulated	ENSG00000137460.9	upregulated		ENSG00000164283.13		138.493	5.52896	0.191122	28.929	5.2e-184	1.3e-180	upregulated		270.399	4.37293	0.262918	16.6323	4.0657e-62	7.48469e-60	upregulated
ENSG00000101104.13	upregulated	ENSG00000091651.9	upregulated	ENSG00000245694.10	upregulated	ENSG00000174371.17	upregulated	ENSG00000154920.15	upregulated	ENSG00000144554.12	upregulated		ENSG00000164530.15		540.918	-5.48321	0.277081	-19.7892	3.69e-87	6.59e-85	downregulated		21.2708	-3.51322	0.371989	-9.4444	3.57459e-21	6.06856e-20	downregulated
ENSG00000113739.10	upregulated	ENSG00000188095.6	upregulated	ENSG00000099960.13	upregulated	ENSG00000117650.13	upregulated	ENSG00000144820.8	upregulated	ENSG00000123485.12	upregulated		ENSG00000164932.13		693.522	3.38547	0.199542	16.9662	1.46e-64	9.71e-63	upregulated		159.384	2.65155	0.272902	9.71612	2.57392e-22	4.84439e-21	upregulated
ENSG00000009950.16	upregulated	ENSG00000151725.12	upregulated	ENSG00000196611.5	upregulated	ENSG00000183856.11	upregulated	ENSG00000102384.13	upregulated	ENSG00000189334.9	upregulated		ENSG00000165376.11		2668.32	5.75679	0.289009	19.9191	2.78e-88	5.34e-86	upregulated		4013.16	-2.19986	0.336425	-6.53893	6.19617e-11	3.67836e-10	downregulated
ENSG00000274080.1	upregulated	ENSG00000146410.12	upregulated	ENSG00000196878.15	upregulated	ENSG00000125398.8	upregulated	ENSG00000072571.20	upregulated	ENSG00000167513.9	upregulated		ENSG00000165816.13		1379.34	3.85354	0.22363	17.2318	1.53e-66	1.12e-64	upregulated		16.125	-2.80823	0.295445	-9.50506	1.9993e-21	3.44047e-20	downregulated
ENSG00000104415.14	upregulated	ENSG00000115507.10	upregulated	ENSG00000162545.6	upregulated	ENSG00000139292.13	upregulated	ENSG00000206195.11	upregulated	ENSG00000186871.7	upregulated		ENSG00000165966.16		355.318	-4.29804	0.295956	-14.5226	8.72e-48	2.71e-46	downregulated		31.1085	-4.12766	0.34286	-12.0389	2.21864e-33	9.70544e-32	downregulated
ENSG00000062282.15	upregulated	ENSG00000091972.18	upregulated	ENSG00000280693.2	upregulated	ENSG00000186193.9	upregulated	ENSG00000211897.9	upregulated	ENSG00000138778.13	upregulated		ENSG00000166183.16		298.022	-3.08148	0.254443	-12.1107	9.27e-34	1.33e-32	downregulated		3358.21	-3.94352	0.380617	-10.3609	3.73564e-25	9.08115e-24	downregulated
ENSG00000111981.5	upregulated	ENSG00000175879.9	upregulated	ENSG00000101187.16	upregulated	ENSG00000118513.19	upregulated	ENSG00000101224.17	upregulated	ENSG00000144730.19	upregulated		ENSG00000166206.15		147.574	-3.15656	0.289918	-10.8878	1.32e-27	1.29e-26	downregulated		268.907	-3.14062	0.390771	-8.03698	9.20788e-16	9.43915e-15	downregulated
ENSG00000175592.9	upregulated	ENSG00000169855.20	upregulated	ENSG00000254166.3	upregulated	ENSG00000237649.8	upregulated	ENSG00000025708.14	upregulated	ENSG00000141934.10	upregulated		ENSG00000166292.12		244.034	-3.89992	0.192147	-20.2966	1.38e-91	3.04e-89	downregulated		179.579	-2.01477	0.260105	-7.74599	9.48385e-15	8.77529e-14	downregulated
ENSG00000255650.6	upregulated	ENSG00000206195.11	upregulated	ENSG00000132821.12	upregulated	ENSG00000066279.18	upregulated	ENSG00000204610.13	upregulated	ENSG00000163814.8	upregulated		ENSG00000166391.15		3050.65	-3.34253	0.26196	-12.7597	2.75e-37	4.82e-36	downregulated		3513.23	-3.51791	0.350145	-10.047	9.47112e-24	1.98556e-22	downregulated
ENSG00000124602.10	upregulated	ENSG00000171208.10	upregulated	ENSG00000114771.14	upregulated	ENSG00000105664.11	upregulated	ENSG00000204936.10	upregulated	ENSG00000128298.17	upregulated		ENSG00000166405.15		56.243	-3.44833	0.264541	-13.0351	7.72e-39	1.48e-37	downregulated		52.9241	-3.53935	0.312561	-11.3237	1.00117e-29	3.52465e-28	downregulated
ENSG00000162849.16	upregulated	ENSG00000078900.15	upregulated	ENSG00000204610.13	upregulated	ENSG00000211892.4	upregulated	ENSG00000148848.14	upregulated	ENSG00000166503.9	upregulated		ENSG00000166415.15		462.602	2.65074	0.322258	8.22553	1.94e-16	9.31e-16	upregulated		1857.28	-3.08144	0.308669	-9.98299	1.80937e-23	3.69676e-22	downregulated
ENSG00000100867.15	upregulated	ENSG00000171658.8	upregulated	ENSG00000125508.3	upregulated	ENSG00000205089.8	upregulated	ENSG00000278023.7	upregulated	ENSG00000132359.15	upregulated		ENSG00000166482.12		4522	-2.26872	0.179447	-12.6429	1.23e-36	2.06e-35	downregulated		1197.49	-3.47947	0.32089	-10.8432	2.14816e-27	6.33797e-26	downregulated
ENSG00000142408.6	upregulated	ENSG00000178752.16	upregulated	ENSG00000143797.12	upregulated	ENSG00000160867.15	upregulated	ENSG00000109805.10	upregulated	ENSG00000189143.9	upregulated		ENSG00000166819.12		284.075	-2.43055	0.282979	-8.58913	8.76e-18	4.63e-17	downregulated		831.573	-2.48699	0.289512	-8.5903	8.67394e-18	1.09029e-16	downregulated
ENSG00000122861.16	upregulated	ENSG00000177602.5	upregulated	ENSG00000103460.17	upregulated	ENSG00000262406.3	upregulated	ENSG00000099953.10	upregulated	ENSG00000074181.9	upregulated		ENSG00000167434.10		9158.88	-6.52491	0.383872	-16.9976	8.55e-65	5.77e-63	downregulated		49.8446	2.00605	0.346184	5.79475	6.84226e-09	3.14659e-08	upregulated
ENSG00000110944.9	upregulated	ENSG00000285280.2	upregulated	ENSG00000155066.16	upregulated	ENSG00000156970.13	upregulated	ENSG00000237424.1	upregulated	ENSG00000111412.6	upregulated		ENSG00000167741.11		5604.61	-2.12546	0.196543	-10.8142	2.95e-27	2.82e-26	downregulated		79.4313	-4.94688	0.42233	-11.7133	1.08956e-31	4.31743e-30	downregulated
ENSG00000134317.18	upregulated	ENSG00000226330.1	upregulated	ENSG00000002587.10	upregulated	ENSG00000165891.16	upregulated	ENSG00000186871.7	upregulated	ENSG00000188112.9	upregulated		ENSG00000167757.14		331.223	2.22131	0.286863	7.74343	9.68e-15	4.09e-14	upregulated		89.1677	-5.96243	0.583734	-10.2143	1.71121e-24	3.85743e-23	downregulated
ENSG00000254726.3	upregulated	ENSG00000147485.13	upregulated	ENSG00000157214.14	upregulated	ENSG00000013588.9	upregulated	ENSG00000105011.9	upregulated	ENSG00000099953.10	upregulated		ENSG00000167767.14		875.709	6.74533	0.190104	35.4824	9.2e-276	1.6e-271	upregulated		248.789	-2.35755	0.348306	-6.76864	1.30002e-11	8.36684e-11	downregulated
ENSG00000163032.12	upregulated	ENSG00000137672.13	upregulated	ENSG00000131187.10	upregulated	ENSG00000113946.4	upregulated	ENSG00000163808.17	upregulated	ENSG00000124766.7	upregulated		ENSG00000168079.17		2024.55	-4.6922	0.235813	-19.898	4.24e-88	8.06e-86	downregulated		148.644	-4.73472	0.387345	-12.2235	2.32839e-34	1.0915e-32	downregulated
ENSG00000102265.12	upregulated	ENSG00000272405.1	upregulated	ENSG00000188738.15	upregulated	ENSG00000145103.15	upregulated	ENSG00000187608.10	upregulated	ENSG00000115163.15	upregulated		ENSG00000168081.9		33.3229	-2.18723	0.24871	-8.79428	1.44e-18	8.03e-18	downregulated		4.80479	-2.38978	0.388046	-6.1585	7.34365e-10	3.85231e-09	downregulated
ENSG00000172927.8	upregulated	ENSG00000114646.10	upregulated	ENSG00000181649.8	upregulated	ENSG00000184661.14	upregulated	ENSG00000163600.13	upregulated	ENSG00000132749.11	upregulated		ENSG00000168477.19		2449.28	-4.01528	0.211117	-19.0192	1.18e-80	1.71e-78	downregulated		583.849	-2.30558	0.223263	-10.3268	5.33256e-25	1.2667e-23	downregulated
ENSG00000258227.7	upregulated	ENSG00000175445.17	upregulated	ENSG00000167642.13	upregulated	ENSG00000112984.12	upregulated	ENSG00000143476.18	upregulated	ENSG00000181634.8	upregulated		ENSG00000168702.18		13.5558	-2.67618	0.34088	-7.85079	4.13e-15	1.8e-14	downregulated		41.3516	-2.01302	0.382946	-5.25666	1.46697e-07	5.62993e-07	downregulated
ENSG00000130513.6	upregulated	ENSG00000173894.11	upregulated	ENSG00000198074.10	upregulated	ENSG00000274979.1	upregulated	ENSG00000254521.7	upregulated	ENSG00000184661.14	upregulated		ENSG00000169313.10		45.1419	-3.3309	0.200791	-16.5889	8.38e-62	4.89e-60	downregulated		34.3159	-2.55632	0.226763	-11.2731	1.78177e-29	6.11441e-28	downregulated
ENSG00000183742.13	upregulated	ENSG00000263412.1	upregulated	ENSG00000230882.1	upregulated	ENSG00000174939.11	upregulated	ENSG00000147536.12	upregulated	ENSG00000162062.15	upregulated		ENSG00000169715.15		4887.5	-3.33867	0.220093	-15.1693	5.64e-52	2.16e-50	downregulated		19186.3	-5.49841	0.312937	-17.5703	4.15694e-69	1.06472e-66	downregulated
ENSG00000233695.2	upregulated	ENSG00000116675.16	upregulated	ENSG00000132470.14	upregulated	ENSG00000149948.14	upregulated	ENSG00000140534.14	upregulated	ENSG00000070882.13	upregulated		ENSG00000169862.19		46.8647	-3.71975	0.21417	-17.3683	1.44e-67	1.12e-65	downregulated		241.577	-3.13712	0.463002	-6.77561	1.23882e-11	7.99038e-11	downregulated
ENSG00000008300.17	upregulated	ENSG00000128652.11	upregulated	ENSG00000170425.3	upregulated	ENSG00000189280.3	upregulated	ENSG00000124102.5	upregulated	ENSG00000162522.11	upregulated		ENSG00000170153.11		669.73	-3.16463	0.216739	-14.6011	2.76e-48	8.81e-47	downregulated		112.767	-2.25676	0.266376	-8.47205	2.41103e-17	2.89864e-16	downregulated
ENSG00000197191.6	upregulated	ENSG00000099953.10	upregulated	ENSG00000115641.19	upregulated	ENSG00000126787.13	upregulated	ENSG00000134690.11	upregulated	ENSG00000080986.13	upregulated		ENSG00000170381.14		159.088	-5.12658	0.296308	-17.3015	4.58e-67	3.43e-65	downregulated		64.4301	-4.16283	0.381523	-10.9111	1.02037e-27	3.09313e-26	downregulated
ENSG00000184292.7	upregulated	ENSG00000175793.12	upregulated	ENSG00000244161.1	upregulated	ENSG00000268756.1	upregulated	ENSG00000179750.16	upregulated	ENSG00000109805.10	upregulated		ENSG00000170476.16		1417.92	-2.48663	0.233993	-10.627	2.23e-26	2.03e-25	downregulated		190.609	-2.70167	0.337921	-7.99497	1.2961e-15	1.31492e-14	downregulated
ENSG00000169429.11	upregulated	ENSG00000244306.11	upregulated	ENSG00000225969.2	upregulated	ENSG00000228709.1	upregulated	ENSG00000165304.8	upregulated	ENSG00000085831.15	upregulated		ENSG00000171388.12		280.032	3.36924	0.20538	16.4049	1.76e-60	9.84e-59	upregulated		233.601	3.63094	0.240329	15.1082	1.42961e-51	1.75454e-49	upregulated
ENSG00000166670.10	upregulated	ENSG00000187013.4	upregulated	ENSG00000169247.14	upregulated	ENSG00000088836.14	upregulated	ENSG00000049768.16	upregulated	ENSG00000146267.12	upregulated		ENSG00000171658.8		89.0363	-2.12019	0.191772	-11.0558	2.06e-28	2.11e-27	downregulated		113.932	4.79468	0.448929	10.6802	1.25933e-26	3.50489e-25	upregulated
ENSG00000179846.10	upregulated	ENSG00000173702.7	upregulated	ENSG00000221947.8	upregulated	ENSG00000267892.1	upregulated	ENSG00000196550.10	upregulated	ENSG00000075391.17	upregulated		ENSG00000171951.5		389.986	-2.9279	0.181125	-16.1651	8.89e-59	4.58e-57	downregulated		15.1432	3.00963	0.423964	7.09877	1.25868e-12	9.17306e-12	upregulated
ENSG00000099194.6	upregulated	ENSG00000240498.9	upregulated	ENSG00000189120.5	upregulated	ENSG00000170312.16	upregulated	ENSG00000169894.18	upregulated	ENSG00000101236.17	upregulated		ENSG00000172031.7		163.718	4.18583	0.19702	21.2457	3.6e-100	1.05e-97	upregulated		11.9523	2.64095	0.32557	8.11176	4.98908e-16	5.27977e-15	upregulated
ENSG00000143333.7	upregulated	ENSG00000179772.8	upregulated	ENSG00000185567.7	upregulated	ENSG00000181885.18	upregulated	ENSG00000131015.5	upregulated	ENSG00000183248.12	upregulated		ENSG00000172260.15		715.304	-3.05926	0.168584	-18.1468	1.36e-73	1.38e-71	downregulated		15.881	-2.19989	0.256767	-8.56767	1.05604e-17	1.31433e-16	downregulated
ENSG00000141527.18	upregulated	ENSG00000035499.13	upregulated	ENSG00000108352.13	upregulated	ENSG00000231806.3	upregulated	ENSG00000158402.20	upregulated	ENSG00000272168.8	upregulated		ENSG00000172724.12		434.759	-2.70567	0.285268	-9.48464	2.43e-21	1.61e-20	downregulated		562.503	-3.02447	0.345362	-8.75739	1.99817e-18	2.67123e-17	downregulated
ENSG00000131650.14	upregulated	ENSG00000225953.3	upregulated	ENSG00000085552.17	upregulated	ENSG00000140835.10	upregulated	ENSG00000149927.18	upregulated	ENSG00000101412.13	upregulated		ENSG00000172955.17		555.074	-2.17191	0.209486	-10.3678	3.47e-25	2.94e-24	downregulated		18460.7	-2.07545	0.236748	-8.76653	1.84261e-18	2.46887e-17	downregulated
ENSG00000104899.8	upregulated	ENSG00000073111.14	upregulated	ENSG00000186529.16	upregulated	ENSG00000179546.4	upregulated	ENSG00000165891.16	upregulated	ENSG00000109089.7	upregulated		ENSG00000173114.13		53.0295	-2.2315	0.192578	-11.5875	4.77e-31	5.8e-30	downregulated		40.5171	-3.50951	0.238366	-14.7232	4.57571e-49	5.21719e-47	downregulated
ENSG00000160183.17	upregulated	ENSG00000135454.14	upregulated	ENSG00000092607.15	upregulated	ENSG00000111057.11	upregulated	ENSG00000163734.4	upregulated	ENSG00000021300.14	upregulated		ENSG00000173467.9		2764.88	-2.11675	0.254226	-8.32625	8.34e-17	4.09e-16	downregulated		11.9879	-2.92409	0.469134	-6.23295	4.57731e-10	2.45955e-09	downregulated
ENSG00000163132.8	upregulated	ENSG00000125878.6	upregulated	ENSG00000070526.15	upregulated	ENSG00000237575.4	upregulated	ENSG00000180745.5	upregulated	ENSG00000261068.2	upregulated		ENSG00000173894.11		374.696	3.3496	0.172707	19.3946	8.57e-84	1.39e-81	upregulated		123.503	2.06492	0.198151	10.421	1.98888e-25	4.9576e-24	upregulated
ENSG00000142102.16	upregulated	ENSG00000158406.5	upregulated	ENSG00000196352.16	upregulated	ENSG00000180745.5	upregulated	ENSG00000086300.16	upregulated	ENSG00000167183.3	upregulated		ENSG00000173930.9		111.492	-4.11232	0.269284	-15.2713	1.19e-52	4.65e-51	downregulated		349.986	-4.39405	0.350448	-12.5384	4.6033e-36	2.37184e-34	downregulated
ENSG00000182492.16	upregulated	ENSG00000176092.16	upregulated	ENSG00000203499.12	upregulated	ENSG00000140832.10	upregulated	ENSG00000177602.5	upregulated	ENSG00000196935.9	upregulated		ENSG00000174992.8		29262	-6.71881	0.391179	-17.1758	4.03e-66	2.86e-64	downregulated		1126.22	-3.09861	0.342733	-9.04088	1.55413e-19	2.27745e-18	downregulated
ENSG00000078098.14	upregulated	ENSG00000245694.10	upregulated	ENSG00000102554.14	upregulated	ENSG00000099812.9	upregulated	ENSG00000124635.9	upregulated	ENSG00000090889.12	upregulated		ENSG00000175084.12		41137.2	-3.90202	0.354088	-11.0199	3.06e-28	3.12e-27	downregulated		59.7677	-2.92811	0.350444	-8.35543	6.51945e-17	7.5306e-16	downregulated
ENSG00000101194.18	upregulated	ENSG00000224805.2	upregulated	ENSG00000141449.15	upregulated	ENSG00000224272.2	upregulated	ENSG00000100162.15	upregulated	ENSG00000173621.9	upregulated		ENSG00000175161.14		87.8621	-5.21981	0.290894	-17.944	5.34e-72	5e-70	downregulated		34.6162	-3.61739	0.375517	-9.63309	5.79588e-22	1.05817e-20	downregulated
ENSG00000108375.13	upregulated	ENSG00000166897.16	upregulated	ENSG00000198203.10	upregulated	ENSG00000166670.10	upregulated	ENSG00000137812.20	upregulated	ENSG00000261183.5	upregulated		ENSG00000175785.13		468.401	-5.49911	0.272298	-20.1952	1.08e-90	2.3e-88	downregulated		16.3106	-5.22142	0.395746	-13.1938	9.51971e-40	6.11788e-38	downregulated
ENSG00000087116.16	upregulated	ENSG00000164932.13	upregulated	ENSG00000179913.11	upregulated	ENSG00000156234.7	upregulated	ENSG00000267892.1	upregulated	ENSG00000154839.10	upregulated		ENSG00000177103.15		77.1239	-3.26042	0.248693	-13.1102	2.88e-39	5.67e-38	downregulated		30.4053	-2.22888	0.305468	-7.29658	2.95169e-13	2.30819e-12	downregulated
ENSG00000147889.18	upregulated	ENSG00000270547.6	upregulated	ENSG00000162543.6	upregulated	ENSG00000007952.18	upregulated	ENSG00000109674.4	upregulated	ENSG00000169436.17	upregulated		ENSG00000178752.16		79.8745	2.82433	0.245683	11.4959	1.38e-30	1.64e-29	upregulated		30.1828	2.2217	0.208432	10.6591	1.58099e-26	4.35894e-25	upregulated
ENSG00000117122.14	upregulated	ENSG00000008735.14	upregulated	ENSG00000224511.2	upregulated	ENSG00000257743.8	upregulated	ENSG00000168078.10	upregulated	ENSG00000184792.16	upregulated		ENSG00000179674.4		1037.91	-2.74875	0.172887	-15.8991	6.43e-57	3.06e-55	downregulated		60.5891	-2.33122	0.333842	-6.98301	2.88913e-12	2.00864e-11	downregulated
ENSG00000227619.3	upregulated	ENSG00000135324.6	upregulated	ENSG00000257512.1	upregulated	ENSG00000205277.9	upregulated	ENSG00000276043.5	upregulated	ENSG00000163898.10	upregulated		ENSG00000180875.5		1118.55	-4.36118	0.235101	-18.5503	8.11e-77	9.75e-75	downregulated		1375.23	-3.82604	0.434586	-8.80388	1.32163e-18	1.79947e-17	downregulated
ENSG00000135480.16	upregulated	ENSG00000130032.17	upregulated	ENSG00000108511.10	upregulated	ENSG00000135100.18	upregulated	ENSG00000112299.8	upregulated	ENSG00000198753.12	upregulated		ENSG00000182379.10		197.201	3.32517	0.31446	10.5742	3.92e-26	3.52e-25	upregulated		123.493	3.69179	0.30528	12.0931	1.14817e-33	5.13712e-32	upregulated
ENSG00000138795.10	upregulated	ENSG00000143061.18	upregulated	ENSG00000187288.12	upregulated	ENSG00000178999.13	upregulated	ENSG00000166803.14	upregulated	ENSG00000093009.11	upregulated		ENSG00000182492.16		6354.35	2.38162	0.192739	12.3567	4.48e-35	6.97e-34	upregulated		15472.4	-2.03446	0.208662	-9.75	1.84474e-22	3.52455e-21	downregulated
ENSG00000163735.7	upregulated	ENSG00000121904.17	upregulated	ENSG00000131037.15	upregulated	ENSG00000236699.9	upregulated	ENSG00000128342.5	upregulated	ENSG00000196878.15	upregulated		ENSG00000182836.10		45.8926	-4.12945	0.263219	-15.6883	1.82e-55	8.02e-54	downregulated		157.275	-2.93194	0.325393	-9.01045	2.05215e-19	2.97276e-18	downregulated
ENSG00000112494.10	upregulated	ENSG00000157680.15	upregulated	ENSG00000173376.14	upregulated	ENSG00000274080.1	upregulated	ENSG00000244306.11	upregulated	ENSG00000287315.1	upregulated		ENSG00000183230.17		78.9359	-4.09329	0.275675	-14.8482	7.14e-50	2.47e-48	downregulated		213.67	-3.98508	0.306615	-12.997	1.27208e-38	7.83328e-37	downregulated
ENSG00000262188.2	upregulated	ENSG00000176933.5	upregulated	ENSG00000147036.12	upregulated	ENSG00000115163.15	upregulated	ENSG00000257743.8	upregulated	ENSG00000143061.18	upregulated		ENSG00000183287.14		318.089	-4.341	0.249583	-17.393	9.32e-68	7.36e-66	downregulated		247.177	-5.89437	0.297924	-19.7848	4.02433e-87	2.96341e-84	downregulated
ENSG00000086991.13	upregulated	ENSG00000167619.13	upregulated	ENSG00000189334.9	upregulated	ENSG00000148735.15	upregulated	ENSG00000049249.9	upregulated	ENSG00000163975.12	upregulated		ENSG00000183549.10		26.798	-2.91742	0.229879	-12.6911	6.62e-37	1.13e-35	downregulated		7162.48	-2.2246	0.283922	-7.83523	4.67991e-15	4.47313e-14	downregulated
ENSG00000106366.9	upregulated	ENSG00000169258.7	upregulated	ENSG00000184313.20	upregulated	ENSG00000204613.11	upregulated	ENSG00000285278.1	upregulated	ENSG00000171345.13	upregulated		ENSG00000183742.13		1543.66	2.10056	0.163531	12.8451	9.17e-38	1.65e-36	upregulated		101.183	-2.15167	0.286472	-7.51095	5.87002e-14	4.98515e-13	downregulated
ENSG00000182489.9	upregulated	ENSG00000278023.7	upregulated	ENSG00000147804.10	upregulated	ENSG00000270977.2	upregulated	ENSG00000130475.14	upregulated	ENSG00000165480.16	upregulated		ENSG00000183778.17		4162.2	-3.52181	0.222608	-15.8207	2.24e-56	1.03e-54	downregulated		51.7607	-4.35396	0.394969	-11.0235	2.9425e-28	9.22036e-27	downregulated
ENSG00000183960.9	upregulated	ENSG00000121454.6	upregulated	ENSG00000164161.10	upregulated	ENSG00000211896.7	upregulated	ENSG00000173894.11	upregulated	ENSG00000106462.11	upregulated		ENSG00000183856.11		1857.6	2.02891	0.145043	13.9884	1.84e-44	4.82e-43	upregulated		379.249	3.83414	0.201028	19.0727	4.25591e-81	2.14899e-78	upregulated
ENSG00000078900.15	upregulated	ENSG00000128578.10	upregulated	ENSG00000181126.13	upregulated	ENSG00000119888.11	upregulated	ENSG00000187741.15	upregulated	ENSG00000169258.7	upregulated		ENSG00000183908.7		37.013	-2.27248	0.185156	-12.2733	1.26e-34	1.91e-33	downregulated		51.4469	-3.47173	0.239721	-14.4824	1.56611e-47	1.53766e-45	downregulated
ENSG00000221829.10	upregulated	ENSG00000274825.1	upregulated	ENSG00000179869.15	upregulated	ENSG00000166897.16	upregulated	ENSG00000237988.5	upregulated	ENSG00000163191.6	upregulated		ENSG00000183960.9		115.586	2.14512	0.180583	11.8789	1.52e-32	2.03e-31	upregulated		8.90464	-2.50794	0.371235	-6.75566	1.42183e-11	9.10768e-11	downregulated
ENSG00000167968.13	upregulated	ENSG00000069011.16	upregulated	ENSG00000181458.10	upregulated	ENSG00000146678.10	upregulated	ENSG00000189057.11	upregulated	ENSG00000182240.16	upregulated		ENSG00000183971.10		58.4774	2.27483	0.279122	8.14995	3.64e-16	1.72e-15	upregulated		591.631	-2.28201	0.360243	-6.33464	2.37895e-10	1.32045e-09	downregulated
ENSG00000155265.11	upregulated	ENSG00000151025.11	upregulated	ENSG00000137825.11	upregulated	ENSG00000134028.14	upregulated	ENSG00000100985.7	upregulated	ENSG00000183317.17	upregulated		ENSG00000184226.15		71.8147	-2.82913	0.21321	-13.2692	3.49e-40	7.33e-39	downregulated		138.872	-3.46619	0.227388	-15.2435	1.81869e-52	2.39688e-50	downregulated
ENSG00000173391.9	upregulated	ENSG00000196550.10	upregulated	ENSG00000184845.4	upregulated	ENSG00000170703.15	upregulated	ENSG00000062038.14	upregulated	ENSG00000265688.2	upregulated		ENSG00000184292.7		1183.14	3.67536	0.28843	12.7427	3.42e-37	5.97e-36	upregulated		395.576	-3.65562	0.274165	-13.3336	1.47508e-40	9.80044e-39	downregulated
ENSG00000018280.17	upregulated	ENSG00000265688.2	upregulated	ENSG00000228477.1	upregulated	ENSG00000127831.11	upregulated	ENSG00000156510.13	upregulated	ENSG00000161647.19	upregulated		ENSG00000184434.8		3266.42	-3.40249	0.209457	-16.2443	2.45e-59	1.28e-57	downregulated		59.309	-3.22037	0.321591	-10.0139	1.32471e-23	2.73821e-22	downregulated
ENSG00000108821.14	upregulated	ENSG00000270933.1	upregulated	ENSG00000164176.13	upregulated	ENSG00000131746.13	upregulated	ENSG00000112559.15	upregulated	ENSG00000163808.17	upregulated		ENSG00000184489.12		1574.31	2.01201	0.18309	10.9892	4.31e-28	4.34e-27	upregulated		854.867	2.015	0.223967	8.99686	2.32273e-19	3.34553e-18	upregulated
ENSG00000255026.1	upregulated	ENSG00000184489.12	upregulated	ENSG00000175164.15	upregulated	ENSG00000125508.3	upregulated	ENSG00000211892.4	upregulated	ENSG00000144354.14	upregulated		ENSG00000184564.11		565.162	-2.36979	0.275695	-8.59568	8.28e-18	4.38e-17	downregulated		22.5075	-4.96538	0.349683	-14.1997	9.20437e-46	8.34199e-44	downregulated
ENSG00000170835.16	upregulated	ENSG00000198074.10	upregulated	ENSG00000091409.15	upregulated	ENSG00000197408.10	upregulated	ENSG00000265763.4	upregulated	ENSG00000187123.15	upregulated		ENSG00000184809.13		557.802	-4.30952	0.262604	-16.4107	1.6e-60	8.97e-59	downregulated		16.368	-5.4051	0.391674	-13.8	2.54858e-43	2.0661e-41	downregulated
ENSG00000163734.4	upregulated	ENSG00000085831.15	upregulated	ENSG00000132170.23	upregulated	ENSG00000214049.8	upregulated	ENSG00000179869.15	upregulated	ENSG00000105011.9	upregulated		ENSG00000184956.16		728.367	2.68947	0.415296	6.47604	9.42e-11	2.94e-10	upregulated		1802.91	-5.93382	0.36875	-16.0917	2.91642e-58	4.7724e-56	downregulated
ENSG00000280693.2	upregulated	ENSG00000275223.1	upregulated	ENSG00000105479.16	upregulated	ENSG00000229754.1	upregulated	ENSG00000114270.17	upregulated	ENSG00000162069.16	upregulated		ENSG00000185737.13		6.45452	-2.34734	0.263156	-8.91998	4.66e-19	2.69e-18	downregulated		27.5801	-3.24794	0.309493	-10.4944	9.1663e-26	2.34777e-24	downregulated
ENSG00000214049.8	upregulated	ENSG00000186417.14	upregulated	ENSG00000164647.9	upregulated	ENSG00000243709.1	upregulated	ENSG00000086548.9	upregulated	ENSG00000172965.17	upregulated		ENSG00000186198.4		1577.39	-4.5744	0.212289	-21.548	5.5e-103	2.1e-100	downregulated		257.571	2.29562	0.27338	8.39717	4.57349e-17	5.35635e-16	upregulated
ENSG00000178752.16	upregulated	ENSG00000100167.20	upregulated	ENSG00000149260.18	upregulated	ENSG00000272068.1	upregulated	ENSG00000280721.1	upregulated	ENSG00000188322.8	upregulated		ENSG00000186417.14		298.453	-2.43179	0.239839	-10.1393	3.7e-24	2.92e-23	downregulated		165.452	2.64227	0.305412	8.65151	5.08209e-18	6.51311e-17	upregulated
ENSG00000163739.5	upregulated	ENSG00000134323.12	upregulated	ENSG00000058085.15	upregulated	ENSG00000073067.14	upregulated	ENSG00000253669.4	upregulated	ENSG00000160753.16	upregulated		ENSG00000186868.16		200.699	-2.98865	0.236097	-12.6586	1e-36	1.69e-35	downregulated		220.437	2.77713	0.215557	12.8835	5.57387e-38	3.22974e-36	upregulated
ENSG00000118785.14	upregulated	ENSG00000182010.11	upregulated	ENSG00000104783.14	upregulated	ENSG00000169894.18	upregulated	ENSG00000118513.19	upregulated	ENSG00000164932.13	upregulated		ENSG00000187730.9		40.2546	2.73175	0.171299	15.9473	2.98e-57	1.44e-55	upregulated		93.5223	4.32726	0.249367	17.353	1.87157e-67	4.53099e-65	upregulated
ENSG00000223749.11	upregulated	ENSG00000174938.14	upregulated	ENSG00000185761.11	upregulated	ENSG00000213937.4	upregulated	ENSG00000123219.13	upregulated	ENSG00000170004.17	upregulated		ENSG00000187912.12		42.4796	-2.19929	0.291954	-7.53303	4.96e-14	1.99e-13	downregulated		7.64595	-2.10681	0.353753	-5.95558	2.59146e-09	1.26202e-08	downregulated
ENSG00000285278.1	upregulated	ENSG00000128298.17	upregulated	ENSG00000185467.7	upregulated	ENSG00000099617.4	upregulated	ENSG00000228509.6	upregulated	ENSG00000084207.18	upregulated		ENSG00000188536.13		377.483	-2.36391	0.225616	-10.4776	1.1e-25	9.51e-25	downregulated		787.863	-2.43001	0.203493	-11.9415	7.19208e-33	3.07018e-31	downregulated
ENSG00000270933.1	upregulated	ENSG00000186198.4	upregulated	ENSG00000002726.21	upregulated	ENSG00000134339.9	upregulated	ENSG00000011422.12	upregulated	ENSG00000119969.15	upregulated		ENSG00000188783.6		2251.26	-3.09185	0.224554	-13.7689	3.92e-43	9.49e-42	downregulated		1419.91	-2.15664	0.273066	-7.89788	2.83693e-15	2.7823e-14	downregulated
ENSG00000163993.7	upregulated	ENSG00000101210.13	upregulated	ENSG00000187546.14	upregulated	ENSG00000104537.17	upregulated	ENSG00000158125.10	upregulated	ENSG00000196950.14	upregulated		ENSG00000188848.16		27.6632	-3.06923	0.265663	-11.5531	7.12e-31	8.54e-30	downregulated		8.03526	-3.28911	0.297491	-11.0562	2.04671e-28	6.48236e-27	downregulated
ENSG00000181773.7	upregulated	ENSG00000270882.2	upregulated	ENSG00000105976.16	upregulated	ENSG00000163121.10	upregulated	ENSG00000163735.7	upregulated	ENSG00000111665.12	upregulated		ENSG00000189056.14		209.227	-3.23147	0.21636	-14.9356	1.93e-50	6.85e-49	downregulated		3227.67	-2.19555	0.369922	-5.93516	2.93557e-09	1.42021e-08	downregulated
ENSG00000113946.4	upregulated	ENSG00000157766.19	upregulated	ENSG00000142484.7	upregulated	ENSG00000196611.5	upregulated	ENSG00000021488.13	upregulated	ENSG00000150556.17	upregulated		ENSG00000189292.16		66.904	-2.28377	0.197474	-11.5649	6.2e-31	7.49e-30	downregulated		56.1388	-3.29097	0.320277	-10.2754	9.0985e-25	2.11855e-23	downregulated
ENSG00000185332.8	upregulated	ENSG00000138795.10	upregulated	ENSG00000118898.16	upregulated	ENSG00000117983.17	upregulated	ENSG00000281706.3	upregulated	ENSG00000154760.14	upregulated		ENSG00000196616.14		3025	-5.34098	0.27354	-19.5254	6.68e-85	1.12e-82	downregulated		157833	-2.5431	0.268696	-9.4646	2.94688e-21	5.03676e-20	downregulated
ENSG00000137877.10	upregulated	ENSG00000136231.14	upregulated	ENSG00000236039.3	upregulated	ENSG00000105251.11	upregulated	ENSG00000163347.6	upregulated	ENSG00000272398.6	upregulated		ENSG00000196990.9		74.0411	-3.51887	0.261207	-13.4716	2.3e-41	5.08e-40	downregulated		215.785	-4.64635	0.361768	-12.8435	9.35856e-38	5.33529e-36	downregulated
ENSG00000179698.14	upregulated	ENSG00000276966.2	upregulated	ENSG00000178623.12	upregulated	ENSG00000275410.5	upregulated	ENSG00000131746.13	upregulated	ENSG00000151746.15	upregulated		ENSG00000197444.10		130.494	-2.29786	0.281164	-8.17264	3.02e-16	1.43e-15	downregulated		7152.48	-2.08282	0.252791	-8.23929	1.7324e-16	1.91955e-15	downregulated
ENSG00000159167.12	upregulated	ENSG00000154678.18	upregulated	ENSG00000261553.5	upregulated	ENSG00000272620.2	upregulated	ENSG00000111981.5	upregulated	ENSG00000146955.11	upregulated		ENSG00000198074.10		2972.4	-4.43973	0.243067	-18.2655	1.56e-74	1.72e-72	downregulated		15835.6	3.60812	0.402975	8.9537	3.43757e-19	4.88361e-18	upregulated
ENSG00000171759.10	upregulated	ENSG00000183150.8	upregulated	ENSG00000073067.14	upregulated	ENSG00000101076.17	upregulated	ENSG00000050730.16	upregulated	ENSG00000184949.16	upregulated		ENSG00000198300.14		69.2819	-3.12475	0.245548	-12.7256	4.26e-37	7.37e-36	downregulated		95.7614	-2.32463	0.291558	-7.97311	1.54732e-15	1.55639e-14	downregulated
ENSG00000263934.5	upregulated	ENSG00000172031.7	upregulated	ENSG00000120659.15	upregulated	ENSG00000234155.1	upregulated	ENSG00000099812.9	upregulated	ENSG00000151012.13	upregulated		ENSG00000198417.7		1614.53	-3.06139	0.198197	-15.4462	8e-54	3.25e-52	downregulated		6446.68	-6.19673	0.283144	-21.8854	3.5757e-106	6.3193e-103	downregulated
ENSG00000183914.14	upregulated	ENSG00000152377.14	upregulated	ENSG00000149922.11	upregulated	ENSG00000160183.17	upregulated	ENSG00000253522.6	upregulated	ENSG00000125885.13	upregulated		ENSG00000198910.14		942.034	-2.83227	0.26009	-10.8896	1.29e-27	1.26e-26	downregulated		24.0159	-2.79768	0.269673	-10.3743	3.24459e-25	7.93107e-24	downregulated
ENSG00000204876.4	upregulated	ENSG00000163364.10	upregulated	ENSG00000123843.13	upregulated	ENSG00000173702.7	upregulated	ENSG00000107807.13	upregulated	ENSG00000100526.20	upregulated		ENSG00000203805.11		64.2267	2.51645	0.267412	9.41039	4.94e-21	3.22e-20	upregulated		36.0058	-4.26304	0.363043	-11.7425	7.71495e-32	3.09175e-30	downregulated
ENSG00000205702.11	upregulated	ENSG00000286931.1	upregulated	ENSG00000008300.17	upregulated	ENSG00000163735.7	upregulated	ENSG00000087085.16	upregulated	ENSG00000247081.8	upregulated		ENSG00000205358.4		1072.21	-4.36786	0.237382	-18.4001	1.31e-75	1.5e-73	downregulated		4452.13	-8.61598	0.368416	-23.3865	5.8603e-121	3.4523e-117	downregulated
ENSG00000184489.12	upregulated	ENSG00000265660.1	upregulated	ENSG00000139865.16	upregulated	ENSG00000139515.6	upregulated	ENSG00000135476.12	upregulated	ENSG00000138119.17	upregulated		ENSG00000205361.8		18.2044	-3.13052	0.26659	-11.7428	7.69e-32	9.84e-31	downregulated		144.363	-2.98695	0.262521	-11.3779	5.38628e-30	1.94666e-28	downregulated
ENSG00000215417.13	upregulated	ENSG00000272068.1	upregulated	ENSG00000227038.3	upregulated	ENSG00000009765.15	upregulated	ENSG00000164932.13	upregulated	ENSG00000221944.9	upregulated		ENSG00000205364.4		1372.24	-4.84831	0.238062	-20.3657	3.37e-92	7.53e-90	downregulated		3531.81	-6.37592	0.317738	-20.0666	1.44507e-89	1.34414e-86	downregulated
ENSG00000222033.1	upregulated	ENSG00000112183.15	upregulated	ENSG00000073282.14	upregulated	ENSG00000106384.12	upregulated	ENSG00000204613.11	upregulated	ENSG00000139044.12	upregulated		ENSG00000205683.11		181.133	-3.02901	0.162402	-18.6513	1.23e-77	1.54e-75	downregulated		158.044	-2.23023	0.223144	-9.9946	1.60937e-23	3.29577e-22	downregulated
ENSG00000158296.14	upregulated	ENSG00000267374.2	upregulated	ENSG00000183856.11	upregulated	ENSG00000146039.11	upregulated	ENSG00000101255.11	upregulated	ENSG00000159259.8	upregulated		ENSG00000205795.4		239.758	-2.24409	0.1727	-12.9941	1.32e-38	2.49e-37	downregulated		168.292	-3.98685	0.317819	-12.5444	4.26696e-36	2.20497e-34	downregulated
ENSG00000124614.16	upregulated	ENSG00000125462.19	upregulated	ENSG00000165841.11	upregulated	ENSG00000134193.15	upregulated	ENSG00000145113.22	upregulated	ENSG00000161714.12	upregulated		ENSG00000206195.11		23.5716	2.45159	0.281176	8.71905	2.81e-18	1.54e-17	upregulated		42.8659	2.86722	0.26217	10.9365	7.71375e-28	2.36265e-26	upregulated
ENSG00000137747.16	upregulated	ENSG00000236751.2	upregulated	ENSG00000238133.6	upregulated	ENSG00000160181.9	downregulated	ENSG00000270977.2	upregulated	ENSG00000088826.18	upregulated		ENSG00000211592.8		175472	-2.49539	0.252182	-9.8952	4.37e-23	3.22e-22	downregulated		18971.6	-3.55054	0.354506	-10.0155	1.3035e-23	2.70067e-22	downregulated
ENSG00000168646.13	upregulated	ENSG00000260428.3	upregulated	ENSG00000242147.3	upregulated	ENSG00000160182.3	downregulated	ENSG00000135094.11	upregulated	ENSG00000164221.13	upregulated		ENSG00000211598.2		8565.22	-2.67888	0.262155	-10.2187	1.64e-24	1.32e-23	downregulated		596	-4.1154	0.346981	-11.8606	1.89634e-32	7.86712e-31	downregulated
ENSG00000243678.12	upregulated	ENSG00000189366.9	upregulated	ENSG00000197956.10	upregulated	ENSG00000101842.14	downregulated	ENSG00000115507.10	upregulated	ENSG00000184363.10	upregulated		ENSG00000211625.2		547.618	-3.65433	0.275472	-13.2657	3.66e-40	7.65e-39	downregulated		43.6041	-4.21979	0.397214	-10.6235	2.3174e-26	6.21478e-25	downregulated
ENSG00000228168.1	upregulated	ENSG00000099822.3	upregulated	ENSG00000204839.9	upregulated	ENSG00000211890.4	downregulated	ENSG00000104951.16	upregulated	ENSG00000051180.17	upregulated		ENSG00000211632.4		180.979	-2.98626	0.278356	-10.7282	7.51e-27	7.04e-26	downregulated		15.8848	-3.3754	0.400733	-8.42305	3.66816e-17	4.33338e-16	downregulated
ENSG00000256540.1	upregulated	ENSG00000133710.16	upregulated	ENSG00000148344.11	upregulated	ENSG00000044012.4	downregulated	ENSG00000254726.3	upregulated	ENSG00000173715.18	upregulated		ENSG00000211637.2		1492.86	-3.31368	0.289382	-11.4509	2.33e-30	2.71e-29	downregulated		104.45	-4.30737	0.417306	-10.3218	5.61329e-25	1.32981e-23	downregulated
ENSG00000151012.13	upregulated	ENSG00000150551.11	upregulated	ENSG00000006453.14	upregulated	ENSG00000211895.5	downregulated	ENSG00000050555.19	upregulated	ENSG00000101003.10	upregulated		ENSG00000211638.2		1199.41	-3.09707	0.275694	-11.2337	2.78e-29	3e-28	downregulated		412.055	-4.49895	0.396689	-11.3413	8.19625e-30	2.89811e-28	downregulated
ENSG00000125657.5	upregulated	ENSG00000102174.9	upregulated	ENSG00000013588.9	upregulated	ENSG00000132465.12	downregulated	ENSG00000236039.3	upregulated	ENSG00000262001.1	upregulated		ENSG00000211640.4		1866.11	-2.77664	0.265753	-10.4482	1.49e-25	1.29e-24	downregulated		142.756	-4.12928	0.377944	-10.9256	8.69193e-28	2.64849e-26	downregulated
ENSG00000162723.10	upregulated	ENSG00000100739.11	upregulated	ENSG00000172478.18	upregulated	ENSG00000084674.15	downregulated	ENSG00000146070.17	upregulated	ENSG00000164611.13	upregulated		ENSG00000211642.3		822.282	-3.66313	0.268148	-13.6608	1.74e-42	4.1e-41	downregulated		25.9149	-4.27257	0.438802	-9.73691	2.09833e-22	3.99179e-21	downregulated
ENSG00000088340.17	upregulated	ENSG00000158458.21	upregulated	ENSG00000204531.20	upregulated	ENSG00000118271.12	downregulated	ENSG00000272405.1	upregulated	ENSG00000130702.15	upregulated		ENSG00000211648.2		1547.41	-2.98942	0.253159	-11.8085	3.53e-32	4.63e-31	downregulated		169.202	-3.8249	0.373555	-10.2392	1.32324e-24	3.0214e-23	downregulated
ENSG00000164398.15	upregulated	ENSG00000196421.8	upregulated	ENSG00000134363.12	upregulated	ENSG00000164107.9	downregulated	ENSG00000131187.10	upregulated	ENSG00000022567.10	upregulated		ENSG00000211649.3		1003.38	-3.47409	0.257869	-13.4723	2.28e-41	5.04e-40	downregulated		45.6806	-4.14211	0.381301	-10.8631	1.72798e-27	5.13254e-26	downregulated
ENSG00000214353.8	upregulated	ENSG00000253293.5	upregulated	ENSG00000103089.9	upregulated	ENSG00000135773.13	downregulated	ENSG00000137203.15	upregulated	ENSG00000146670.10	upregulated		ENSG00000211650.2		589.793	-2.94372	0.29281	-10.0533	8.88e-24	6.86e-23	downregulated		32.1333	-4.34859	0.428687	-10.144	3.52492e-24	7.68137e-23	downregulated
ENSG00000148735.15	upregulated	ENSG00000272620.2	upregulated	ENSG00000115884.11	upregulated	ENSG00000019102.12	downregulated	ENSG00000172927.8	upregulated	ENSG00000118785.14	upregulated		ENSG00000211651.3		2204.52	-3.48852	0.273791	-12.7415	3.47e-37	6.06e-36	downregulated		247.217	-3.86293	0.383451	-10.0741	7.19134e-24	1.52025e-22	downregulated
ENSG00000182379.10	upregulated	ENSG00000117600.12	upregulated	ENSG00000156453.14	upregulated	ENSG00000187288.12	downregulated	ENSG00000203999.9	upregulated	ENSG00000085999.13	upregulated		ENSG00000211652.2		718.914	-3.71163	0.257461	-14.4163	4.09e-47	1.23e-45	downregulated		46.7392	-4.20213	0.38829	-10.8221	2.70365e-27	7.91087e-26	downregulated
ENSG00000169248.13	upregulated	ENSG00000171951.5	upregulated	ENSG00000146072.6	upregulated	ENSG00000133392.18	downregulated	ENSG00000167476.10	upregulated	ENSG00000261801.6	upregulated		ENSG00000211653.2		3297.98	-2.58501	0.266405	-9.7033	2.92e-22	2.05e-21	downregulated		314.05	-3.93962	0.365113	-10.7901	3.83201e-27	1.10298e-25	downregulated
ENSG00000274979.1	upregulated	ENSG00000188015.10	upregulated	ENSG00000115648.14	upregulated	ENSG00000075073.15	downregulated	ENSG00000186564.6	upregulated	ENSG00000104723.21	upregulated		ENSG00000211655.3		193.371	-2.91929	0.270512	-10.7917	3.77e-27	3.59e-26	downregulated		21.5806	-4.68915	0.429901	-10.9075	1.06125e-27	3.21155e-26	downregulated
ENSG00000115657.14	upregulated	ENSG00000237988.5	upregulated	ENSG00000175592.9	upregulated	ENSG00000157017.16	downregulated	ENSG00000118849.10	upregulated	ENSG00000136943.11	upregulated		ENSG00000211658.2		183.627	-2.54308	0.275581	-9.22807	2.76e-20	1.71e-19	downregulated		39.5169	-3.68477	0.395327	-9.32081	1.15451e-20	1.87878e-19	downregulated
ENSG00000092607.15	upregulated	ENSG00000171502.15	upregulated	ENSG00000146054.18	upregulated	ENSG00000036473.8	downregulated	ENSG00000170537.13	upregulated	ENSG00000160767.21	upregulated		ENSG00000211659.2		1778.03	-2.40139	0.280093	-8.57355	1e-17	5.28e-17	downregulated		257.586	-4.01501	0.364213	-11.0238	2.93398e-28	9.20998e-27	downregulated
ENSG00000102359.8	upregulated	ENSG00000230445.4	upregulated	ENSG00000070019.5	upregulated	ENSG00000108242.13	downregulated	ENSG00000105219.10	upregulated	ENSG00000204540.11	upregulated		ENSG00000211660.3		4338.41	-2.92759	0.259326	-11.2892	1.48e-29	1.63e-28	downregulated		448.148	-3.74795	0.386404	-9.69958	3.02757e-22	5.63223e-21	downregulated
ENSG00000159261.12	upregulated	ENSG00000181019.13	upregulated	ENSG00000105877.18	upregulated	ENSG00000248144.6	downregulated	ENSG00000134028.14	upregulated	ENSG00000198554.12	upregulated		ENSG00000211663.2		3100.75	-3.08613	0.277273	-11.1303	8.93e-29	9.4e-28	downregulated		296.505	-4.24225	0.372939	-11.3752	5.55819e-30	2.00469e-28	downregulated
ENSG00000248538.8	upregulated	ENSG00000106483.12	upregulated	ENSG00000150722.10	upregulated	ENSG00000153303.17	downregulated	ENSG00000106384.12	upregulated	ENSG00000072195.15	upregulated		ENSG00000211666.2		4948.85	-2.88742	0.26054	-11.0825	1.53e-28	1.58e-27	downregulated		482.816	-3.74106	0.36203	-10.3336	4.96774e-25	1.18482e-23	downregulated
ENSG00000224945.1	upregulated	ENSG00000100625.9	upregulated	ENSG00000260220.7	upregulated	ENSG00000174236.4	downregulated	ENSG00000243055.1	upregulated	ENSG00000273230.1	upregulated		ENSG00000211668.2		3979.39	-2.77969	0.283835	-9.79334	1.2e-22	8.6e-22	downregulated		198.365	-4.24614	0.364229	-11.6579	2.09158e-31	8.12406e-30	downregulated
ENSG00000102287.19	upregulated	ENSG00000131094.4	upregulated	ENSG00000074276.10	upregulated	ENSG00000171004.18	downregulated	ENSG00000203650.9	upregulated	ENSG00000138376.11	upregulated		ENSG00000211669.3		1145.41	-2.74016	0.284721	-9.62404	6.33e-22	4.36e-21	downregulated		111.442	-3.76108	0.402832	-9.33661	9.94695e-21	1.62922e-19	downregulated
ENSG00000043355.12	upregulated	ENSG00000283023.1	upregulated	ENSG00000156463.18	upregulated	ENSG00000102109.9	downregulated	ENSG00000186193.9	upregulated	ENSG00000124102.5	upregulated		ENSG00000211670.2		631.7	-2.96599	0.280578	-10.571	4.06e-26	3.64e-25	downregulated		49.7679	-4.05	0.408391	-9.91697	3.5126e-23	7.03834e-22	downregulated
ENSG00000120875.9	upregulated	ENSG00000130477.15	upregulated	ENSG00000099812.9	upregulated	ENSG00000266524.3	downregulated	ENSG00000001626.16	upregulated	ENSG00000181885.18	upregulated		ENSG00000211673.2		4115.69	-2.53967	0.259603	-9.78288	1.33e-22	9.51e-22	downregulated		322.492	-4.00067	0.386235	-10.3581	3.84426e-25	9.33237e-24	downregulated
ENSG00000139292.13	upregulated	ENSG00000226674.11	upregulated	ENSG00000107984.10	upregulated	ENSG00000165323.15	downregulated	ENSG00000261618.2	upregulated	ENSG00000162929.14	upregulated		ENSG00000211677.2		10812.2	-2.17425	0.25717	-8.45453	2.8e-17	1.42e-16	downregulated		1407.51	-3.3523	0.346937	-9.66257	4.34804e-22	7.98782e-21	downregulated
ENSG00000196497.17	upregulated	ENSG00000237686.7	upregulated	ENSG00000198758.11	upregulated	ENSG00000243955.6	downregulated	ENSG00000128298.17	upregulated	ENSG00000183742.13	upregulated		ENSG00000211679.2		6755	-2.7235	0.248865	-10.9437	7.12e-28	7.1e-27	downregulated		860.63	-3.3397	0.349257	-9.5623	1.15168e-21	2.03536e-20	downregulated
ENSG00000127418.15	upregulated	ENSG00000077522.14	upregulated	ENSG00000101311.16	upregulated	ENSG00000173641.18	downregulated	ENSG00000133048.13	upregulated	ENSG00000128408.9	upregulated		ENSG00000211685.3		313.075	-2.6915	0.230633	-11.67	1.81e-31	2.26e-30	downregulated		33.1993	-3.6264	0.396423	-9.1478	5.81062e-20	8.86032e-19	downregulated
ENSG00000100344.11	upregulated	ENSG00000100473.18	upregulated	ENSG00000135253.15	upregulated	ENSG00000183230.17	downregulated	ENSG00000188015.10	upregulated	ENSG00000130827.6	upregulated		ENSG00000211890.4		148796	-4.58211	0.378716	-12.0991	1.07e-33	1.53e-32	downregulated		1007.75	-3.68383	0.32964	-11.1753	5.38533e-29	1.78565e-27	downregulated
ENSG00000244300.3	upregulated	ENSG00000211448.13	upregulated	ENSG00000284966.3	upregulated	ENSG00000072195.15	downregulated	ENSG00000116771.6	upregulated	ENSG00000280128.1	upregulated		ENSG00000211895.5		166622	-3.14151	0.374562	-8.38716	4.98e-17	2.48e-16	downregulated		9903.22	-4.20731	0.319581	-13.1651	1.39398e-39	8.8938e-38	downregulated
ENSG00000135423.13	upregulated	ENSG00000228509.6	upregulated	ENSG00000112494.10	upregulated	ENSG00000237125.11	downregulated	ENSG00000127831.11	upregulated	ENSG00000113758.13	upregulated		ENSG00000211899.10		27802.3	-2.31946	0.268739	-8.63089	6.09e-18	3.26e-17	downregulated		4655.84	-4.32532	0.316859	-13.6506	2.00282e-42	1.51264e-40	downregulated
ENSG00000099625.13	upregulated	ENSG00000162975.5	upregulated	ENSG00000101443.18	upregulated	ENSG00000127249.15	downregulated	ENSG00000176092.16	upregulated	ENSG00000112742.10	upregulated		ENSG00000211933.2		928.324	-2.99061	0.249735	-11.9751	4.8e-33	6.57e-32	downregulated		63.5847	-4.20089	0.413799	-10.152	3.24657e-24	7.09229e-23	downregulated
ENSG00000100625.9	upregulated	ENSG00000137558.9	upregulated	ENSG00000162390.18	upregulated	ENSG00000149596.7	downregulated	ENSG00000157193.18	upregulated	ENSG00000182010.11	upregulated		ENSG00000211934.3		2397.85	-3.05704	0.259794	-11.7672	5.76e-32	7.44e-31	downregulated		163.858	-4.04724	0.384397	-10.5288	6.36505e-26	1.65183e-24	downregulated
ENSG00000125508.3	upregulated	ENSG00000262406.3	upregulated	ENSG00000172061.9	upregulated	ENSG00000116748.21	downregulated	ENSG00000186603.6	upregulated	ENSG00000203780.12	upregulated		ENSG00000211935.3		1186.78	-2.96406	0.252903	-11.7202	1e-31	1.27e-30	downregulated		107.348	-3.71443	0.401562	-9.24996	2.24575e-20	3.57882e-19	downregulated
ENSG00000137203.15	upregulated	ENSG00000167434.10	upregulated	ENSG00000161714.12	upregulated	ENSG00000106772.18	downregulated	ENSG00000148735.15	upregulated	ENSG00000146858.8	upregulated		ENSG00000211937.3		1671.19	-3.04916	0.255442	-11.9368	7.61e-33	1.03e-31	downregulated		106.846	-4.57669	0.381872	-11.9849	4.26431e-33	1.84714e-31	downregulated
ENSG00000099985.4	upregulated	ENSG00000074410.14	upregulated	ENSG00000136153.20	upregulated	ENSG00000079689.14	downregulated	ENSG00000171320.15	upregulated	ENSG00000168078.10	upregulated		ENSG00000211938.2		2715.15	-3.3974	0.262157	-12.9594	2.08e-38	3.87e-37	downregulated		169.66	-4.13713	0.36926	-11.2038	3.90449e-29	1.30937e-27	downregulated
ENSG00000248323.7	upregulated	ENSG00000164920.9	upregulated	ENSG00000100033.16	upregulated	ENSG00000135333.14	downregulated	ENSG00000137757.11	upregulated	ENSG00000129654.8	upregulated		ENSG00000211941.3		1740.87	-3.25936	0.269497	-12.0943	1.13e-33	1.61e-32	downregulated		125.443	-4.35717	0.416102	-10.4714	1.16906e-25	2.98134e-24	downregulated
ENSG00000255737.2	upregulated	ENSG00000164266.11	upregulated	ENSG00000120149.9	upregulated	ENSG00000053438.11	downregulated	ENSG00000241886.1	upregulated	ENSG00000154856.13	upregulated		ENSG00000211942.3		304.895	-3.37655	0.280646	-12.0313	2.43e-33	3.39e-32	downregulated		20.4931	-4.02602	0.424074	-9.49368	2.23027e-21	3.82675e-20	downregulated
ENSG00000139547.7	upregulated	ENSG00000260220.7	upregulated	ENSG00000162433.15	upregulated	ENSG00000182175.14	downregulated	ENSG00000121594.12	upregulated	ENSG00000141696.13	upregulated		ENSG00000211943.2		2498.2	-3.31029	0.261587	-12.6547	1.05e-36	1.77e-35	downregulated		192.577	-4.45903	0.406449	-10.9707	5.2861e-28	1.63039e-26	downregulated
ENSG00000140807.7	upregulated	ENSG00000168243.11	upregulated	ENSG00000169583.13	upregulated	ENSG00000006747.15	downregulated	ENSG00000179546.4	upregulated	ENSG00000162738.6	upregulated		ENSG00000211945.2		2754.54	-2.39583	0.262469	-9.12806	6.97e-20	4.22e-19	downregulated		232.808	-3.91807	0.387588	-10.1089	5.04682e-24	1.08507e-22	downregulated
ENSG00000106483.12	upregulated	ENSG00000074211.14	upregulated	ENSG00000251003.9	upregulated	ENSG00000261616.1	downregulated	ENSG00000198535.5	upregulated	ENSG00000174938.14	upregulated		ENSG00000211947.2		2585.82	-3.29972	0.256444	-12.8672	6.89e-38	1.25e-36	downregulated		235.279	-3.83018	0.382558	-10.012	1.34962e-23	2.78318e-22	downregulated
ENSG00000134760.6	upregulated	ENSG00000134398.15	downregulated	ENSG00000104419.17	upregulated	ENSG00000157087.20	downregulated	ENSG00000187546.14	upregulated	ENSG00000133962.8	upregulated		ENSG00000211949.3		4348.6	-2.76808	0.259092	-10.6838	1.21e-26	1.12e-25	downregulated		309.409	-3.94749	0.366258	-10.7779	4.37726e-27	1.2538e-25	downregulated
ENSG00000203805.11	upregulated	ENSG00000139515.6	downregulated	ENSG00000183145.9	upregulated	ENSG00000165125.22	downregulated	ENSG00000079112.10	upregulated	ENSG00000185133.14	upregulated		ENSG00000211950.2		502.074	-2.26686	0.296381	-7.64847	2.03e-14	8.37e-14	downregulated		102.64	-4.4111	0.41261	-10.6907	1.12502e-26	3.15596e-25	downregulated
ENSG00000227210.2	upregulated	ENSG00000006611.17	downregulated	ENSG00000184163.3	upregulated	ENSG00000185737.13	downregulated	ENSG00000251003.9	upregulated	ENSG00000050344.9	upregulated		ENSG00000211951.2		346.911	-2.85285	0.282323	-10.1049	5.25e-24	4.11e-23	downregulated		28.1773	-4.05913	0.437001	-9.28859	1.56339e-20	2.52096e-19	downregulated
ENSG00000243989.9	upregulated	ENSG00000163735.7	downregulated	ENSG00000163975.12	upregulated	ENSG00000130037.5	downregulated	ENSG00000227619.3	upregulated	ENSG00000128487.17	upregulated		ENSG00000211955.2		978.102	-2.70122	0.267244	-10.1077	5.11e-24	4e-23	downregulated		81.3725	-3.59809	0.375324	-9.5866	9.10359e-22	1.62513e-20	downregulated
ENSG00000176402.6	upregulated	ENSG00000019505.8	downregulated	ENSG00000087495.17	upregulated	ENSG00000114771.14	downregulated	ENSG00000124731.13	upregulated	ENSG00000112655.16	upregulated		ENSG00000211956.2		954.754	-2.50182	0.242557	-10.3144	6.07e-25	5.05e-24	downregulated		126.778	-3.37722	0.346611	-9.74356	1.96552e-22	3.75126e-21	downregulated
ENSG00000124731.13	upregulated	ENSG00000168702.18	downregulated	ENSG00000094755.17	upregulated	ENSG00000106809.11	downregulated	ENSG00000137648.19	upregulated	ENSG00000133519.12	upregulated		ENSG00000211959.2		3671.48	-2.81564	0.273553	-10.2929	7.59e-25	6.29e-24	downregulated		285.296	-3.95667	0.371635	-10.6467	1.80728e-26	4.93664e-25	downregulated
ENSG00000088882.8	upregulated	ENSG00000117983.17	downregulated	ENSG00000159399.10	upregulated	ENSG00000101335.10	downregulated	ENSG00000007968.7	upregulated	ENSG00000180891.13	upregulated		ENSG00000211962.2		1456.7	-2.92256	0.273669	-10.6792	1.27e-26	1.18e-25	downregulated		101.425	-3.66878	0.399216	-9.18995	3.93022e-20	6.10896e-19	downregulated
ENSG00000216588.9	upregulated	ENSG00000156234.7	downregulated	ENSG00000074410.14	upregulated	ENSG00000147041.12	downregulated	ENSG00000171631.15	upregulated	ENSG00000137843.12	upregulated		ENSG00000211964.3		1913.85	-3.10144	0.264833	-11.7109	1.12e-31	1.42e-30	downregulated		143.538	-3.98622	0.37963	-10.5003	8.61209e-26	2.21868e-24	downregulated
ENSG00000241186.10	upregulated	ENSG00000161249.21	downregulated	ENSG00000149573.9	upregulated	ENSG00000154269.15	downregulated	ENSG00000133216.17	upregulated	ENSG00000228109.1	upregulated		ENSG00000211965.4		1430.36	-3.11045	0.291475	-10.6714	1.39e-26	1.28e-25	downregulated		83.8418	-3.80116	0.373798	-10.169	2.72607e-24	5.99974e-23	downregulated
ENSG00000132031.13	upregulated	ENSG00000146013.11	downregulated	ENSG00000068831.19	downregulated	ENSG00000135298.14	downregulated	ENSG00000187017.17	upregulated	ENSG00000160211.19	upregulated		ENSG00000211966.2		3856.81	-3.10996	0.274392	-11.334	8.9e-30	9.95e-29	downregulated		237.932	-4.17802	0.370932	-11.2636	1.98526e-29	6.77325e-28	downregulated
ENSG00000167914.12	upregulated	ENSG00000148942.15	downregulated	ENSG00000273079.6	downregulated	ENSG00000168702.18	downregulated	ENSG00000073756.12	upregulated	ENSG00000140443.15	upregulated		ENSG00000211967.3		553.409	-2.8602	0.273734	-10.4488	1.48e-25	1.28e-24	downregulated		47.7628	-4.2407	0.361613	-11.7272	9.24933e-32	3.68992e-30	downregulated
ENSG00000266402.3	upregulated	ENSG00000196188.12	downregulated	ENSG00000250155.2	downregulated	ENSG00000139144.11	downregulated	ENSG00000105048.17	upregulated	ENSG00000136193.17	upregulated		ENSG00000211970.3		265.223	-2.31184	0.271774	-8.50647	1.79e-17	9.25e-17	downregulated		22.0426	-3.30152	0.408364	-8.08473	6.22996e-16	6.54202e-15	downregulated
ENSG00000139269.3	upregulated	ENSG00000185274.12	downregulated	ENSG00000154451.14	downregulated	ENSG00000145934.16	downregulated	ENSG00000060566.14	upregulated	ENSG00000103534.17	upregulated		ENSG00000211973.2		326.433	-2.1469	0.27433	-7.82596	5.04e-15	2.18e-14	downregulated		43.6512	-3.6462	0.440764	-8.27245	1.31229e-16	1.46878e-15	downregulated
ENSG00000198203.10	upregulated	ENSG00000171811.14	downregulated	ENSG00000196092.14	downregulated	ENSG00000196542.8	downregulated	ENSG00000196932.12	upregulated	ENSG00000170425.3	upregulated		ENSG00000211976.2		620.692	-3.04302	0.27024	-11.2604	2.06e-29	2.25e-28	downregulated		71.2623	-4.00113	0.416273	-9.61178	7.13073e-22	1.28988e-20	downregulated
ENSG00000225138.8	upregulated	ENSG00000103089.9	downregulated	ENSG00000009790.15	downregulated	ENSG00000113805.8	downregulated	ENSG00000126709.15	upregulated	ENSG00000238045.9	upregulated		ENSG00000214049.8		256.64	2.87094	0.249132	11.5238	1e-30	1.19e-29	upregulated		81.8085	-3.59879	0.391393	-9.19483	3.756e-20	5.8524e-19	downregulated
ENSG00000259807.2	upregulated	ENSG00000165238.16	downregulated	ENSG00000162739.14	downregulated	ENSG00000100146.18	downregulated	ENSG00000104537.17	upregulated	ENSG00000183723.13	upregulated		ENSG00000215018.10		265.118	-2.07102	0.206858	-10.0118	1.35e-23	1.03e-22	downregulated		23.8378	-3.112	0.320434	-9.71181	2.68519e-22	5.03772e-21	downregulated
ENSG00000279196.1	upregulated	ENSG00000147655.12	downregulated	ENSG00000186583.12	downregulated	ENSG00000100628.12	downregulated	ENSG00000228168.1	upregulated	ENSG00000137309.20	upregulated		ENSG00000223350.2		128.208	-2.63084	0.272772	-9.64482	5.17e-22	3.57e-21	downregulated		29.1509	-3.78895	0.435913	-8.69199	3.56145e-18	4.62465e-17	downregulated
ENSG00000186340.16	upregulated	ENSG00000136002.20	downregulated	ENSG00000113088.6	downregulated	ENSG00000118094.12	downregulated	ENSG00000189120.5	upregulated	ENSG00000124664.11	upregulated		ENSG00000224041.3		195.352	-3.46457	0.2732	-12.6814	7.49e-37	1.27e-35	downregulated		14.809	-3.57931	0.425185	-8.41824	3.82182e-17	4.50888e-16	downregulated
ENSG00000206195.11	upregulated	ENSG00000204860.5	downregulated	ENSG00000130203.10	downregulated	ENSG00000185942.13	downregulated	ENSG00000130487.9	upregulated	ENSG00000115507.10	upregulated		ENSG00000224189.8		1109.49	-2.67364	0.192694	-13.8751	8.97e-44	2.25e-42	downregulated		86.5939	4.4026	0.303811	14.4913	1.3759e-47	1.36608e-45	upregulated
ENSG00000170498.9	upregulated	ENSG00000133636.11	downregulated	ENSG00000159307.19	downregulated	ENSG00000172782.12	downregulated	ENSG00000163673.7	upregulated	ENSG00000168778.12	upregulated		ENSG00000224373.3		2273.15	-3.1294	0.251224	-12.4566	1.29e-35	2.06e-34	downregulated		221.745	-4.46062	0.36985	-12.0606	1.70471e-33	7.5507e-32	downregulated
ENSG00000101084.18	upregulated	ENSG00000137875.4	downregulated	ENSG00000196735.13	downregulated	ENSG00000108823.16	downregulated	ENSG00000079385.23	upregulated	ENSG00000119411.11	upregulated		ENSG00000224650.2		2216.85	-3.69328	0.262582	-14.0653	6.21e-45	1.67e-43	downregulated		146.052	-3.90692	0.37953	-10.2941	7.49322e-25	1.75169e-23	downregulated
ENSG00000140835.10	upregulated	ENSG00000124249.7	downregulated	ENSG00000163815.6	downregulated	ENSG00000184226.15	downregulated	ENSG00000117983.17	upregulated	ENSG00000084731.15	upregulated		ENSG00000225698.3		1024	-3.54372	0.299668	-11.8255	2.88e-32	3.79e-31	downregulated		32.1765	-4.72578	0.416376	-11.3498	7.43508e-30	2.64387e-28	downregulated
ENSG00000272702.1	upregulated	ENSG00000064270.13	downregulated	ENSG00000181631.7	downregulated	ENSG00000186868.16	downregulated	ENSG00000167767.14	upregulated	ENSG00000094804.12	upregulated		ENSG00000226777.7		193.389	-2.67105	0.271722	-9.83008	8.35e-23	6.03e-22	downregulated		16.0971	-2.49738	0.37344	-6.68748	2.27042e-11	1.41835e-10	downregulated
ENSG00000226450.2	upregulated	ENSG00000145934.16	downregulated	ENSG00000178789.9	downregulated	ENSG00000101938.15	downregulated	ENSG00000100170.10	upregulated	ENSG00000111344.11	upregulated		ENSG00000230006.7		146.667	-2.62975	0.267044	-9.84763	7.02e-23	5.1e-22	downregulated		14.0189	-2.60633	0.348648	-7.47553	7.68927e-14	6.43126e-13	downregulated
ENSG00000163817.16	upregulated	ENSG00000125850.11	downregulated	ENSG00000099866.15	downregulated	ENSG00000065325.13	downregulated	ENSG00000101311.16	upregulated	ENSG00000092853.14	upregulated		ENSG00000231298.7		35.8027	-2.36599	0.229517	-10.3085	6.45e-25	5.36e-24	downregulated		10.5692	-2.73873	0.320149	-8.55457	1.18313e-17	1.46425e-16	downregulated
ENSG00000142661.19	upregulated	ENSG00000188257.12	downregulated	ENSG00000146469.13	downregulated	ENSG00000144410.5	downregulated	ENSG00000007038.11	upregulated	ENSG00000161249.21	upregulated		ENSG00000231475.3		750.722	-2.54519	0.267048	-9.53083	1.56e-21	1.05e-20	downregulated		82.0575	-4.14619	0.420717	-9.85506	6.51787e-23	1.28274e-21	downregulated
ENSG00000140519.14	upregulated	ENSG00000124882.4	downregulated	ENSG00000226124.8	downregulated	ENSG00000168032.10	downregulated	ENSG00000155629.15	upregulated	ENSG00000106665.16	upregulated		ENSG00000232216.1		201.376	-2.91472	0.277372	-10.5083	7.91e-26	6.92e-25	downregulated		21.6754	-3.42785	0.382133	-8.9703	2.95707e-19	4.21453e-18	downregulated
ENSG00000166415.15	upregulated	ENSG00000272141.1	downregulated	ENSG00000147138.3	downregulated	ENSG00000158458.21	downregulated	ENSG00000170439.7	upregulated	ENSG00000135480.16	upregulated		ENSG00000232855.7		25.8811	-2.82992	0.218964	-12.9241	3.29e-38	6.07e-37	downregulated		24.9341	-3.30564	0.257726	-12.8262	1.16953e-37	6.62471e-36	downregulated
ENSG00000136881.12	upregulated	ENSG00000072657.9	downregulated	ENSG00000188848.16	downregulated	ENSG00000154175.18	downregulated	ENSG00000137968.16	upregulated	ENSG00000064651.14	upregulated		ENSG00000236751.2		28.5061	3.13027	0.217895	14.366	8.46e-47	2.51e-45	upregulated		18.3673	2.61463	0.342445	7.63518	2.25496e-14	1.9986e-13	upregulated
ENSG00000183971.10	upregulated	ENSG00000189056.14	downregulated	ENSG00000183918.17	downregulated	ENSG00000095637.22	downregulated	ENSG00000093134.15	upregulated	ENSG00000131981.16	upregulated		ENSG00000237125.11		636.102	-4.63752	0.283281	-16.3707	3.09e-60	1.7e-58	downregulated		174.794	-4.38373	0.292932	-14.965	1.24281e-50	1.51477e-48	downregulated
ENSG00000198542.14	upregulated	ENSG00000187912.12	downregulated	ENSG00000145708.11	downregulated	ENSG00000145692.15	downregulated	ENSG00000131203.13	upregulated	ENSG00000103253.19	upregulated		ENSG00000237686.7		37.9354	4.38732	0.271092	16.1839	6.55e-59	3.39e-57	upregulated		38.665	2.26903	0.357051	6.35491	2.08551e-10	1.16711e-09	upregulated
ENSG00000182912.6	upregulated	ENSG00000285417.1	downregulated	ENSG00000265096.2	downregulated	ENSG00000237886.1	downregulated	ENSG00000166415.15	upregulated	ENSG00000152104.12	upregulated		ENSG00000239855.1		796.963	-2.68574	0.227427	-11.8093	3.5e-32	4.59e-31	downregulated		93.569	-4.8762	0.410774	-11.8708	1.67933e-32	7.01625e-31	downregulated
ENSG00000103569.10	upregulated	ENSG00000101443.18	downregulated	ENSG00000122224.18	downregulated	ENSG00000198300.14	downregulated	ENSG00000147889.18	upregulated	ENSG00000103494.15	upregulated		ENSG00000239951.1		8319.13	-3.17684	0.261548	-12.1463	6e-34	8.73e-33	downregulated		848.524	-3.77127	0.369109	-10.2172	1.66042e-24	3.74771e-23	downregulated
ENSG00000183145.9	upregulated	ENSG00000084110.11	downregulated	ENSG00000267369.1	downregulated	ENSG00000113389.16	downregulated	ENSG00000100558.9	upregulated	ENSG00000176619.13	upregulated		ENSG00000240382.3		1235.11	-2.98928	0.26881	-11.1204	9.98e-29	1.04e-27	downregulated		125.318	-4.37685	0.41844	-10.4599	1.3198e-25	3.35128e-24	downregulated
ENSG00000254815.6	upregulated	ENSG00000021826.17	downregulated	ENSG00000119866.22	downregulated	ENSG00000143502.15	downregulated	ENSG00000141527.18	upregulated	ENSG00000171224.9	upregulated		ENSG00000240498.9		1118.82	-5.20121	0.2491	-20.88	8.14e-97	2.03e-94	downregulated		22.0543	2.40795	0.237651	10.1323	3.97249e-24	8.62479e-23	upregulated
ENSG00000274895.1	upregulated	ENSG00000127083.7	downregulated	ENSG00000136573.14	downregulated	ENSG00000169752.17	downregulated	ENSG00000156234.7	upregulated	ENSG00000248905.10	upregulated		ENSG00000240864.3		1250.7	-2.93906	0.274951	-10.6894	1.14e-26	1.06e-25	downregulated		93.27	-4.85438	0.41615	-11.665	1.92403e-31	7.50627e-30	downregulated
ENSG00000240950.1	upregulated	ENSG00000064205.10	downregulated	ENSG00000204475.10	downregulated	ENSG00000128573.26	downregulated	ENSG00000169245.6	upregulated	ENSG00000167535.8	upregulated		ENSG00000241224.8		392.223	-2.53092	0.230706	-10.9703	5.31e-28	5.31e-27	downregulated		237.08	-3.78975	0.346551	-10.9356	7.78919e-28	2.37752e-26	downregulated
ENSG00000244306.11	upregulated	ENSG00000137673.9	downregulated	ENSG00000182162.11	downregulated	ENSG00000133661.17	downregulated	ENSG00000105251.11	upregulated	ENSG00000204442.4	upregulated		ENSG00000241244.1		238.245	-3.23917	0.294089	-11.0142	3.26e-28	3.31e-27	downregulated		16.5699	-2.89014	0.414888	-6.96608	3.2589e-12	2.25772e-11	downregulated
ENSG00000114771.14	upregulated	ENSG00000164099.3	downregulated	ENSG00000160654.11	downregulated	ENSG00000182253.15	downregulated	ENSG00000169248.13	upregulated	ENSG00000125841.13	upregulated		ENSG00000241294.1		1015.27	-3.15966	0.285845	-11.0537	2.1e-28	2.16e-27	downregulated		69.6827	-4.12269	0.379795	-10.855	1.88772e-27	5.5976e-26	downregulated
ENSG00000171004.18	upregulated	ENSG00000168081.9	downregulated	ENSG00000226777.7	downregulated	ENSG00000133878.9	downregulated	ENSG00000007171.18	upregulated	ENSG00000197956.10	upregulated		ENSG00000241351.3		3856.05	-2.98631	0.266958	-11.1864	4.75e-29	5.06e-28	downregulated		439.347	-4.28464	0.370544	-11.5631	6.3373e-31	2.41377e-29	downregulated
ENSG00000171097.14	upregulated	ENSG00000007216.15	downregulated	ENSG00000237541.4	downregulated	ENSG00000129194.8	downregulated	ENSG00000122641.11	upregulated	ENSG00000183569.18	upregulated		ENSG00000241755.1		1808.15	-2.91249	0.275939	-10.5549	4.82e-26	4.29e-25	downregulated		197.763	-4.06868	0.377691	-10.7725	4.64235e-27	1.32758e-25	downregulated
ENSG00000073067.14	upregulated	ENSG00000151892.15	downregulated	ENSG00000188822.8	downregulated	ENSG00000053328.8	downregulated	ENSG00000197506.8	upregulated	ENSG00000119280.17	upregulated		ENSG00000241935.9		15.0056	2.21001	0.2932	7.53755	4.79e-14	1.93e-13	upregulated		1452.91	-2.3959	0.25549	-9.37769	6.74367e-21	1.12223e-19	downregulated
ENSG00000167757.14	upregulated	ENSG00000259495.3	downregulated	ENSG00000174123.11	downregulated	ENSG00000185437.13	downregulated	ENSG00000099617.4	upregulated	ENSG00000124243.17	upregulated		ENSG00000243238.1		905.045	-3.89334	0.267991	-14.5279	8.07e-48	2.51e-46	downregulated		51.3676	-4.11761	0.373205	-11.0331	2.64564e-28	8.31966e-27	downregulated
ENSG00000213315.5	upregulated	ENSG00000283199.3	downregulated	ENSG00000180871.8	downregulated	ENSG00000203867.8	downregulated	ENSG00000258867.6	upregulated	ENSG00000167861.16	upregulated		ENSG00000243264.2		373.492	-2.70723	0.281497	-9.61726	6.76e-22	4.64e-21	downregulated		27.7714	-4.44066	0.443692	-10.0084	1.39937e-23	2.87571e-22	downregulated
ENSG00000130600.19	upregulated	ENSG00000173467.9	downregulated	ENSG00000150681.10	downregulated	ENSG00000165548.11	downregulated	ENSG00000140832.10	upregulated	ENSG00000102007.11	upregulated		ENSG00000243290.3		705.337	-3.19377	0.264211	-12.0879	1.22e-33	1.73e-32	downregulated		65.5299	-3.96627	0.406366	-9.76036	1.66567e-22	3.18931e-21	downregulated
ENSG00000241935.9	upregulated	ENSG00000070193.5	downregulated	ENSG00000197992.7	downregulated	ENSG00000228549.4	downregulated	ENSG00000249992.2	upregulated	ENSG00000153558.16	upregulated		ENSG00000243466.1		6432.44	-2.51176	0.26557	-9.45801	3.14e-21	2.06e-20	downregulated		543.086	-3.78825	0.368708	-10.2744	9.19285e-25	2.1377e-23	downregulated
ENSG00000183844.17	upregulated	ENSG00000130701.4	downregulated	ENSG00000012124.17	downregulated	ENSG00000106018.14	downregulated	ENSG00000007908.16	upregulated	ENSG00000100994.12	upregulated		ENSG00000244306.11		11.7903	2.44285	0.310861	7.85832	3.89e-15	1.7e-14	upregulated		19.6991	3.00289	0.292199	10.2769	8.95933e-25	2.0889e-23	upregulated
ENSG00000240652.1	upregulated	ENSG00000162706.13	downregulated	ENSG00000184293.7	downregulated	ENSG00000225706.2	downregulated	ENSG00000104140.7	upregulated	ENSG00000120334.15	upregulated		ENSG00000244437.1		2410.2	-2.25127	0.261583	-8.60634	7.54e-18	4.01e-17	downregulated		275.037	-4.09613	0.392457	-10.4371	1.67792e-25	4.21219e-24	downregulated
ENSG00000175894.18	upregulated	ENSG00000183971.10	downregulated	ENSG00000183549.10	downregulated	ENSG00000123119.12	downregulated	ENSG00000275718.2	upregulated	ENSG00000075702.18	upregulated		ENSG00000244575.3		865.174	-3.27287	0.246637	-13.27	3.46e-40	7.25e-39	downregulated		56.5994	-4.55171	0.388478	-11.7168	1.04547e-31	4.1614e-30	downregulated
ENSG00000177508.12	upregulated	ENSG00000100884.9	downregulated	ENSG00000146285.14	downregulated	ENSG00000181856.15	downregulated	ENSG00000138152.10	upregulated	ENSG00000168502.17	upregulated		ENSG00000244734.4		2346.15	-2.80366	0.233192	-12.0229	2.69e-33	3.73e-32	downregulated		1960.83	-2.38409	0.185388	-12.86	7.55616e-38	4.33572e-36	downregulated
ENSG00000099937.11	upregulated	ENSG00000101680.15	downregulated	ENSG00000163564.15	downregulated	ENSG00000149451.18	downregulated	ENSG00000118785.14	upregulated	ENSG00000272405.1	upregulated		ENSG00000245694.10		143.419	3.92519	0.223691	17.5474	6.23e-69	5.1e-67	upregulated		101.067	2.47855	0.251167	9.86813	5.72226e-23	1.1312e-21	upregulated
ENSG00000134339.9	upregulated	ENSG00000274576.2	downregulated	ENSG00000073861.3	downregulated	ENSG00000147655.12	downregulated	ENSG00000108511.10	upregulated	ENSG00000274211.6	upregulated		ENSG00000246379.8		11.3707	-2.78714	0.265927	-10.4809	1.06e-25	9.2e-25	downregulated		25.0086	-2.67855	0.33047	-8.10526	5.2631e-16	5.55976e-15	downregulated
ENSG00000254211.6	upregulated	ENSG00000134121.10	downregulated	ENSG00000167286.10	downregulated	ENSG00000100448.4	downregulated	ENSG00000173702.7	upregulated	ENSG00000006118.15	upregulated		ENSG00000248144.6		7936.47	-4.70159	0.326689	-14.3917	5.84e-47	1.74e-45	downregulated		36463	-3.13663	0.326126	-9.61782	6.72378e-22	1.22001e-20	downregulated
ENSG00000238133.6	upregulated	ENSG00000135333.14	downregulated	ENSG00000130208.9	downregulated	ENSG00000108602.18	downregulated	ENSG00000171049.9	upregulated	ENSG00000137819.14	upregulated		ENSG00000249948.6		585.137	-5.01108	0.274235	-18.273	1.36e-74	1.51e-72	downregulated		3615.52	-3.12194	0.288255	-10.8305	2.46896e-27	7.24817e-26	downregulated
ENSG00000214612.3	upregulated	ENSG00000165376.11	downregulated	ENSG00000079263.19	downregulated	ENSG00000121207.12	downregulated	ENSG00000234155.1	upregulated	ENSG00000091490.11	upregulated		ENSG00000253451.1		208.964	-2.34419	0.269551	-8.69666	3.42e-18	1.86e-17	downregulated		16.5233	-2.7324	0.413703	-6.60474	3.98215e-11	2.42094e-10	downregulated
ENSG00000177238.14	upregulated	ENSG00000153707.17	downregulated	ENSG00000126353.3	downregulated	ENSG00000187980.7	downregulated	ENSG00000128422.17	upregulated	ENSG00000196584.3	upregulated		ENSG00000256612.7		107.727	-2.94669	0.233474	-12.621	1.62e-36	2.7e-35	downregulated		4179.34	-2.50313	0.367904	-6.80376	1.01926e-11	6.6642e-11	downregulated
ENSG00000228278.5	upregulated	ENSG00000107159.13	downregulated	ENSG00000115085.14	downregulated	ENSG00000006071.15	downregulated	ENSG00000139540.12	upregulated	ENSG00000129173.13	upregulated		ENSG00000259370.2		82.7561	-2.57933	0.216719	-11.9017	1.16e-32	1.55e-31	downregulated		250.555	-2.14354	0.275234	-7.78804	6.80557e-15	6.40101e-14	downregulated
ENSG00000184956.16	upregulated	ENSG00000265158.1	downregulated	ENSG00000204252.14	downregulated	ENSG00000163661.4	downregulated	ENSG00000125726.11	upregulated	ENSG00000174705.13	upregulated		ENSG00000259495.3		30.8981	-2.35651	0.27868	-8.45599	2.77e-17	1.41e-16	downregulated		18.1959	-2.35214	0.379464	-6.19858	5.69733e-10	3.0246e-09	downregulated
ENSG00000180210.15	upregulated	ENSG00000253451.1	downregulated	ENSG00000163563.8	downregulated	ENSG00000132938.21	downregulated	ENSG00000162897.16	upregulated	ENSG00000162390.18	upregulated		ENSG00000261469.1		38.6868	-2.66917	0.169488	-15.7484	7.05e-56	3.17e-54	downregulated		114.74	-2.40913	0.235732	-10.2198	1.61688e-24	3.6541e-23	downregulated
ENSG00000189280.3	upregulated	ENSG00000163958.14	downregulated	ENSG00000004468.13	downregulated	ENSG00000198523.6	downregulated	ENSG00000119125.17	upregulated	ENSG00000152253.9	upregulated		ENSG00000262585.1		28.3039	2.89027	0.201724	14.3279	1.47e-46	4.29e-45	upregulated		27.2989	-2.71474	0.32558	-8.33817	7.54509e-17	8.64749e-16	downregulated
ENSG00000227063.5	downregulated	ENSG00000258867.6	downregulated	ENSG00000137078.9	downregulated	ENSG00000145936.9	downregulated	ENSG00000259341.2	upregulated	ENSG00000177054.14	upregulated		ENSG00000265688.2		124.623	2.81032	0.120588	23.3051	3.9e-120	2.8e-117	upregulated		78.625	2.09693	0.232727	9.01023	2.05627e-19	2.97629e-18	upregulated
ENSG00000270607.1	downregulated	ENSG00000226777.7	downregulated	ENSG00000164128.7	downregulated	ENSG00000181541.6	downregulated	ENSG00000103888.17	upregulated	ENSG00000260804.3	upregulated		ENSG00000270550.1		1451.36	-2.29638	0.247316	-9.2852	1.61e-20	1.02e-19	downregulated		142.968	-3.79804	0.38855	-9.77491	1.44286e-22	2.77473e-21	downregulated
ENSG00000084674.15	downregulated	ENSG00000112812.16	downregulated	ENSG00000172673.11	downregulated	ENSG00000112276.14	downregulated	ENSG00000183914.14	upregulated	ENSG00000105173.14	upregulated		ENSG00000270933.1		53.8194	2.0487	0.181104	11.3123	1.14e-29	1.27e-28	upregulated		25.9554	2.2707	0.252204	9.00341	2.18806e-19	3.15929e-18	upregulated
ENSG00000153822.14	downregulated	ENSG00000185736.16	downregulated	ENSG00000146070.17	downregulated	ENSG00000150672.17	downregulated	ENSG00000232810.4	upregulated	ENSG00000006704.11	upregulated		ENSG00000274576.2		213.809	-2.70176	0.298601	-9.04805	1.46e-19	8.61e-19	downregulated		23.9209	-2.91692	0.450835	-6.47004	9.79764e-11	5.68836e-10	downregulated
ENSG00000224940.9	downregulated	ENSG00000117594.10	downregulated	ENSG00000150637.9	downregulated	ENSG00000050628.20	downregulated	ENSG00000227403.2	upregulated	ENSG00000026559.14	upregulated		ENSG00000274736.5		60.8119	-3.36836	0.243196	-13.8504	1.27e-43	3.16e-42	downregulated		55.4444	-3.16184	0.245343	-12.8874	5.29954e-38	3.09105e-36	downregulated
ENSG00000156234.7	downregulated	ENSG00000183960.9	downregulated	ENSG00000165168.8	downregulated	ENSG00000162409.11	downregulated	ENSG00000257512.1	upregulated	ENSG00000092969.12	upregulated		ENSG00000276043.5		785.972	2.08853	0.145471	14.3569	9.64e-47	2.84e-45	upregulated		128.601	2.98075	0.19524	15.2671	1.26682e-52	1.68335e-50	upregulated
ENSG00000167483.19	downregulated	ENSG00000167767.14	downregulated	ENSG00000233355.7	downregulated	ENSG00000065320.9	downregulated	ENSG00000136881.12	upregulated	ENSG00000123610.5	upregulated		ENSG00000276775.1		792.013	-2.98647	0.276096	-10.8168	2.87e-27	2.75e-26	downregulated		73.3388	-3.99631	0.419022	-9.53722	1.46712e-21	2.55201e-20	downregulated
ENSG00000234840.2	downregulated	ENSG00000169862.19	downregulated	ENSG00000245164.8	downregulated	ENSG00000171916.17	downregulated	ENSG00000113946.4	upregulated	ENSG00000156510.13	upregulated		ENSG00000278196.3		1626.98	-3.04591	0.266366	-11.4351	2.79e-30	3.22e-29	downregulated		84.5839	-4.2778	0.371023	-11.5297	9.34188e-31	3.52776e-29	downregulated
ENSG00000113296.14	downregulated	ENSG00000197406.7	downregulated	ENSG00000198771.11	downregulated	ENSG00000166819.12	downregulated	ENSG00000147689.16	upregulated	ENSG00000140525.19	upregulated		ENSG00000280411.1		765.008	-2.6962	0.27572	-9.77877	1.39e-22	9.89e-22	downregulated		138.178	-4.00436	0.414944	-9.65036	4.89815e-22	8.97977e-21	downregulated
ENSG00000205277.9	downregulated	ENSG00000256612.7	downregulated	ENSG00000281103.2	downregulated	ENSG00000243069.8	downregulated	ENSG00000165376.11	upregulated	ENSG00000141738.14	upregulated		ENSG00000282651.2		846.515	-2.91358	0.278889	-10.4471	1.51e-25	1.3e-24	downregulated		112.79	-4.28111	0.420122	-10.1901	2.19444e-24	4.89675e-23	downregulated
ENSG00000183833.16	downregulated	ENSG00000285847.2	downregulated	ENSG00000227191.8	downregulated	ENSG00000109846.9	downregulated	ENSG00000241351.3	upregulated	ENSG00000135862.6	upregulated		ENSG00000285417.1		19.7611	-2.4815	0.241587	-10.2717	9.46e-25	7.76e-24	downregulated		48.8926	-2.30663	0.383809	-6.00985	1.85698e-09	9.23163e-09	downregulated
ENSG00000187912.12	downregulated	ENSG00000144852.19	downregulated	ENSG00000269404.7	downregulated	ENSG00000153822.14	downregulated	ENSG00000151023.17	upregulated	ENSG00000185156.6	upregulated		ENSG00000287401.1		24.8297	-2.12013	0.161205	-13.1518	1.66e-39	3.34e-38	downregulated		69.347	-2.2268	0.243074	-9.16102	5.14085e-20	7.86617e-19	downregulated
ENSG00000273328.5	downregulated	ENSG00000248810.2	downregulated	ENSG00000234663.7	downregulated	ENSG00000248485.2	downregulated	ENSG00000237686.7	upregulated	ENSG00000124225.16	upregulated
ENSG00000211950.2	downregulated	ENSG00000130234.12	downregulated	ENSG00000211689.7	downregulated	ENSG00000141052.18	downregulated	ENSG00000107984.10	upregulated	ENSG00000131470.15	upregulated
ENSG00000068615.19	downregulated	ENSG00000179178.11	downregulated	ENSG00000104974.12	downregulated	ENSG00000082175.15	downregulated	ENSG00000105991.10	upregulated	ENSG00000099282.10	upregulated
ENSG00000160856.21	downregulated	ENSG00000135447.17	downregulated	ENSG00000109943.9	downregulated	ENSG00000122012.14	downregulated	ENSG00000211673.2	upregulated	ENSG00000091651.9	upregulated
ENSG00000036473.8	downregulated	ENSG00000118094.12	downregulated	ENSG00000139914.6	downregulated	ENSG00000184564.11	downregulated	ENSG00000130203.10	upregulated	ENSG00000185803.12	upregulated
ENSG00000149591.17	downregulated	ENSG00000241244.1	downregulated	ENSG00000104833.12	downregulated	ENSG00000164841.5	downregulated	ENSG00000043355.12	upregulated	ENSG00000149639.15	upregulated
ENSG00000211973.2	downregulated	ENSG00000179674.4	downregulated	ENSG00000161649.13	downregulated	ENSG00000112936.19	downregulated	ENSG00000169385.3	upregulated	ENSG00000224081.9	upregulated
ENSG00000113389.16	downregulated	ENSG00000156738.18	downregulated	ENSG00000237484.6	downregulated	ENSG00000148600.15	downregulated	ENSG00000163817.16	upregulated	ENSG00000161888.11	upregulated
ENSG00000168702.18	downregulated	ENSG00000287787.1	downregulated	ENSG00000179583.19	downregulated	ENSG00000164188.9	downregulated	ENSG00000225969.2	upregulated	ENSG00000007968.7	upregulated
ENSG00000273733.1	downregulated	ENSG00000172346.15	downregulated	ENSG00000235505.7	downregulated	ENSG00000165966.16	downregulated	ENSG00000124882.4	upregulated	ENSG00000111319.13	upregulated
ENSG00000158246.8	downregulated	ENSG00000170961.7	downregulated	ENSG00000111796.4	downregulated	ENSG00000185046.18	downregulated	ENSG00000135917.16	upregulated	ENSG00000005001.10	upregulated
ENSG00000196092.14	downregulated	ENSG00000107518.18	downregulated	ENSG00000198851.10	downregulated	ENSG00000118432.12	downregulated	ENSG00000002726.21	upregulated	ENSG00000176454.14	upregulated
ENSG00000266524.3	downregulated	ENSG00000250056.8	downregulated	ENSG00000276409.5	downregulated	ENSG00000179399.15	downregulated	ENSG00000160867.15	upregulated	ENSG00000133134.12	upregulated
ENSG00000182575.8	downregulated	ENSG00000100558.9	downregulated	ENSG00000133800.9	downregulated	ENSG00000130176.8	downregulated	ENSG00000214049.8	upregulated	ENSG00000179859.9	upregulated
ENSG00000183114.8	downregulated	ENSG00000179299.17	downregulated	ENSG00000197629.6	downregulated	ENSG00000095713.14	downregulated	ENSG00000188910.8	upregulated	ENSG00000197461.13	upregulated
ENSG00000133661.17	downregulated	ENSG00000131355.15	downregulated	ENSG00000120457.12	downregulated	ENSG00000103942.13	downregulated	ENSG00000205277.9	upregulated	ENSG00000181019.13	upregulated
ENSG00000103154.9	downregulated	ENSG00000108830.10	downregulated	ENSG00000287255.1	downregulated	ENSG00000136457.10	downregulated	ENSG00000125657.5	upregulated	ENSG00000198720.13	upregulated
ENSG00000197444.10	downregulated	ENSG00000166126.11	downregulated	ENSG00000116824.5	downregulated	ENSG00000118729.12	downregulated	ENSG00000131650.14	upregulated	ENSG00000144810.16	upregulated
ENSG00000246223.9	downregulated	ENSG00000215246.5	downregulated	ENSG00000228427.3	downregulated	ENSG00000004776.13	downregulated	ENSG00000060718.22	upregulated	ENSG00000108244.17	upregulated
ENSG00000137558.9	downregulated	ENSG00000162897.16	downregulated	ENSG00000160791.13	downregulated	ENSG00000160097.20	downregulated	ENSG00000070019.5	upregulated	ENSG00000105514.8	upregulated
ENSG00000211829.9	downregulated	ENSG00000118137.10	downregulated	ENSG00000162747.12	downregulated	ENSG00000172403.11	downregulated	ENSG00000012504.15	upregulated	ENSG00000074219.14	upregulated
ENSG00000173467.9	downregulated	ENSG00000185156.6	downregulated	ENSG00000122223.13	downregulated	ENSG00000146469.13	downregulated	ENSG00000140297.13	upregulated	ENSG00000144959.11	upregulated
ENSG00000062524.16	downregulated	ENSG00000148053.17	downregulated	ENSG00000160856.21	downregulated	ENSG00000259417.3	downregulated	ENSG00000135480.16	upregulated	ENSG00000184445.12	upregulated
ENSG00000106511.6	downregulated	ENSG00000225978.3	downregulated	ENSG00000163508.13	downregulated	ENSG00000198483.13	downregulated	ENSG00000204616.11	upregulated	ENSG00000163923.10	upregulated
ENSG00000091513.16	downregulated	ENSG00000163817.16	downregulated	ENSG00000081237.20	downregulated	ENSG00000163431.13	downregulated	ENSG00000156413.14	upregulated	ENSG00000164109.14	upregulated
ENSG00000128591.16	downregulated	ENSG00000231437.3	downregulated	ENSG00000188536.13	downregulated	ENSG00000153002.12	downregulated	ENSG00000140284.11	upregulated	ENSG00000157992.12	upregulated
ENSG00000211895.5	downregulated	ENSG00000178222.13	downregulated	ENSG00000163376.11	downregulated	ENSG00000018236.15	downregulated	ENSG00000180061.10	upregulated	ENSG00000158402.20	upregulated
ENSG00000111339.12	downregulated	ENSG00000177103.15	downregulated	ENSG00000113263.13	downregulated	ENSG00000163687.14	downregulated	ENSG00000007952.18	upregulated	ENSG00000109736.15	upregulated
ENSG00000143297.19	downregulated	ENSG00000186472.20	downregulated	ENSG00000168421.13	downregulated	ENSG00000164120.14	downregulated	ENSG00000211899.10	upregulated	ENSG00000111371.16	upregulated
ENSG00000211677.2	downregulated	ENSG00000002726.21	downregulated	ENSG00000268027.5	downregulated	ENSG00000071991.9	downregulated	ENSG00000165474.8	upregulated	ENSG00000141391.14	upregulated
ENSG00000072133.11	downregulated	ENSG00000100146.18	downregulated	ENSG00000163464.8	downregulated	ENSG00000203685.10	downregulated	ENSG00000211663.2	upregulated	ENSG00000240204.3	upregulated
ENSG00000259495.3	downregulated	ENSG00000181778.5	downregulated	ENSG00000173578.8	downregulated	ENSG00000157551.19	downregulated	ENSG00000005001.10	upregulated	ENSG00000127863.16	upregulated
ENSG00000164841.5	downregulated	ENSG00000134343.14	downregulated	ENSG00000198821.11	downregulated	ENSG00000164850.15	downregulated	ENSG00000181333.12	upregulated	ENSG00000131037.15	upregulated
ENSG00000211970.3	downregulated	ENSG00000070526.15	downregulated	ENSG00000168995.13	downregulated	ENSG00000067840.12	downregulated	ENSG00000101680.15	upregulated	ENSG00000178623.12	upregulated
ENSG00000259436.1	downregulated	ENSG00000162482.5	downregulated	ENSG00000134061.5	downregulated	ENSG00000164619.10	downregulated	ENSG00000197635.11	upregulated	ENSG00000173040.13	upregulated
ENSG00000243069.8	downregulated	ENSG00000122756.15	downregulated	ENSG00000117215.15	downregulated	ENSG00000122824.11	downregulated	ENSG00000088386.17	upregulated	ENSG00000133740.11	upregulated
ENSG00000226329.2	downregulated	ENSG00000160181.9	downregulated	ENSG00000007312.13	downregulated	ENSG00000108576.10	downregulated	ENSG00000170099.6	upregulated	ENSG00000141519.15	upregulated
ENSG00000144820.8	downregulated	ENSG00000138944.8	downregulated	ENSG00000104814.13	downregulated	ENSG00000111249.14	downregulated	ENSG00000123500.10	upregulated	ENSG00000137310.12	upregulated
ENSG00000137860.12	downregulated	ENSG00000141431.12	downregulated	ENSG00000103313.13	downregulated	ENSG00000205363.6	downregulated	ENSG00000211956.2	upregulated	ENSG00000068489.13	upregulated
ENSG00000198848.13	downregulated	ENSG00000129451.12	downregulated	ENSG00000220008.3	downregulated	ENSG00000112175.8	downregulated	ENSG00000172482.5	upregulated	ENSG00000183010.17	upregulated
ENSG00000211659.2	downregulated	ENSG00000160856.21	downregulated	ENSG00000117091.10	downregulated	ENSG00000170271.11	downregulated	ENSG00000274895.1	upregulated	ENSG00000071564.17	upregulated
ENSG00000118271.12	downregulated	ENSG00000230006.7	downregulated	ENSG00000166501.14	downregulated	ENSG00000188153.14	downregulated	ENSG00000137699.17	upregulated	ENSG00000165434.8	upregulated
ENSG00000166819.12	downregulated	ENSG00000139144.11	downregulated	ENSG00000136250.12	downregulated	ENSG00000198838.14	downregulated	ENSG00000228697.4	upregulated	ENSG00000145911.6	upregulated
ENSG00000184564.11	downregulated	ENSG00000183742.13	downregulated	ENSG00000134539.17	downregulated	ENSG00000157152.17	downregulated	ENSG00000171234.14	upregulated	ENSG00000105855.10	upregulated
ENSG00000244437.1	downregulated	ENSG00000167642.13	downregulated	ENSG00000164236.12	downregulated	ENSG00000198848.13	downregulated	ENSG00000240864.3	upregulated	ENSG00000125731.13	upregulated
ENSG00000189134.4	downregulated	ENSG00000143816.8	downregulated	ENSG00000227507.3	downregulated	ENSG00000167676.4	downregulated	ENSG00000112494.10	upregulated	ENSG00000158528.12	upregulated
ENSG00000148948.8	downregulated	ENSG00000110169.11	downregulated	ENSG00000101331.17	downregulated	ENSG00000169083.18	downregulated	ENSG00000146678.10	upregulated	ENSG00000196754.13	upregulated
ENSG00000134343.14	downregulated	ENSG00000197057.10	downregulated	ENSG00000254838.5	downregulated	ENSG00000089250.19	downregulated	ENSG00000143167.12	upregulated	ENSG00000112796.10	upregulated
ENSG00000211899.10	downregulated	ENSG00000236008.3	downregulated	ENSG00000187912.12	downregulated	ENSG00000130294.17	downregulated	ENSG00000123838.11	upregulated	ENSG00000187951.11	upregulated
ENSG00000260001.6	downregulated	ENSG00000058085.15	downregulated	ENSG00000110436.13	downregulated	ENSG00000159388.6	downregulated	ENSG00000151224.13	upregulated	ENSG00000152127.9	upregulated
ENSG00000253451.1	downregulated	ENSG00000171433.12	downregulated	ENSG00000196329.11	downregulated	ENSG00000171714.12	downregulated	ENSG00000231131.8	upregulated	ENSG00000141756.19	upregulated
ENSG00000177133.11	downregulated	ENSG00000093134.15	downregulated	ENSG00000110324.11	downregulated	ENSG00000163221.9	downregulated	ENSG00000185818.8	downregulated	ENSG00000227885.3	upregulated
ENSG00000224689.9	downregulated	ENSG00000101938.15	downregulated	ENSG00000134463.15	downregulated	ENSG00000068976.14	downregulated	ENSG00000136457.10	downregulated	ENSG00000141424.13	upregulated
ENSG00000173641.18	downregulated	ENSG00000174348.14	downregulated	ENSG00000259834.1	downregulated	ENSG00000188338.15	downregulated	ENSG00000171243.8	downregulated	ENSG00000113739.10	upregulated
ENSG00000186715.11	downregulated	ENSG00000164120.14	downregulated	ENSG00000140968.11	downregulated	ENSG00000166831.9	downregulated	ENSG00000196620.10	downregulated	ENSG00000011638.11	upregulated
ENSG00000121577.14	downregulated	ENSG00000095713.14	downregulated	ENSG00000093072.18	downregulated	ENSG00000133169.6	downregulated	ENSG00000245750.10	downregulated	ENSG00000067057.18	upregulated
ENSG00000168081.9	downregulated	ENSG00000185070.11	downregulated	ENSG00000123329.20	downregulated	ENSG00000130988.13	downregulated	ENSG00000254872.3	downregulated	ENSG00000172137.19	upregulated
ENSG00000095713.14	downregulated	ENSG00000136872.20	downregulated	ENSG00000171791.14	downregulated	ENSG00000128918.15	downregulated	ENSG00000186197.15	downregulated	ENSG00000204681.11	upregulated
ENSG00000160868.15	downregulated	ENSG00000279108.1	downregulated	ENSG00000075884.14	downregulated	ENSG00000198074.10	downregulated	ENSG00000170323.9	downregulated	ENSG00000130054.5	upregulated
ENSG00000172935.9	downregulated	ENSG00000188910.8	downregulated	ENSG00000105122.13	downregulated	ENSG00000122367.20	downregulated	ENSG00000099769.6	downregulated	ENSG00000176092.16	upregulated
ENSG00000261625.1	downregulated	ENSG00000249096.7	downregulated	ENSG00000131042.15	downregulated	ENSG00000154080.14	downregulated	ENSG00000183833.16	downregulated	ENSG00000149554.13	upregulated
ENSG00000136267.14	downregulated	ENSG00000163586.10	downregulated	ENSG00000186265.10	downregulated	ENSG00000171303.7	downregulated	ENSG00000162482.5	downregulated	ENSG00000158406.5	upregulated
ENSG00000124749.17	downregulated	ENSG00000113805.8	downregulated	ENSG00000270164.1	downregulated	ENSG00000214575.9	downregulated	ENSG00000170381.14	downregulated	ENSG00000178531.6	upregulated
ENSG00000184185.10	downregulated	ENSG00000015520.15	downregulated	ENSG00000010319.7	downregulated	ENSG00000146411.6	downregulated	ENSG00000091513.16	downregulated	ENSG00000160766.14	upregulated
ENSG00000108242.13	downregulated	ENSG00000160870.15	downregulated	ENSG00000101445.10	downregulated	ENSG00000205364.4	downregulated	ENSG00000237361.3	downregulated	ENSG00000100228.12	upregulated
ENSG00000128218.8	downregulated	ENSG00000065154.12	downregulated	ENSG00000265206.5	downregulated	ENSG00000138722.10	downregulated	ENSG00000133134.12	downregulated	ENSG00000106683.15	upregulated
ENSG00000158865.12	downregulated	ENSG00000095627.9	downregulated	ENSG00000182183.15	downregulated	ENSG00000163017.14	downregulated	ENSG00000132932.17	downregulated	ENSG00000163624.6	upregulated
ENSG00000197893.14	downregulated	ENSG00000166292.12	downregulated	ENSG00000242574.9	downregulated	ENSG00000214456.8	downregulated	ENSG00000178343.5	downregulated	ENSG00000227719.1	upregulated
ENSG00000185737.13	downregulated	ENSG00000119888.11	downregulated	ENSG00000100450.13	downregulated	ENSG00000090530.10	downregulated	ENSG00000164619.10	downregulated	ENSG00000213923.13	upregulated
ENSG00000127472.11	downregulated	ENSG00000156466.10	downregulated	ENSG00000104921.15	downregulated	ENSG00000114790.13	downregulated	ENSG00000118271.12	downregulated	ENSG00000168143.9	upregulated
ENSG00000179399.15	downregulated	ENSG00000124875.10	downregulated	ENSG00000185862.7	downregulated	ENSG00000123570.4	downregulated	ENSG00000053918.18	downregulated	ENSG00000102554.14	upregulated
ENSG00000153002.12	downregulated	ENSG00000259370.2	downregulated	ENSG00000254415.3	downregulated	ENSG00000175084.12	downregulated	ENSG00000079689.14	downregulated	ENSG00000165238.16	upregulated
ENSG00000145794.17	downregulated	ENSG00000139209.16	downregulated	ENSG00000105352.10	downregulated	ENSG00000163710.9	downregulated	ENSG00000240654.6	downregulated	ENSG00000035499.13	upregulated
ENSG00000022556.16	downregulated	ENSG00000119943.13	downregulated	ENSG00000105374.10	downregulated	ENSG00000180875.5	downregulated	ENSG00000139220.17	downregulated	ENSG00000134253.10	upregulated
ENSG00000110777.12	downregulated	ENSG00000109193.12	downregulated	ENSG00000132185.18	downregulated	ENSG00000287725.1	downregulated	ENSG00000287750.1	downregulated	ENSG00000170684.9	upregulated
ENSG00000091181.20	downregulated	ENSG00000183549.10	downregulated	ENSG00000185811.19	downregulated	ENSG00000160307.10	downregulated	ENSG00000120057.5	downregulated	ENSG00000169783.13	upregulated
ENSG00000158560.14	downregulated	ENSG00000116194.13	downregulated	ENSG00000204472.13	downregulated	ENSG00000116194.13	downregulated	ENSG00000130294.17	downregulated	ENSG00000189057.11	upregulated
ENSG00000274576.2	downregulated	ENSG00000198515.16	downregulated	ENSG00000106952.7	downregulated	ENSG00000170500.13	downregulated	ENSG00000159212.13	downregulated	ENSG00000139354.11	upregulated
ENSG00000213996.13	downregulated	ENSG00000188783.6	downregulated	ENSG00000244734.4	downregulated	ENSG00000153404.14	downregulated	ENSG00000133800.9	downregulated	ENSG00000260852.1	upregulated
ENSG00000132517.15	downregulated	ENSG00000146678.10	downregulated	ENSG00000275302.2	downregulated	ENSG00000198576.4	downregulated	ENSG00000077522.14	downregulated	ENSG00000214193.11	upregulated
ENSG00000085563.15	downregulated	ENSG00000021300.14	downregulated	ENSG00000126264.10	downregulated	ENSG00000272143.1	downregulated	ENSG00000188039.16	downregulated	ENSG00000010292.13	upregulated
ENSG00000153898.13	downregulated	ENSG00000161896.12	downregulated	ENSG00000105369.10	downregulated	ENSG00000136842.14	downregulated	ENSG00000082293.13	downregulated	ENSG00000171848.16	upregulated
ENSG00000101210.13	downregulated	ENSG00000198300.14	downregulated	ENSG00000101916.12	downregulated	ENSG00000144891.18	downregulated	ENSG00000164946.20	downregulated	ENSG00000234062.8	upregulated
ENSG00000101746.15	downregulated	ENSG00000105369.10	downregulated	ENSG00000171051.9	downregulated	ENSG00000134769.21	downregulated	ENSG00000138356.14	downregulated	ENSG00000182667.14	upregulated
ENSG00000267640.6	downregulated	ENSG00000131620.17	downregulated	ENSG00000163687.14	downregulated	ENSG00000124440.16	downregulated	ENSG00000135773.13	downregulated	ENSG00000103888.17	upregulated
ENSG00000088386.17	downregulated	ENSG00000170476.16	downregulated	ENSG00000115607.9	downregulated	ENSG00000158445.10	downregulated	ENSG00000146374.14	downregulated	ENSG00000152953.13	upregulated
ENSG00000211945.2	downregulated	ENSG00000124713.6	downregulated	ENSG00000167613.16	downregulated	ENSG00000135447.17	downregulated	ENSG00000248485.2	downregulated	ENSG00000166557.14	upregulated
ENSG00000103942.13	downregulated	ENSG00000105426.17	downregulated	ENSG00000153563.16	downregulated	ENSG00000241684.6	downregulated	ENSG00000113763.12	downregulated	ENSG00000249859.12	upregulated
ENSG00000266916.7	downregulated	ENSG00000166206.15	downregulated	ENSG00000125910.6	downregulated	ENSG00000205362.11	downregulated	ENSG00000104332.12	downregulated	ENSG00000137857.17	upregulated
ENSG00000231424.3	downregulated	ENSG00000140538.16	downregulated	ENSG00000180353.11	downregulated	ENSG00000068615.19	downregulated	ENSG00000165731.20	downregulated	ENSG00000182795.13	upregulated
ENSG00000211658.2	downregulated	ENSG00000077274.9	downregulated	ENSG00000066294.15	downregulated	ENSG00000165495.16	downregulated	ENSG00000189058.9	downregulated	ENSG00000162078.11	upregulated
ENSG00000130413.15	downregulated	ENSG00000204653.10	downregulated	ENSG00000124203.6	downregulated	ENSG00000178947.9	downregulated	ENSG00000148357.16	downregulated	ENSG00000082512.15	upregulated
ENSG00000270550.1	downregulated	ENSG00000085741.13	downregulated	ENSG00000167208.15	downregulated	ENSG00000150625.16	downregulated	ENSG00000124212.6	downregulated	ENSG00000188282.12	upregulated
ENSG00000162896.6	downregulated	ENSG00000211970.3	downregulated	ENSG00000179144.5	downregulated	ENSG00000157404.16	downregulated	ENSG00000124491.16	downregulated	ENSG00000222041.11	upregulated
ENSG00000169302.16	downregulated	ENSG00000163737.4	downregulated	ENSG00000239961.3	downregulated	ENSG00000204323.5	downregulated	ENSG00000228278.5	downregulated	ENSG00000092445.12	upregulated
ENSG00000163017.14	downregulated	ENSG00000246379.8	downregulated	ENSG00000239998.6	downregulated	ENSG00000111404.7	downregulated	ENSG00000266524.3	downregulated	ENSG00000260941.1	upregulated
ENSG00000145335.17	downregulated	ENSG00000251637.6	downregulated	ENSG00000142512.15	downregulated	ENSG00000136546.16	downregulated	ENSG00000187867.10	downregulated	ENSG00000273045.7	upregulated
ENSG00000167641.11	downregulated	ENSG00000078725.13	downregulated	ENSG00000131401.11	downregulated	ENSG00000146151.14	downregulated	ENSG00000161896.12	downregulated	ENSG00000064547.14	upregulated
ENSG00000172782.12	downregulated	ENSG00000145692.15	downregulated	ENSG00000213203.3	downregulated	ENSG00000189221.10	downregulated	ENSG00000185942.13	downregulated	ENSG00000066279.18	upregulated
ENSG00000268062.1	downregulated	ENSG00000235529.1	downregulated	ENSG00000167261.14	downregulated	ENSG00000197565.16	downregulated	ENSG00000068976.14	downregulated	ENSG00000100167.20	upregulated
ENSG00000009694.13	downregulated	ENSG00000196549.12	downregulated	ENSG00000166523.8	downregulated	ENSG00000205038.12	downregulated	ENSG00000188338.15	downregulated	ENSG00000177602.5	upregulated
ENSG00000244968.7	downregulated	ENSG00000120659.15	downregulated	ENSG00000110934.13	downregulated	ENSG00000116176.6	downregulated	ENSG00000102109.9	downregulated	ENSG00000051341.14	upregulated
ENSG00000243466.1	downregulated	ENSG00000139508.15	downregulated	ENSG00000134516.18	downregulated	ENSG00000166405.15	downregulated	ENSG00000270307.1	downregulated	ENSG00000133059.17	upregulated
ENSG00000101335.10	downregulated	ENSG00000108823.16	downregulated	ENSG00000102445.20	downregulated	ENSG00000120057.5	downregulated	ENSG00000129596.5	downregulated	ENSG00000167767.14	upregulated
ENSG00000172724.12	downregulated	ENSG00000115423.19	downregulated	ENSG00000133561.15	downregulated	ENSG00000152137.8	downregulated	ENSG00000178947.9	downregulated	ENSG00000142731.11	upregulated
ENSG00000149451.18	downregulated	ENSG00000009694.13	downregulated	ENSG00000048740.18	downregulated	ENSG00000141338.14	downregulated	ENSG00000198185.11	downregulated	ENSG00000086548.9	upregulated
ENSG00000154529.15	downregulated	ENSG00000170927.15	downregulated	ENSG00000085265.11	downregulated	ENSG00000187134.14	downregulated	ENSG00000198336.9	downregulated	ENSG00000114554.11	upregulated
ENSG00000231475.3	downregulated	ENSG00000197444.10	downregulated	ENSG00000161640.15	downregulated	ENSG00000170323.9	downregulated	ENSG00000107159.13	downregulated	ENSG00000178773.15	upregulated
ENSG00000127129.10	downregulated	ENSG00000173432.12	downregulated	ENSG00000005844.19	downregulated	ENSG00000157927.17	downregulated	ENSG00000140538.16	downregulated	ENSG00000006740.17	upregulated
ENSG00000012124.17	downregulated	ENSG00000215483.11	downregulated	ENSG00000173372.17	downregulated	ENSG00000036672.16	downregulated	ENSG00000188611.16	downregulated	ENSG00000134627.12	upregulated
ENSG00000243264.2	downregulated	ENSG00000211897.9	downregulated	ENSG00000175463.12	downregulated	ENSG00000169302.16	downregulated	ENSG00000246379.8	downregulated	ENSG00000225329.3	upregulated
ENSG00000211669.3	downregulated	ENSG00000211973.2	downregulated	ENSG00000007129.18	downregulated	ENSG00000114200.10	downregulated	ENSG00000177301.16	downregulated	ENSG00000142632.17	upregulated
ENSG00000188822.8	downregulated	ENSG00000116748.21	downregulated	ENSG00000168497.5	downregulated	ENSG00000177301.16	downregulated	ENSG00000143502.15	downregulated	ENSG00000271133.5	upregulated
ENSG00000080293.10	downregulated	ENSG00000118271.12	downregulated	ENSG00000159189.12	downregulated	ENSG00000046653.15	downregulated	ENSG00000236882.8	downregulated	ENSG00000101443.18	upregulated
ENSG00000154027.19	downregulated	ENSG00000052344.16	downregulated	ENSG00000120280.6	downregulated	ENSG00000133134.12	downregulated	ENSG00000185924.7	downregulated	ENSG00000173947.14	upregulated
ENSG00000223350.2	downregulated	ENSG00000262585.1	downregulated	ENSG00000117560.8	downregulated	ENSG00000141639.12	downregulated	ENSG00000163661.4	downregulated	ENSG00000167880.8	upregulated
ENSG00000111962.8	downregulated	ENSG00000126861.5	downregulated	ENSG00000262370.6	downregulated	ENSG00000004799.8	downregulated	ENSG00000164929.17	downregulated	ENSG00000120875.9	upregulated
ENSG00000039537.14	downregulated	ENSG00000205502.4	downregulated	ENSG00000187116.14	downregulated	ENSG00000179639.10	downregulated	ENSG00000138115.14	downregulated	ENSG00000118997.14	upregulated
ENSG00000211653.2	downregulated	ENSG00000160282.14	downregulated	ENSG00000104894.12	downregulated	ENSG00000248309.7	downregulated	ENSG00000130037.5	downregulated	ENSG00000137673.9	upregulated
ENSG00000007216.15	downregulated	ENSG00000175084.12	downregulated	ENSG00000163154.6	downregulated	ENSG00000172260.15	downregulated	ENSG00000154080.14	downregulated	ENSG00000157193.18	upregulated
ENSG00000156738.18	downregulated	ENSG00000179954.16	downregulated	ENSG00000175857.8	downregulated	ENSG00000168546.11	downregulated	ENSG00000156466.10	downregulated	ENSG00000174307.7	upregulated
ENSG00000173267.14	downregulated	ENSG00000151224.13	downregulated	ENSG00000077420.16	downregulated	ENSG00000144218.19	downregulated	ENSG00000157551.19	downregulated	ENSG00000155974.12	upregulated
ENSG00000089250.19	downregulated	ENSG00000205622.11	downregulated	ENSG00000158473.8	downregulated	ENSG00000176399.4	downregulated	ENSG00000103723.16	downregulated	ENSG00000162849.16	upregulated
ENSG00000179542.16	downregulated	ENSG00000137077.8	downregulated	ENSG00000173369.17	downregulated	ENSG00000170011.14	downregulated	ENSG00000233836.7	downregulated	ENSG00000152128.13	upregulated
ENSG00000122824.11	downregulated	ENSG00000205143.3	downregulated	ENSG00000105967.16	downregulated	ENSG00000164764.11	downregulated	ENSG00000108924.14	downregulated	ENSG00000196611.5	upregulated
ENSG00000280411.1	downregulated	ENSG00000224041.3	downregulated	ENSG00000286646.1	downregulated	ENSG00000058404.20	downregulated	ENSG00000138696.11	downregulated	ENSG00000182718.18	upregulated
ENSG00000211673.2	downregulated	ENSG00000211632.4	downregulated	ENSG00000115956.10	downregulated	ENSG00000154330.13	downregulated	ENSG00000044012.4	downregulated	ENSG00000125398.8	upregulated
ENSG00000211668.2	downregulated	ENSG00000187634.12	downregulated	ENSG00000172215.6	downregulated	ENSG00000101210.13	downregulated	ENSG00000139988.10	downregulated	ENSG00000156515.24	upregulated
ENSG00000140459.18	downregulated	ENSG00000233377.1	downregulated	ENSG00000155926.14	downregulated	ENSG00000161896.12	downregulated	ENSG00000214491.8	downregulated	ENSG00000186638.16	upregulated
ENSG00000181656.7	downregulated	ENSG00000083807.10	downregulated	ENSG00000137841.12	downregulated	ENSG00000100884.9	downregulated	ENSG00000229604.2	downregulated	ENSG00000115112.8	upregulated
ENSG00000129596.5	downregulated	ENSG00000092607.15	downregulated	ENSG00000156234.7	downregulated	ENSG00000124374.9	downregulated	ENSG00000106772.18	downregulated	ENSG00000168032.10	upregulated
ENSG00000235545.1	downregulated	ENSG00000170153.11	downregulated	ENSG00000140030.6	downregulated	ENSG00000157445.15	downregulated	ENSG00000183230.17	downregulated	ENSG00000163462.18	upregulated
ENSG00000226777.7	downregulated	ENSG00000048462.11	downregulated	ENSG00000288156.1	downregulated	ENSG00000078549.15	downregulated	ENSG00000137142.5	downregulated	ENSG00000170485.17	upregulated
ENSG00000230006.7	downregulated	ENSG00000110723.12	downregulated	ENSG00000166928.11	downregulated	ENSG00000167434.10	downregulated	ENSG00000142611.17	downregulated	ENSG00000157827.20	upregulated
ENSG00000136573.14	downregulated	ENSG00000258498.8	downregulated	ENSG00000119535.18	downregulated	ENSG00000181778.5	downregulated	ENSG00000149596.7	downregulated	ENSG00000285053.1	upregulated
ENSG00000116183.11	downregulated	ENSG00000151150.22	downregulated	ENSG00000015285.11	downregulated	ENSG00000145700.10	downregulated	ENSG00000281383.1	downregulated	ENSG00000285278.1	upregulated
ENSG00000197410.14	downregulated	ENSG00000250305.9	downregulated	ENSG00000104972.15	downregulated	ENSG00000250056.8	downregulated	ENSG00000104059.4	downregulated	ENSG00000122952.17	upregulated
ENSG00000211592.8	downregulated	ENSG00000231298.7	downregulated	ENSG00000171049.9	downregulated	ENSG00000188536.13	downregulated	ENSG00000100626.17	downregulated	ENSG00000278709.2	upregulated
ENSG00000173705.9	downregulated	ENSG00000172260.15	downregulated	ENSG00000146094.15	downregulated	ENSG00000224940.9	downregulated	ENSG00000179542.16	downregulated	ENSG00000112312.10	upregulated
ENSG00000162949.16	downregulated	ENSG00000126231.15	downregulated	ENSG00000161929.15	downregulated	ENSG00000147724.12	downregulated	ENSG00000184956.16	downregulated	ENSG00000163013.12	upregulated
ENSG00000133710.16	downregulated	ENSG00000017427.17	downregulated	ENSG00000122122.10	downregulated	ENSG00000174944.9	downregulated	ENSG00000185271.9	downregulated	ENSG00000105281.12	upregulated
ENSG00000074276.10	downregulated	ENSG00000166819.12	downregulated	ENSG00000130755.13	downregulated	ENSG00000170837.3	downregulated	ENSG00000132464.13	downregulated	ENSG00000106089.12	upregulated
ENSG00000198963.11	downregulated	ENSG00000092621.13	downregulated	ENSG00000101307.16	downregulated	ENSG00000144331.20	downregulated	ENSG00000124713.6	downregulated	ENSG00000165891.16	upregulated
ENSG00000121898.13	downregulated	ENSG00000221866.9	downregulated	ENSG00000174837.15	downregulated	ENSG00000022267.19	downregulated	ENSG00000262097.2	downregulated	ENSG00000225614.4	upregulated
ENSG00000066382.16	downregulated	ENSG00000206432.4	downregulated	ENSG00000247774.7	downregulated	ENSG00000186462.9	downregulated	ENSG00000197766.8	downregulated	ENSG00000167460.17	upregulated
ENSG00000139209.16	downregulated	ENSG00000257017.9	downregulated	ENSG00000064886.14	downregulated	ENSG00000018625.15	downregulated	ENSG00000241186.10	downregulated	ENSG00000111247.15	upregulated
ENSG00000215018.10	downregulated	ENSG00000139540.12	downregulated	ENSG00000100292.18	downregulated	ENSG00000150627.16	downregulated	ENSG00000100884.9	downregulated	ENSG00000178409.14	upregulated
ENSG00000103723.16	downregulated	ENSG00000136689.19	downregulated	ENSG00000128815.19	downregulated	ENSG00000151892.15	downregulated	ENSG00000198300.14	downregulated	ENSG00000198286.10	upregulated
ENSG00000109846.9	downregulated	ENSG00000135144.7	downregulated	ENSG00000010671.16	downregulated	ENSG00000184368.16	downregulated	ENSG00000130054.5	downregulated	ENSG00000234741.8	upregulated
ENSG00000108700.5	downregulated	ENSG00000163631.17	downregulated	ENSG00000167483.19	downregulated	ENSG00000164530.15	downregulated	ENSG00000231769.3	downregulated	ENSG00000062038.14	upregulated
ENSG00000059915.17	downregulated	ENSG00000223350.2	downregulated	ENSG00000117009.12	downregulated	ENSG00000130005.13	downregulated	ENSG00000128918.15	downregulated	ENSG00000163040.15	upregulated
ENSG00000211650.2	downregulated	ENSG00000105523.3	downregulated	ENSG00000274536.7	downregulated	ENSG00000119938.9	downregulated	ENSG00000227695.6	downregulated	ENSG00000272141.1	upregulated
ENSG00000127903.14	downregulated	ENSG00000258913.2	downregulated	ENSG00000126882.13	downregulated	ENSG00000108924.14	downregulated	ENSG00000077264.15	downregulated	ENSG00000159166.15	upregulated
ENSG00000026559.14	downregulated	ENSG00000150556.17	downregulated	ENSG00000156738.18	downregulated	ENSG00000263155.6	downregulated	ENSG00000155093.19	downregulated	ENSG00000185480.12	upregulated
ENSG00000166165.13	downregulated	ENSG00000112299.8	downregulated	ENSG00000280135.1	downregulated	ENSG00000189056.14	downregulated	ENSG00000221923.9	downregulated	ENSG00000234690.7	upregulated
ENSG00000211951.2	downregulated	ENSG00000253755.1	downregulated	ENSG00000173208.4	downregulated	ENSG00000151632.17	downregulated	ENSG00000152137.8	downregulated	ENSG00000158315.11	upregulated
ENSG00000211955.2	downregulated	ENSG00000172724.12	downregulated	ENSG00000109906.14	downregulated	ENSG00000064205.10	downregulated	ENSG00000255545.8	downregulated	ENSG00000140297.13	upregulated
ENSG00000215218.4	downregulated	ENSG00000172955.17	downregulated	ENSG00000211950.2	downregulated	ENSG00000196482.18	downregulated	ENSG00000105707.14	downregulated	ENSG00000237950.3	upregulated
ENSG00000189013.14	downregulated	ENSG00000095932.7	downregulated	ENSG00000112799.9	downregulated	ENSG00000161649.13	downregulated	ENSG00000146469.13	downregulated	ENSG00000054179.12	upregulated
ENSG00000186417.14	downregulated	ENSG00000205362.11	downregulated	ENSG00000141506.14	downregulated	ENSG00000149294.17	downregulated	ENSG00000173175.15	downregulated	ENSG00000130821.17	upregulated
ENSG00000187980.7	downregulated	ENSG00000168143.9	downregulated	ENSG00000138964.17	downregulated	ENSG00000104059.4	downregulated	ENSG00000055813.6	downregulated	ENSG00000105664.11	upregulated
ENSG00000153956.16	downregulated	ENSG00000019102.12	downregulated	ENSG00000123338.13	downregulated	ENSG00000109906.14	downregulated	ENSG00000113749.7	downregulated	ENSG00000147408.14	upregulated
ENSG00000102109.9	downregulated	ENSG00000180875.5	downregulated	ENSG00000168309.18	downregulated	ENSG00000106278.12	downregulated	ENSG00000231246.2	downregulated	ENSG00000272977.1	upregulated
ENSG00000187288.12	downregulated	ENSG00000086548.9	downregulated	ENSG00000143119.14	downregulated	ENSG00000176928.7	downregulated	ENSG00000134769.21	downregulated	ENSG00000110492.15	upregulated
ENSG00000165410.15	downregulated	ENSG00000223764.2	downregulated	ENSG00000187808.5	downregulated	ENSG00000175356.14	downregulated	ENSG00000124440.16	downregulated	ENSG00000147394.18	upregulated
ENSG00000211598.2	downregulated	ENSG00000262294.1	downregulated	ENSG00000172578.12	downregulated	ENSG00000134201.12	downregulated	ENSG00000154654.15	downregulated	ENSG00000248727.6	upregulated
ENSG00000198125.13	downregulated	ENSG00000205436.7	downregulated	ENSG00000137101.13	downregulated	ENSG00000104332.12	downregulated	ENSG00000172915.18	downregulated	ENSG00000072571.20	upregulated
ENSG00000122025.15	downregulated	ENSG00000130649.10	downregulated	ENSG00000197993.9	downregulated	ENSG00000139988.10	downregulated	ENSG00000157315.5	downregulated	ENSG00000142235.12	upregulated
ENSG00000184293.7	downregulated	ENSG00000211896.7	downregulated	ENSG00000166927.13	downregulated	ENSG00000163884.4	downregulated	ENSG00000277494.2	downregulated	ENSG00000196155.13	upregulated
ENSG00000131386.19	downregulated	ENSG00000180745.5	downregulated	ENSG00000169442.9	downregulated	ENSG00000162706.13	downregulated	ENSG00000104177.18	downregulated	ENSG00000172379.21	upregulated
ENSG00000285417.1	downregulated	ENSG00000135094.11	downregulated	ENSG00000214212.9	downregulated	ENSG00000183715.13	downregulated	ENSG00000114200.10	downregulated	ENSG00000157227.13	upregulated
ENSG00000197415.12	downregulated	ENSG00000110900.16	downregulated	ENSG00000135218.19	downregulated	ENSG00000166292.12	downregulated	ENSG00000156475.18	downregulated	ENSG00000175643.10	upregulated
ENSG00000211959.2	downregulated	ENSG00000064655.19	downregulated	ENSG00000143110.12	downregulated	ENSG00000197766.8	downregulated	ENSG00000148655.15	downregulated	ENSG00000167608.12	upregulated
ENSG00000108830.10	downregulated	ENSG00000206052.11	downregulated			ENSG00000100181.22	downregulated	ENSG00000167434.10	downregulated	ENSG00000262903.1	upregulated
ENSG00000017427.17	downregulated	ENSG00000232216.1	downregulated			ENSG00000196616.14	downregulated	ENSG00000157087.20	downregulated	ENSG00000187730.9	upregulated
ENSG00000231298.7	downregulated	ENSG00000163235.16	downregulated			ENSG00000112964.14	downregulated	ENSG00000021645.20	downregulated	ENSG00000107130.10	upregulated
ENSG00000211956.2	downregulated	ENSG00000182836.10	downregulated			ENSG00000102547.19	downregulated	ENSG00000018236.15	downregulated	ENSG00000260942.1	upregulated
ENSG00000094963.14	downregulated	ENSG00000177570.15	downregulated			ENSG00000124701.5	downregulated	ENSG00000135298.14	downregulated	ENSG00000102174.9	upregulated
ENSG00000185518.12	downregulated	ENSG00000197859.11	downregulated			ENSG00000105894.12	downregulated	ENSG00000131781.13	downregulated	ENSG00000254726.3	upregulated
ENSG00000157087.20	downregulated	ENSG00000174992.8	downregulated			ENSG00000168309.18	downregulated	ENSG00000152953.13	downregulated	ENSG00000080293.10	upregulated
ENSG00000111341.10	downregulated	ENSG00000143297.19	downregulated			ENSG00000178031.17	downregulated	ENSG00000112936.19	downregulated	ENSG00000276966.2	upregulated
ENSG00000181374.8	downregulated	ENSG00000153234.15	downregulated			ENSG00000175785.13	downregulated	ENSG00000128591.16	downregulated	ENSG00000007384.15	upregulated
ENSG00000172955.17	downregulated	ENSG00000180447.7	downregulated			ENSG00000183287.14	downregulated	ENSG00000232177.1	downregulated	ENSG00000168615.13	upregulated
ENSG00000225111.1	downregulated	ENSG00000134339.9	downregulated			ENSG00000146013.11	downregulated	ENSG00000069702.11	downregulated	ENSG00000135773.13	upregulated
ENSG00000035720.8	downregulated	ENSG00000232310.8	downregulated			ENSG00000080293.10	downregulated	ENSG00000102924.12	downregulated	ENSG00000153404.14	upregulated
ENSG00000215146.5	downregulated	ENSG00000162391.12	downregulated			ENSG00000119147.10	downregulated	ENSG00000138722.10	downregulated	ENSG00000273373.1	upregulated
ENSG00000121207.12	downregulated	ENSG00000249684.6	downregulated			ENSG00000215218.4	downregulated	ENSG00000103942.13	downregulated	ENSG00000149243.16	upregulated
ENSG00000251141.6	downregulated	ENSG00000211685.3	downregulated			ENSG00000163815.6	downregulated	ENSG00000145936.9	downregulated	ENSG00000162975.5	upregulated
ENSG00000204872.4	downregulated	ENSG00000287401.1	downregulated			ENSG00000122756.15	downregulated	ENSG00000213171.3	downregulated	ENSG00000088002.12	upregulated
ENSG00000124440.16	downregulated	ENSG00000136546.16	downregulated			ENSG00000131094.4	downregulated	ENSG00000188385.12	downregulated	ENSG00000110195.14	upregulated
ENSG00000282651.2	downregulated	ENSG00000150722.10	downregulated			ENSG00000166165.13	downregulated	ENSG00000283199.3	downregulated	ENSG00000160182.3	upregulated
ENSG00000211640.4	downregulated	ENSG00000138772.13	downregulated			ENSG00000163328.14	downregulated	ENSG00000121769.8	downregulated	ENSG00000261659.2	upregulated
ENSG00000211967.3	downregulated	ENSG00000211962.2	downregulated			ENSG00000182836.10	downregulated	ENSG00000133083.15	downregulated	ENSG00000128266.9	upregulated
ENSG00000286039.1	downregulated	ENSG00000007908.16	downregulated			ENSG00000168079.17	downregulated	ENSG00000188783.6	downregulated	ENSG00000162063.13	upregulated
ENSG00000169752.17	downregulated	ENSG00000214049.8	downregulated			ENSG00000143171.13	downregulated	ENSG00000100146.18	downregulated	ENSG00000146410.12	upregulated
ENSG00000283175.1	downregulated	ENSG00000181291.8	downregulated			ENSG00000175161.14	downregulated	ENSG00000198626.17	downregulated	ENSG00000034510.6	upregulated
ENSG00000188536.13	downregulated	ENSG00000280587.1	downregulated			ENSG00000153446.16	downregulated	ENSG00000270906.1	downregulated	ENSG00000263874.2	upregulated
ENSG00000066230.12	downregulated	ENSG00000118004.18	downregulated			ENSG00000123560.14	downregulated	ENSG00000133169.6	downregulated	ENSG00000077274.9	upregulated
ENSG00000075340.23	downregulated	ENSG00000234456.8	downregulated			ENSG00000169252.6	downregulated	ENSG00000283907.1	downregulated	ENSG00000196371.3	upregulated
ENSG00000246379.8	downregulated	ENSG00000136573.14	downregulated			ENSG00000147576.17	downregulated	ENSG00000124701.5	downregulated	ENSG00000136425.14	upregulated
ENSG00000174123.11	downregulated	ENSG00000196581.11	downregulated			ENSG00000183798.5	downregulated	ENSG00000177103.15	downregulated	ENSG00000163739.5	upregulated
ENSG00000148488.17	downregulated	ENSG00000211935.3	downregulated			ENSG00000211445.12	downregulated	ENSG00000155875.15	downregulated	ENSG00000115009.13	upregulated
ENSG00000162722.9	downregulated	ENSG00000115339.14	downregulated			ENSG00000171243.8	downregulated	ENSG00000137941.17	downregulated	ENSG00000042493.16	upregulated
ENSG00000232216.1	downregulated	ENSG00000211951.2	downregulated			ENSG00000176533.13	downregulated	ENSG00000205363.6	downregulated	ENSG00000171219.9	upregulated
ENSG00000242265.6	downregulated	ENSG00000169136.12	downregulated			ENSG00000165197.5	downregulated	ENSG00000215218.4	downregulated	ENSG00000132031.13	upregulated
ENSG00000158315.11	downregulated	ENSG00000124343.14	downregulated			ENSG00000182983.15	downregulated	ENSG00000214708.4	downregulated	ENSG00000149418.11	upregulated
ENSG00000277494.2	downregulated	ENSG00000211658.2	downregulated			ENSG00000173406.16	downregulated	ENSG00000138061.12	downregulated	ENSG00000138759.19	upregulated
ENSG00000171291.8	downregulated	ENSG00000168874.13	downregulated			ENSG00000133800.9	downregulated	ENSG00000173947.14	downregulated	ENSG00000079462.8	upregulated
ENSG00000287367.1	downregulated	ENSG00000117009.12	downregulated			ENSG00000165072.10	downregulated	ENSG00000196632.10	downregulated	ENSG00000138092.11	upregulated
ENSG00000241755.1	downregulated	ENSG00000123901.9	downregulated			ENSG00000172005.11	downregulated	ENSG00000131471.7	downregulated	ENSG00000186409.18	upregulated
ENSG00000116176.6	downregulated	ENSG00000211669.3	downregulated			ENSG00000168447.11	downregulated	ENSG00000156113.24	downregulated	ENSG00000166803.14	upregulated
ENSG00000211670.2	downregulated	ENSG00000145794.17	downregulated			ENSG00000244734.4	downregulated	ENSG00000152932.8	downregulated	ENSG00000064270.13	upregulated
ENSG00000011465.18	downregulated	ENSG00000134201.12	downregulated			ENSG00000108381.11	downregulated	ENSG00000082175.15	downregulated	ENSG00000142149.9	upregulated
ENSG00000165521.15	downregulated	ENSG00000123572.17	downregulated			ENSG00000131730.16	downregulated	ENSG00000145362.20	downregulated	ENSG00000123219.13	upregulated
ENSG00000131016.17	downregulated	ENSG00000241935.9	downregulated			ENSG00000143196.5	downregulated	ENSG00000101489.20	downregulated	ENSG00000164266.11	upregulated
ENSG00000184163.3	downregulated	ENSG00000171385.10	downregulated			ENSG00000072133.11	downregulated	ENSG00000138615.6	downregulated	ENSG00000155265.11	upregulated
ENSG00000188833.10	downregulated	ENSG00000181458.10	downregulated					ENSG00000171303.7	downregulated	ENSG00000100379.17	upregulated
ENSG00000170476.16	downregulated	ENSG00000126262.5	downregulated					ENSG00000169752.17	downregulated	ENSG00000154917.11	upregulated
ENSG00000287271.1	downregulated	ENSG00000196482.18	downregulated					ENSG00000162520.15	downregulated	ENSG00000135269.18	upregulated
ENSG00000153233.13	downregulated	ENSG00000164530.15	downregulated					ENSG00000146122.17	downregulated	ENSG00000186603.6	upregulated
ENSG00000181856.15	downregulated	ENSG00000180509.12	downregulated					ENSG00000137033.11	downregulated	ENSG00000163463.13	upregulated
ENSG00000211965.4	downregulated	ENSG00000196616.14	downregulated					ENSG00000228549.4	downregulated	ENSG00000125898.13	upregulated
ENSG00000211962.2	downregulated	ENSG00000164742.16	downregulated					ENSG00000180155.20	downregulated	ENSG00000287778.1	upregulated
ENSG00000211949.3	downregulated	ENSG00000211942.3	downregulated					ENSG00000019102.12	downregulated	ENSG00000161682.15	upregulated
ENSG00000240864.3	downregulated	ENSG00000163293.12	downregulated					ENSG00000232855.7	downregulated	ENSG00000243742.5	upregulated
ENSG00000160307.10	downregulated	ENSG00000165816.13	downregulated					ENSG00000114790.13	downregulated	ENSG00000162004.18	upregulated
ENSG00000132185.18	downregulated	ENSG00000139737.22	downregulated					ENSG00000135333.14	downregulated	ENSG00000172197.11	upregulated
ENSG00000075073.15	downregulated	ENSG00000276775.1	downregulated					ENSG00000111404.7	downregulated	ENSG00000229852.4	upregulated
ENSG00000119938.9	downregulated	ENSG00000165124.18	downregulated					ENSG00000140459.18	downregulated	ENSG00000253210.2	upregulated
ENSG00000151320.11	downregulated	ENSG00000211679.2	downregulated					ENSG00000164120.14	downregulated	ENSG00000088325.16	upregulated
ENSG00000211632.4	downregulated	ENSG00000130222.11	downregulated					ENSG00000105750.15	downregulated	ENSG00000239521.9	upregulated
ENSG00000198185.11	downregulated	ENSG00000167588.13	downregulated					ENSG00000132938.21	downregulated	ENSG00000204291.11	upregulated
ENSG00000004776.13	downregulated	ENSG00000151790.9	downregulated					ENSG00000205358.4	downregulated	ENSG00000135127.11	upregulated
ENSG00000164440.15	downregulated	ENSG00000211955.2	downregulated					ENSG00000143028.9	downregulated	ENSG00000069011.16	upregulated
ENSG00000166473.17	downregulated	ENSG00000099998.18	downregulated					ENSG00000105737.9	downregulated	ENSG00000243364.8	upregulated
ENSG00000072195.15	downregulated	ENSG00000211976.2	downregulated					ENSG00000170153.11	downregulated	ENSG00000204366.4	upregulated
ENSG00000211655.3	downregulated	ENSG00000248144.6	downregulated					ENSG00000165996.14	downregulated	ENSG00000123243.15	upregulated
ENSG00000111879.20	downregulated	ENSG00000101746.15	downregulated					ENSG00000102452.18	downregulated	ENSG00000164171.11	upregulated
ENSG00000167741.11	downregulated	ENSG00000175161.14	downregulated					ENSG00000189292.16	downregulated	ENSG00000169908.12	upregulated
ENSG00000174236.4	downregulated	ENSG00000280411.1	downregulated					ENSG00000004799.8	downregulated	ENSG00000286451.1	upregulated
ENSG00000276775.1	downregulated	ENSG00000130600.19	downregulated					ENSG00000148948.8	downregulated	ENSG00000267128.2	upregulated
ENSG00000070193.5	downregulated	ENSG00000211677.2	downregulated					ENSG00000267454.6	downregulated	ENSG00000145103.15	upregulated
ENSG00000137757.11	downregulated	ENSG00000177807.10	downregulated					ENSG00000123570.4	downregulated	ENSG00000198826.11	upregulated
ENSG00000213967.11	downregulated	ENSG00000170956.17	downregulated					ENSG00000164764.11	downregulated	ENSG00000119866.22	upregulated
ENSG00000162614.19	downregulated	ENSG00000178075.20	downregulated					ENSG00000183844.17	downregulated	ENSG00000184489.12	upregulated
ENSG00000061455.11	downregulated	ENSG00000211660.3	downregulated					ENSG00000165323.15	downregulated	ENSG00000203761.5	upregulated
ENSG00000100321.15	downregulated	ENSG00000157551.19	downregulated					ENSG00000109956.13	downregulated	ENSG00000146038.12	upregulated
ENSG00000006071.15	downregulated	ENSG00000215018.10	downregulated					ENSG00000174514.13	downregulated	ENSG00000174607.11	upregulated
ENSG00000122733.12	downregulated	ENSG00000151726.15	downregulated					ENSG00000166111.10	downregulated	ENSG00000125319.15	upregulated
ENSG00000250159.7	downregulated	ENSG00000171234.14	downregulated					ENSG00000113594.10	downregulated	ENSG00000186765.12	upregulated
ENSG00000198947.16	downregulated	ENSG00000215915.10	downregulated					ENSG00000245468.4	downregulated	ENSG00000167614.14	upregulated
ENSG00000108852.15	downregulated	ENSG00000211642.3	downregulated					ENSG00000226015.2	downregulated	ENSG00000135925.9	upregulated
ENSG00000138356.14	downregulated	ENSG00000211956.2	downregulated					ENSG00000236548.2	downregulated	ENSG00000133619.17	upregulated
ENSG00000166206.15	downregulated	ENSG00000182492.16	downregulated					ENSG00000108823.16	downregulated	ENSG00000105131.8	upregulated
ENSG00000198910.14	downregulated	ENSG00000243290.3	downregulated					ENSG00000162722.9	downregulated	ENSG00000228274.4	upregulated
ENSG00000275395.6	downregulated	ENSG00000274173.1	downregulated					ENSG00000172348.15	downregulated	ENSG00000168268.11	upregulated
ENSG00000064300.9	downregulated	ENSG00000270550.1	downregulated					ENSG00000162614.19	downregulated	ENSG00000110881.12	upregulated
ENSG00000104921.15	downregulated	ENSG00000157992.12	downregulated					ENSG00000116183.11	downregulated	ENSG00000197951.10	upregulated
ENSG00000124507.11	downregulated	ENSG00000231475.3	downregulated					ENSG00000100448.4	downregulated	ENSG00000261115.6	upregulated
ENSG00000130176.8	downregulated	ENSG00000009765.15	downregulated					ENSG00000095713.14	downregulated	ENSG00000177191.2	upregulated
ENSG00000174099.12	downregulated	ENSG00000236882.8	downregulated					ENSG00000261390.6	downregulated	ENSG00000116260.17	upregulated
ENSG00000211679.2	downregulated	ENSG00000118514.14	downregulated					ENSG00000128606.13	downregulated	ENSG00000177181.15	upregulated
ENSG00000145936.9	downregulated	ENSG00000211670.2	downregulated					ENSG00000053328.8	downregulated	ENSG00000241343.10	upregulated
ENSG00000241224.8	downregulated	ENSG00000099960.13	downregulated					ENSG00000170954.11	downregulated	ENSG00000260711.2	upregulated
ENSG00000164161.10	downregulated	ENSG00000058404.20	downregulated					ENSG00000122756.15	downregulated	ENSG00000102034.17	upregulated
ENSG00000241244.1	downregulated	ENSG00000164761.9	downregulated					ENSG00000233117.4	downregulated	ENSG00000213085.10	upregulated
ENSG00000111249.14	downregulated	ENSG00000230630.5	downregulated					ENSG00000127903.14	downregulated	ENSG00000187583.11	upregulated
ENSG00000175084.12	downregulated	ENSG00000131401.11	downregulated					ENSG00000134202.11	downregulated	ENSG00000122778.10	upregulated
ENSG00000130518.17	downregulated	ENSG00000260314.3	downregulated					ENSG00000278570.5	downregulated	ENSG00000154920.15	upregulated
ENSG00000241294.1	downregulated	ENSG00000166415.15	downregulated					ENSG00000164418.21	downregulated	ENSG00000203668.3	upregulated
ENSG00000171658.8	downregulated	ENSG00000205683.11	downregulated					ENSG00000168546.11	downregulated	ENSG00000185585.20	upregulated
ENSG00000134533.6	downregulated	ENSG00000243264.2	downregulated					ENSG00000176399.4	downregulated	ENSG00000196517.13	upregulated
ENSG00000211666.2	downregulated	ENSG00000211947.2	downregulated					ENSG00000131018.24	downregulated	ENSG00000143036.17	upregulated
ENSG00000240382.3	downregulated	ENSG00000135423.13	downregulated					ENSG00000168702.18	downregulated	ENSG00000173894.11	upregulated
ENSG00000211663.2	downregulated	ENSG00000184434.8	downregulated					ENSG00000106034.18	downregulated	ENSG00000138795.10	upregulated
ENSG00000245468.4	downregulated	ENSG00000211592.8	downregulated					ENSG00000117016.10	downregulated	ENSG00000175772.11	upregulated
ENSG00000132840.10	downregulated	ENSG00000165731.20	downregulated					ENSG00000198523.6	downregulated	ENSG00000147889.18	upregulated
ENSG00000150045.12	downregulated	ENSG00000166391.15	downregulated					ENSG00000134917.10	downregulated	ENSG00000169213.7	upregulated
ENSG00000241351.3	downregulated	ENSG00000211651.3	downregulated					ENSG00000133878.9	downregulated	ENSG00000154319.16	upregulated
ENSG00000248485.2	downregulated	ENSG00000116147.17	downregulated					ENSG00000091128.13	downregulated	ENSG00000099256.19	upregulated
ENSG00000231292.6	downregulated	ENSG00000179603.18	downregulated					ENSG00000105290.13	downregulated	ENSG00000213793.5	upregulated
ENSG00000204099.12	downregulated	ENSG00000204186.10	downregulated					ENSG00000184719.12	downregulated	ENSG00000166670.10	upregulated
ENSG00000117281.16	downregulated	ENSG00000220517.2	downregulated					ENSG00000260549.2	downregulated	ENSG00000182580.3	upregulated
ENSG00000211638.2	downregulated	ENSG00000130707.18	downregulated					ENSG00000147852.16	downregulated	ENSG00000274460.1	upregulated
ENSG00000211976.2	downregulated	ENSG00000151014.6	downregulated					ENSG00000123119.12	downregulated	ENSG00000185052.12	upregulated
ENSG00000115353.11	downregulated	ENSG00000211945.2	downregulated					ENSG00000168874.13	downregulated	ENSG00000261150.3	upregulated
ENSG00000091986.16	downregulated	ENSG00000101825.8	downregulated					ENSG00000134571.11	downregulated	ENSG00000273759.1	upregulated
ENSG00000176928.7	downregulated	ENSG00000224397.7	downregulated					ENSG00000036448.10	downregulated	ENSG00000162913.10	upregulated
ENSG00000211660.3	downregulated	ENSG00000211650.2	downregulated					ENSG00000145147.20	downregulated	ENSG00000100985.7	upregulated
ENSG00000137077.8	downregulated	ENSG00000211933.2	downregulated					ENSG00000166743.9	downregulated	ENSG00000163535.18	upregulated
ENSG00000099864.18	downregulated	ENSG00000211662.2	downregulated					ENSG00000260105.6	downregulated	ENSG00000049089.15	upregulated
ENSG00000211966.2	downregulated	ENSG00000137265.15	downregulated					ENSG00000156218.13	downregulated	ENSG00000225556.1	upregulated
ENSG00000122224.18	downregulated	ENSG00000211965.4	downregulated					ENSG00000186462.9	downregulated	ENSG00000121904.17	upregulated
ENSG00000112276.14	downregulated	ENSG00000099860.9	downregulated					ENSG00000189221.10	downregulated	ENSG00000121900.19	upregulated
ENSG00000234175.1	downregulated	ENSG00000211898.7	downregulated					ENSG00000287725.1	downregulated	ENSG00000185567.7	upregulated
ENSG00000166402.9	downregulated	ENSG00000105855.10	downregulated					ENSG00000111249.14	downregulated	ENSG00000154380.17	upregulated
ENSG00000108823.16	downregulated	ENSG00000141434.12	downregulated					ENSG00000153253.19	downregulated	ENSG00000197905.10	upregulated
ENSG00000132465.12	downregulated	ENSG00000128383.13	downregulated					ENSG00000168497.5	downregulated	ENSG00000132003.9	upregulated
ENSG00000184828.10	downregulated	ENSG00000282651.2	downregulated					ENSG00000112964.14	downregulated	ENSG00000128242.13	upregulated
ENSG00000198838.14	downregulated	ENSG00000154928.18	downregulated					ENSG00000155970.12	downregulated	ENSG00000183763.9	upregulated
ENSG00000166250.12	downregulated	ENSG00000136634.7	downregulated					ENSG00000112562.19	downregulated	ENSG00000092470.12	upregulated
ENSG00000137941.17	downregulated	ENSG00000167757.14	downregulated					ENSG00000157927.17	downregulated	ENSG00000080854.16	upregulated
ENSG00000144331.20	downregulated	ENSG00000239951.1	downregulated					ENSG00000102383.14	downregulated	ENSG00000090924.15	upregulated
ENSG00000278196.3	downregulated	ENSG00000114200.10	downregulated					ENSG00000163815.6	downregulated	ENSG00000197299.12	upregulated
ENSG00000132563.16	downregulated	ENSG00000261469.1	downregulated					ENSG00000267640.6	downregulated	ENSG00000261716.2	upregulated
ENSG00000233237.8	downregulated	ENSG00000137801.11	downregulated					ENSG00000139910.20	downregulated	ENSG00000130762.15	upregulated
ENSG00000174514.13	downregulated	ENSG00000132938.21	downregulated					ENSG00000133019.12	downregulated	ENSG00000196923.14	upregulated
ENSG00000211637.2	downregulated	ENSG00000211648.2	downregulated					ENSG00000150627.16	downregulated	ENSG00000267751.5	upregulated
ENSG00000167676.4	downregulated	ENSG00000101307.16	downregulated					ENSG00000165197.5	downregulated	ENSG00000250899.3	upregulated
ENSG00000163661.4	downregulated	ENSG00000109511.12	downregulated					ENSG00000178187.8	downregulated	ENSG00000196421.8	upregulated
ENSG00000165457.14	downregulated	ENSG00000128573.26	downregulated					ENSG00000183287.14	downregulated	ENSG00000262188.2	upregulated
ENSG00000151322.19	downregulated	ENSG00000123358.20	downregulated					ENSG00000154269.15	downregulated	ENSG00000117139.18	upregulated
ENSG00000129990.15	downregulated	ENSG00000243466.1	downregulated					ENSG00000259969.1	downregulated	ENSG00000164078.13	upregulated
ENSG00000079308.19	downregulated	ENSG00000189292.16	downregulated					ENSG00000179639.10	downregulated	ENSG00000137573.14	upregulated
ENSG00000149596.7	downregulated	ENSG00000224650.2	downregulated					ENSG00000262061.6	downregulated	ENSG00000168350.8	upregulated
ENSG00000181541.6	downregulated	ENSG00000211637.2	downregulated					ENSG00000166165.13	downregulated	ENSG00000160991.16	upregulated
ENSG00000139144.11	downregulated	ENSG00000168477.19	downregulated					ENSG00000266916.7	downregulated	ENSG00000029153.14	upregulated
ENSG00000274370.1	downregulated	ENSG00000170214.5	downregulated					ENSG00000164627.18	downregulated	ENSG00000135119.15	upregulated
ENSG00000188848.16	downregulated	ENSG00000211666.2	downregulated					ENSG00000136842.14	downregulated	ENSG00000220323.4	upregulated
ENSG00000182175.14	downregulated	ENSG00000104413.18	downregulated					ENSG00000189134.4	downregulated	ENSG00000179913.11	upregulated
ENSG00000189292.16	downregulated	ENSG00000260876.6	downregulated					ENSG00000196724.13	downregulated	ENSG00000197506.8	upregulated
ENSG00000170482.17	downregulated	ENSG00000141293.16	downregulated					ENSG00000244968.7	downregulated	ENSG00000110660.15	upregulated
ENSG00000173114.13	downregulated	ENSG00000106034.18	downregulated					ENSG00000263155.6	downregulated	ENSG00000007038.11	upregulated
ENSG00000121807.6	downregulated	ENSG00000039537.14	downregulated					ENSG00000122176.12	downregulated	ENSG00000162769.13	upregulated
ENSG00000160801.14	downregulated	ENSG00000157168.20	downregulated					ENSG00000144596.13	downregulated	ENSG00000163735.7	upregulated
ENSG00000227191.8	downregulated	ENSG00000211673.2	downregulated					ENSG00000237125.11	downregulated	ENSG00000205593.12	upregulated
ENSG00000105369.10	downregulated	ENSG00000166183.16	downregulated					ENSG00000243069.8	downregulated	ENSG00000081277.13	upregulated
ENSG00000105737.9	downregulated	ENSG00000154654.15	downregulated					ENSG00000203867.8	downregulated	ENSG00000171435.14	upregulated
ENSG00000148357.16	downregulated	ENSG00000198910.14	downregulated					ENSG00000135821.19	downregulated	ENSG00000061273.18	upregulated
ENSG00000168621.15	downregulated	ENSG00000139547.7	downregulated					ENSG00000163827.13	downregulated	ENSG00000171320.15	upregulated
ENSG00000261616.1	downregulated	ENSG00000162747.12	downregulated					ENSG00000128346.11	downregulated	ENSG00000167123.19	upregulated
ENSG00000127241.18	downregulated	ENSG00000163629.13	downregulated					ENSG00000149451.18	downregulated	ENSG00000087586.18	upregulated
ENSG00000211685.3	downregulated	ENSG00000134853.12	downregulated					ENSG00000165966.16	downregulated	ENSG00000105963.15	upregulated
ENSG00000060566.14	downregulated	ENSG00000244437.1	downregulated					ENSG00000144057.15	downregulated	ENSG00000138316.11	upregulated
ENSG00000071967.12	downregulated	ENSG00000198948.12	downregulated					ENSG00000146013.11	downregulated	ENSG00000235162.9	upregulated
ENSG00000185942.13	downregulated	ENSG00000181631.7	downregulated					ENSG00000280339.1	downregulated	ENSG00000170915.9	upregulated
ENSG00000136274.9	downregulated	ENSG00000240382.3	downregulated					ENSG00000127083.7	downregulated	ENSG00000120254.16	upregulated
ENSG00000162520.15	downregulated	ENSG00000165140.11	downregulated					ENSG00000160097.20	downregulated	ENSG00000069849.11	upregulated
ENSG00000211964.3	downregulated	ENSG00000211941.3	downregulated					ENSG00000144410.5	downregulated	ENSG00000133216.17	upregulated
ENSG00000100285.10	downregulated	ENSG00000144712.12	downregulated					ENSG00000139144.11	downregulated	ENSG00000175505.11	upregulated
ENSG00000211935.3	downregulated	ENSG00000185737.13	downregulated					ENSG00000125675.18	downregulated	ENSG00000162437.14	upregulated
ENSG00000145147.20	downregulated	ENSG00000211964.3	downregulated					ENSG00000259275.4	downregulated	ENSG00000287306.1	upregulated
ENSG00000100079.7	downregulated	ENSG00000211934.3	downregulated					ENSG00000263400.8	downregulated	ENSG00000162458.13	upregulated
ENSG00000205361.8	downregulated	ENSG00000211893.4	downregulated					ENSG00000175356.14	downregulated	ENSG00000242861.1	upregulated
ENSG00000104059.4	downregulated	ENSG00000173918.15	downregulated					ENSG00000184313.20	downregulated	ENSG00000181097.5	upregulated
ENSG00000197380.11	downregulated	ENSG00000162069.16	downregulated					ENSG00000146411.6	downregulated	ENSG00000279233.1	upregulated
ENSG00000150667.8	downregulated	ENSG00000117643.14	downregulated					ENSG00000101938.15	downregulated	ENSG00000130768.15	upregulated
ENSG00000211934.3	downregulated	ENSG00000142549.9	downregulated					ENSG00000112276.14	downregulated	ENSG00000160401.15	upregulated
ENSG00000243955.6	downregulated	ENSG00000164512.18	downregulated					ENSG00000154175.18	downregulated	ENSG00000224376.1	upregulated
ENSG00000196376.11	downregulated	ENSG00000211625.2	downregulated					ENSG00000183715.13	downregulated	ENSG00000214826.5	upregulated
ENSG00000182916.8	downregulated	ENSG00000150627.16	downregulated					ENSG00000185046.18	downregulated	ENSG00000163507.14	upregulated
ENSG00000178343.5	downregulated	ENSG00000162551.14	downregulated					ENSG00000071991.9	downregulated	ENSG00000141526.17	upregulated
ENSG00000165023.7	downregulated	ENSG00000108515.18	downregulated					ENSG00000133116.8	downregulated	ENSG00000285906.2	upregulated
ENSG00000211648.2	downregulated	ENSG00000138696.11	downregulated					ENSG00000278318.5	downregulated	ENSG00000116299.17	upregulated
ENSG00000239855.1	downregulated	ENSG00000203710.12	downregulated					ENSG00000139971.15	downregulated	ENSG00000005884.18	upregulated
ENSG00000225698.3	downregulated	ENSG00000211959.2	downregulated					ENSG00000007402.12	downregulated	ENSG00000181751.10	upregulated
ENSG00000164418.21	downregulated	ENSG00000155659.15	downregulated					ENSG00000250742.4	downregulated	ENSG00000197415.12	upregulated
ENSG00000124772.12	downregulated	ENSG00000162460.7	downregulated					ENSG00000145692.15	downregulated	ENSG00000104213.13	upregulated
ENSG00000259834.1	downregulated	ENSG00000147041.12	downregulated					ENSG00000157404.16	downregulated	ENSG00000159842.15	upregulated
ENSG00000197134.13	downregulated	ENSG00000141338.14	downregulated					ENSG00000147606.9	downregulated	ENSG00000233834.6	upregulated
ENSG00000259370.2	downregulated	ENSG00000150637.9	downregulated					ENSG00000250056.8	downregulated	ENSG00000172819.17	upregulated
ENSG00000140297.13	downregulated	ENSG00000211950.2	downregulated					ENSG00000175426.11	downregulated	ENSG00000183496.6	upregulated
ENSG00000144712.12	downregulated	ENSG00000159450.12	downregulated					ENSG00000064042.18	downregulated	ENSG00000110427.17	upregulated
ENSG00000211937.3	downregulated	ENSG00000123560.14	downregulated					ENSG00000137077.8	downregulated	ENSG00000097046.13	upregulated
ENSG00000184113.9	downregulated	ENSG00000171444.18	downregulated					ENSG00000250305.9	downregulated	ENSG00000285517.1	upregulated
ENSG00000261888.1	downregulated	ENSG00000108176.15	downregulated					ENSG00000185437.13	downregulated	ENSG00000179674.4	upregulated
ENSG00000275897.1	downregulated	ENSG00000127954.13	downregulated					ENSG00000184368.16	downregulated	ENSG00000117122.14	upregulated
ENSG00000233117.4	downregulated	ENSG00000171345.13	downregulated					ENSG00000186952.15	downregulated	ENSG00000109674.4	upregulated
ENSG00000198865.10	downregulated	ENSG00000241755.1	downregulated					ENSG00000116194.13	downregulated	ENSG00000215045.8	upregulated
ENSG00000211933.2	downregulated	ENSG00000211949.3	downregulated					ENSG00000278948.1	downregulated	ENSG00000139880.19	upregulated
ENSG00000183798.5	downregulated	ENSG00000124212.6	downregulated					ENSG00000106809.11	downregulated	ENSG00000165695.10	upregulated
ENSG00000136457.10	downregulated	ENSG00000211653.2	downregulated					ENSG00000247809.9	downregulated	ENSG00000260261.2	upregulated
ENSG00000079385.23	downregulated	ENSG00000148948.8	downregulated					ENSG00000168477.19	downregulated	ENSG00000137558.9	upregulated
ENSG00000244734.4	downregulated	ENSG00000211652.2	downregulated					ENSG00000152217.20	downregulated	ENSG00000131188.12	upregulated
ENSG00000211942.3	downregulated	ENSG00000249948.6	downregulated					ENSG00000135447.17	downregulated	ENSG00000227486.2	upregulated
ENSG00000196620.10	downregulated	ENSG00000109956.13	downregulated					ENSG00000162706.13	downregulated	ENSG00000073067.14	upregulated
ENSG00000111796.4	downregulated	ENSG00000166482.12	downregulated					ENSG00000267414.1	downregulated	ENSG00000160957.14	upregulated
ENSG00000136842.14	downregulated	ENSG00000241294.1	downregulated					ENSG00000112530.11	downregulated	ENSG00000111012.10	upregulated
ENSG00000287750.1	downregulated	ENSG00000211649.3	downregulated					ENSG00000109846.9	downregulated	ENSG00000101333.17	upregulated
ENSG00000243290.3	downregulated	ENSG00000262061.6	downregulated					ENSG00000151892.15	downregulated	ENSG00000273148.1	upregulated
ENSG00000145703.16	downregulated	ENSG00000101695.9	downregulated					ENSG00000166816.15	downregulated	ENSG00000274964.1	upregulated
ENSG00000100678.19	downregulated	ENSG00000211655.3	downregulated					ENSG00000171954.13	downregulated	ENSG00000181649.8	upregulated
ENSG00000211941.3	downregulated	ENSG00000170381.14	downregulated					ENSG00000168491.10	downregulated	ENSG00000176597.12	upregulated
ENSG00000211890.4	downregulated	ENSG00000150045.12	downregulated					ENSG00000224078.15	downregulated	ENSG00000214049.8	upregulated
ENSG00000107518.18	downregulated	ENSG00000211640.4	downregulated					ENSG00000146233.8	downregulated	ENSG00000262406.3	upregulated
ENSG00000166183.16	downregulated	ENSG00000241224.8	downregulated					ENSG00000278989.1	downregulated	ENSG00000144061.14	upregulated
ENSG00000053328.8	downregulated	ENSG00000106366.9	downregulated					ENSG00000147655.12	downregulated	ENSG00000269680.1	upregulated
ENSG00000157152.17	downregulated	ENSG00000211943.2	downregulated					ENSG00000197614.11	downregulated	ENSG00000237686.7	upregulated
ENSG00000156006.5	downregulated	ENSG00000174175.17	downregulated					ENSG00000116678.20	downregulated	ENSG00000285043.2	upregulated
ENSG00000118515.11	downregulated	ENSG00000138615.6	downregulated					ENSG00000149970.16	downregulated	ENSG00000165105.10	upregulated
ENSG00000239951.1	downregulated	ENSG00000164946.20	downregulated					ENSG00000236404.10	downregulated	ENSG00000188372.15	upregulated
ENSG00000154277.13	downregulated	ENSG00000139289.13	downregulated					ENSG00000168079.17	downregulated	ENSG00000159714.12	upregulated
ENSG00000143867.7	downregulated	ENSG00000183778.17	downregulated					ENSG00000165023.7	downregulated	ENSG00000105519.18	upregulated
ENSG00000177272.9	downregulated	ENSG00000211659.2	downregulated					ENSG00000109794.13	downregulated	ENSG00000171124.13	upregulated
ENSG00000078018.20	downregulated	ENSG00000243238.1	downregulated					ENSG00000163431.13	downregulated	ENSG00000213420.8	upregulated
ENSG00000105366.15	downregulated	ENSG00000124253.11	downregulated					ENSG00000092051.17	downregulated	ENSG00000181544.15	upregulated
ENSG00000077264.15	downregulated	ENSG00000144649.9	downregulated					ENSG00000187193.9	downregulated	ENSG00000134762.17	upregulated
ENSG00000253177.2	downregulated	ENSG00000188848.16	downregulated					ENSG00000151729.11	downregulated	ENSG00000271327.1	upregulated
ENSG00000161649.13	downregulated	ENSG00000218336.9	downregulated					ENSG00000076555.15	downregulated	ENSG00000075223.14	upregulated
ENSG00000213088.12	downregulated	ENSG00000179388.9	downregulated					ENSG00000184867.14	downregulated	ENSG00000213801.4	upregulated
ENSG00000137441.8	downregulated	ENSG00000092068.20	downregulated					ENSG00000141431.12	downregulated	ENSG00000147883.12	upregulated
ENSG00000186310.10	downregulated	ENSG00000223956.3	downregulated					ENSG00000124374.9	downregulated	ENSG00000237988.5	upregulated
ENSG00000112782.19	downregulated	ENSG00000119508.18	downregulated					ENSG00000214575.9	downregulated	ENSG00000071051.14	upregulated
ENSG00000130224.15	downregulated	ENSG00000122223.13	downregulated					ENSG00000171533.11	downregulated	ENSG00000100625.9	upregulated
ENSG00000183908.7	downregulated	ENSG00000198099.9	downregulated					ENSG00000269696.2	downregulated	ENSG00000183844.17	upregulated
ENSG00000137273.6	downregulated	ENSG00000211892.4	downregulated					ENSG00000177133.11	downregulated	ENSG00000205426.10	upregulated
ENSG00000240654.6	downregulated	ENSG00000275880.1	downregulated					ENSG00000187098.17	downregulated	ENSG00000260025.1	upregulated
ENSG00000170954.11	downregulated	ENSG00000211890.4	downregulated					ENSG00000182983.15	downregulated	ENSG00000204618.8	upregulated
ENSG00000187837.4	downregulated	ENSG00000159212.13	downregulated					ENSG00000100181.22	downregulated	ENSG00000168961.17	upregulated
ENSG00000185483.12	downregulated	ENSG00000168679.18	downregulated					ENSG00000141338.14	downregulated	ENSG00000067191.16	upregulated
ENSG00000183508.5	downregulated	ENSG00000211938.2	downregulated					ENSG00000186868.16	downregulated	ENSG00000105479.16	upregulated
ENSG00000149534.9	downregulated	ENSG00000154153.13	downregulated					ENSG00000144891.18	downregulated	ENSG00000187801.15	upregulated
ENSG00000175600.16	downregulated	ENSG00000018236.15	downregulated					ENSG00000118094.12	downregulated	ENSG00000079112.10	upregulated
ENSG00000152292.17	downregulated	ENSG00000108187.16	downregulated					ENSG00000224940.9	downregulated	ENSG00000135835.12	upregulated
ENSG00000171533.11	downregulated	ENSG00000211966.2	downregulated					ENSG00000255471.1	downregulated	ENSG00000184160.8	upregulated
ENSG00000189233.12	downregulated	ENSG00000138670.18	downregulated					ENSG00000095637.22	downregulated	ENSG00000281706.3	upregulated
ENSG00000102383.14	downregulated	ENSG00000169313.10	downregulated					ENSG00000154556.18	downregulated	ENSG00000243449.6	upregulated
ENSG00000152137.8	downregulated	ENSG00000145777.15	downregulated					ENSG00000118729.12	downregulated	ENSG00000223855.2	upregulated
ENSG00000100302.7	downregulated	ENSG00000115602.17	downregulated					ENSG00000130653.16	downregulated	ENSG00000085276.19	upregulated
ENSG00000155970.12	downregulated	ENSG00000144668.12	downregulated					ENSG00000162999.13	downregulated	ENSG00000073792.16	upregulated
ENSG00000139364.10	downregulated	ENSG00000108381.11	downregulated					ENSG00000170558.10	downregulated	ENSG00000196188.12	upregulated
ENSG00000137265.15	downregulated	ENSG00000138109.11	downregulated					ENSG00000214456.8	downregulated	ENSG00000051128.19	upregulated
ENSG00000163959.10	downregulated	ENSG00000166405.15	downregulated					ENSG00000111452.13	downregulated	ENSG00000123500.10	upregulated
ENSG00000163749.17	downregulated	ENSG00000160883.11	downregulated					ENSG00000112981.5	downregulated	ENSG00000177096.9	upregulated
ENSG00000162687.19	downregulated	ENSG00000118526.7	downregulated					ENSG00000164188.9	downregulated	ENSG00000272068.1	upregulated
ENSG00000197565.16	downregulated	ENSG00000211638.2	downregulated					ENSG00000172260.15	downregulated	ENSG00000116985.12	upregulated
ENSG00000165821.12	downregulated	ENSG00000065325.13	downregulated					ENSG00000135218.19	downregulated	ENSG00000117407.17	upregulated
ENSG00000224373.3	downregulated	ENSG00000225698.3	downregulated					ENSG00000228063.2	downregulated	ENSG00000197385.6	upregulated
ENSG00000133169.6	downregulated	ENSG00000111199.12	downregulated					ENSG00000174944.9	downregulated	ENSG00000182379.10	upregulated
ENSG00000118407.15	downregulated	ENSG00000071205.12	downregulated					ENSG00000153002.12	downregulated	ENSG00000164930.12	upregulated
ENSG00000115590.14	downregulated	ENSG00000134042.14	downregulated					ENSG00000160460.16	downregulated	ENSG00000174672.16	upregulated
ENSG00000280339.1	downregulated	ENSG00000115107.20	downregulated					ENSG00000022267.19	downregulated	ENSG00000162366.8	upregulated
ENSG00000128573.26	downregulated	ENSG00000211663.2	downregulated					ENSG00000167676.4	downregulated	ENSG00000107611.16	upregulated
ENSG00000134240.12	downregulated	ENSG00000205361.8	downregulated					ENSG00000163145.13	downregulated	ENSG00000019505.8	upregulated
ENSG00000282608.2	downregulated	ENSG00000158023.10	downregulated					ENSG00000166831.9	downregulated	ENSG00000148735.15	upregulated
ENSG00000131471.7	downregulated	ENSG00000165841.11	downregulated					ENSG00000168309.18	downregulated	ENSG00000260924.2	upregulated
ENSG00000101489.20	downregulated	ENSG00000180871.8	downregulated					ENSG00000225194.3	downregulated	ENSG00000002587.10	upregulated
ENSG00000211445.12	downregulated	ENSG00000124780.14	downregulated					ENSG00000164107.9	downregulated	ENSG00000167900.12	upregulated
ENSG00000156475.18	downregulated	ENSG00000138640.15	downregulated					ENSG00000122367.20	downregulated	ENSG00000167741.11	upregulated
ENSG00000072657.9	downregulated	ENSG00000184557.4	downregulated					ENSG00000122824.11	downregulated	ENSG00000250986.1	upregulated
ENSG00000182263.14	downregulated	ENSG00000137033.11	downregulated					ENSG00000188171.16	downregulated	ENSG00000172244.9	upregulated
ENSG00000182253.15	downregulated	ENSG00000174837.15	downregulated					ENSG00000150625.16	downregulated	ENSG00000135253.15	upregulated
ENSG00000256612.7	downregulated	ENSG00000133169.6	downregulated					ENSG00000131831.18	downregulated	ENSG00000013810.20	upregulated
ENSG00000152580.8	downregulated	ENSG00000036448.10	downregulated					ENSG00000176293.20	downregulated	ENSG00000221890.6	upregulated
ENSG00000166482.12	downregulated	ENSG00000139914.6	downregulated					ENSG00000156414.19	downregulated	ENSG00000183150.8	upregulated
ENSG00000211943.2	downregulated	ENSG00000128594.8	downregulated					ENSG00000171817.17	downregulated	ENSG00000138735.16	upregulated
ENSG00000186868.16	downregulated	ENSG00000253764.3	downregulated					ENSG00000241684.6	downregulated	ENSG00000150873.12	upregulated
ENSG00000156804.7	downregulated	ENSG00000277639.2	downregulated					ENSG00000113805.8	downregulated	ENSG00000157064.11	upregulated
ENSG00000127249.15	downregulated	ENSG00000278196.3	downregulated					ENSG00000198939.8	downregulated	ENSG00000180385.8	upregulated
ENSG00000109819.9	downregulated	ENSG00000177575.13	downregulated					ENSG00000157017.16	downregulated	ENSG00000287151.1	upregulated
ENSG00000109265.14	downregulated	ENSG00000241351.3	downregulated					ENSG00000170500.13	downregulated	ENSG00000103064.15	upregulated
ENSG00000224041.3	downregulated	ENSG00000211668.2	downregulated					ENSG00000178031.17	downregulated	ENSG00000113763.12	upregulated
ENSG00000183549.10	downregulated	ENSG00000240864.3	downregulated					ENSG00000184226.15	downregulated	ENSG00000088340.17	upregulated
ENSG00000141434.12	downregulated	ENSG00000153976.3	downregulated					ENSG00000267508.6	downregulated	ENSG00000143816.8	upregulated
ENSG00000213760.11	downregulated	ENSG00000071991.9	downregulated					ENSG00000250303.4	downregulated	ENSG00000151725.12	upregulated
ENSG00000108924.14	downregulated	ENSG00000167741.11	downregulated					ENSG00000004776.13	downregulated	ENSG00000143494.15	upregulated
ENSG00000198300.14	downregulated	ENSG00000132854.19	downregulated					ENSG00000197083.11	downregulated	ENSG00000101384.12	upregulated
ENSG00000090530.10	downregulated	ENSG00000244575.3	downregulated					ENSG00000065325.13	downregulated	ENSG00000262333.1	upregulated
ENSG00000211651.3	downregulated	ENSG00000211967.3	downregulated					ENSG00000068615.19	downregulated	ENSG00000174939.11	upregulated
ENSG00000167779.9	downregulated	ENSG00000203805.11	downregulated					ENSG00000141052.18	downregulated	ENSG00000170537.13	upregulated
ENSG00000183134.5	downregulated	ENSG00000166148.4	downregulated					ENSG00000147724.12	downregulated	ENSG00000129521.15	upregulated
ENSG00000166391.15	downregulated	ENSG00000164107.9	downregulated					ENSG00000181778.5	downregulated	ENSG00000136982.6	upregulated
ENSG00000166035.11	downregulated	ENSG00000081041.9	downregulated					ENSG00000171811.14	downregulated	ENSG00000162949.16	upregulated
ENSG00000166831.9	downregulated	ENSG00000112936.19	downregulated					ENSG00000163017.14	downregulated	ENSG00000137135.18	upregulated
ENSG00000151882.11	downregulated	ENSG00000125968.9	downregulated					ENSG00000130176.8	downregulated	ENSG00000259495.3	upregulated
ENSG00000172159.16	downregulated	ENSG00000163464.8	downregulated					ENSG00000147576.17	downregulated	ENSG00000257556.2	upregulated
ENSG00000101680.15	downregulated	ENSG00000211598.2	downregulated					ENSG00000203685.10	downregulated	ENSG00000064787.13	upregulated
ENSG00000280040.1	downregulated	ENSG00000239855.1	downregulated					ENSG00000164197.12	downregulated	ENSG00000198535.5	upregulated
ENSG00000135447.17	downregulated	ENSG00000196083.10	downregulated					ENSG00000189056.14	downregulated	ENSG00000100036.13	upregulated
ENSG00000166111.10	downregulated	ENSG00000175928.6	downregulated					ENSG00000166292.12	downregulated	ENSG00000287725.1	upregulated
ENSG00000211947.2	downregulated	ENSG00000189337.17	downregulated					ENSG00000175785.13	downregulated	ENSG00000287625.1	upregulated
ENSG00000102886.15	downregulated	ENSG00000105825.14	downregulated					ENSG00000106018.14	downregulated	ENSG00000272720.1	upregulated
ENSG00000164929.17	downregulated	ENSG00000122877.16	downregulated					ENSG00000133392.18	downregulated	ENSG00000125733.18	upregulated
ENSG00000106714.17	downregulated	ENSG00000188536.13	downregulated					ENSG00000174136.13	downregulated	ENSG00000104881.16	upregulated
ENSG00000232855.7	downregulated	ENSG00000112964.14	downregulated					ENSG00000143171.13	downregulated	ENSG00000108309.14	upregulated
ENSG00000158270.12	downregulated	ENSG00000211937.3	downregulated					ENSG00000161649.13	downregulated	ENSG00000162745.10	upregulated
ENSG00000184347.15	downregulated	ENSG00000072133.11	downregulated					ENSG00000172508.10	downregulated	ENSG00000127364.4	upregulated
ENSG00000074410.14	downregulated	ENSG00000165966.16	downregulated					ENSG00000067840.12	downregulated	ENSG00000161040.16	upregulated
ENSG00000106034.18	downregulated	ENSG00000247317.3	downregulated					ENSG00000163328.14	downregulated	ENSG00000072832.15	upregulated
ENSG00000211938.2	downregulated	ENSG00000005001.10	downregulated					ENSG00000129682.16	downregulated	ENSG00000277938.1	upregulated
ENSG00000166448.15	downregulated	ENSG00000224373.3	downregulated					ENSG00000169083.18	downregulated	ENSG00000125257.16	upregulated
ENSG00000141431.12	downregulated	ENSG00000171509.16	downregulated					ENSG00000211445.12	downregulated	ENSG00000100739.11	upregulated
ENSG00000123119.12	downregulated	ENSG00000156049.7	downregulated					ENSG00000232453.7	downregulated	ENSG00000127561.15	upregulated
ENSG00000276855.1	downregulated	ENSG00000090530.10	downregulated					ENSG00000172201.12	downregulated	ENSG00000134668.12	upregulated
ENSG00000149970.16	downregulated	ENSG00000187116.14	downregulated					ENSG00000176533.13	downregulated	ENSG00000267374.2	upregulated
ENSG00000205795.4	downregulated	ENSG00000203727.4	downregulated					ENSG00000172403.11	downregulated	ENSG00000204956.5	upregulated
ENSG00000123570.4	downregulated	ENSG00000197408.10	downregulated					ENSG00000134201.12	downregulated	ENSG00000257743.8	upregulated
ENSG00000124491.16	downregulated	ENSG00000016402.13	downregulated					ENSG00000050628.20	downregulated	ENSG00000131650.14	upregulated
ENSG00000168913.7	downregulated	ENSG00000171051.9	downregulated					ENSG00000180875.5	downregulated	ENSG00000111432.4	upregulated
ENSG00000166405.15	downregulated	ENSG00000197506.8	downregulated					ENSG00000102466.16	downregulated	ENSG00000203814.6	upregulated
ENSG00000196263.8	downregulated	ENSG00000133246.12	downregulated					ENSG00000181856.15	downregulated	ENSG00000169862.19	upregulated
ENSG00000010319.7	downregulated	ENSG00000168079.17	downregulated					ENSG00000140287.11	downregulated	ENSG00000213123.11	upregulated
ENSG00000172828.13	downregulated	ENSG00000010610.10	downregulated					ENSG00000154330.13	downregulated	ENSG00000142279.13	upregulated
ENSG00000172137.19	downregulated	ENSG00000142627.13	downregulated					ENSG00000119938.9	downregulated	ENSG00000186862.20	upregulated
ENSG00000118308.15	downregulated	ENSG00000073756.12	downregulated					ENSG00000078549.15	downregulated	ENSG00000231991.4	upregulated
ENSG00000082497.12	downregulated	ENSG00000105989.10	downregulated					ENSG00000128573.26	downregulated	ENSG00000279789.1	upregulated
ENSG00000153823.19	downregulated	ENSG00000105609.17	downregulated					ENSG00000104435.14	downregulated	ENSG00000249459.11	upregulated
ENSG00000082293.13	downregulated	ENSG00000110077.14	downregulated					ENSG00000169862.19	downregulated	ENSG00000077782.21	upregulated
ENSG00000138944.8	downregulated	ENSG00000143196.5	downregulated					ENSG00000166405.15	downregulated	ENSG00000280193.1	upregulated
ENSG00000162373.13	downregulated	ENSG00000125538.12	downregulated					ENSG00000141639.12	downregulated	ENSG00000159915.12	upregulated
ENSG00000136011.15	downregulated	ENSG00000230333.6	downregulated					ENSG00000162409.11	downregulated	ENSG00000100583.4	upregulated
ENSG00000177103.15	downregulated	ENSG00000146233.8	downregulated					ENSG00000164530.15	downregulated	ENSG00000278867.1	upregulated
ENSG00000169252.6	downregulated	ENSG00000158473.8	downregulated					ENSG00000170011.14	downregulated	ENSG00000166578.10	upregulated
ENSG00000164342.13	downregulated	ENSG00000163221.9	downregulated					ENSG00000018625.15	downregulated	ENSG00000086991.13	upregulated
ENSG00000164128.7	downregulated	ENSG00000006638.13	downregulated					ENSG00000253177.2	downregulated	ENSG00000162981.14	upregulated
ENSG00000143416.21	downregulated	ENSG00000005187.12	downregulated					ENSG00000110436.13	downregulated	ENSG00000143847.15	upregulated
ENSG00000162733.19	downregulated	ENSG00000241644.2	downregulated					ENSG00000166432.15	downregulated	ENSG00000117632.23	upregulated
ENSG00000099834.19	downregulated	ENSG00000173930.9	downregulated					ENSG00000203709.12	downregulated	ENSG00000196924.19	upregulated
ENSG00000287401.1	downregulated	ENSG00000205795.4	downregulated					ENSG00000128849.11	downregulated	ENSG00000278023.7	upregulated
ENSG00000137819.14	downregulated	ENSG00000166741.8	downregulated					ENSG00000164850.15	downregulated	ENSG00000073111.14	upregulated
ENSG00000225914.3	downregulated	ENSG00000229754.1	downregulated					ENSG00000233929.1	downregulated	ENSG00000122870.12	upregulated
ENSG00000152932.8	downregulated	ENSG00000129214.15	downregulated					ENSG00000136546.16	downregulated	ENSG00000172687.13	upregulated
ENSG00000152779.14	downregulated	ENSG00000164188.9	downregulated					ENSG00000125144.14	downregulated	ENSG00000140451.13	upregulated
ENSG00000146013.11	downregulated	ENSG00000149294.17	downregulated					ENSG00000223764.2	downregulated	ENSG00000038427.16	upregulated
ENSG00000103184.12	downregulated	ENSG00000144057.15	downregulated					ENSG00000135063.19	downregulated	ENSG00000174599.5	upregulated
ENSG00000048540.15	downregulated	ENSG00000135298.14	downregulated					ENSG00000144331.20	downregulated	ENSG00000214290.8	upregulated
ENSG00000164825.4	downregulated	ENSG00000248890.2	downregulated					ENSG00000039537.14	downregulated	ENSG00000177669.4	upregulated
ENSG00000198523.6	downregulated	ENSG00000170006.12	downregulated					ENSG00000161640.15	downregulated	ENSG00000156966.7	upregulated
ENSG00000211625.2	downregulated	ENSG00000128016.7	downregulated					ENSG00000165072.10	downregulated	ENSG00000168398.7	upregulated
ENSG00000184226.15	downregulated	ENSG00000225792.2	downregulated					ENSG00000158445.10	downregulated	ENSG00000275180.1	upregulated
ENSG00000244575.3	downregulated	ENSG00000074276.10	downregulated					ENSG00000176928.7	downregulated	ENSG00000197653.16	upregulated
ENSG00000154330.13	downregulated	ENSG00000144820.8	downregulated					ENSG00000153303.17	downregulated	ENSG00000154127.10	upregulated
ENSG00000198682.13	downregulated	ENSG00000171049.9	downregulated					ENSG00000196482.18	downregulated	ENSG00000249007.1	upregulated
ENSG00000064655.19	downregulated	ENSG00000232855.7	downregulated					ENSG00000259291.2	downregulated	ENSG00000267530.3	upregulated
ENSG00000095303.17	downregulated	ENSG00000196990.9	downregulated					ENSG00000108381.11	downregulated	ENSG00000140543.15	upregulated
ENSG00000227051.7	downregulated	ENSG00000244734.4	downregulated					ENSG00000101210.13	downregulated	ENSG00000188368.10	upregulated
ENSG00000162409.11	downregulated	ENSG00000274736.5	downregulated					ENSG00000088543.15	downregulated	ENSG00000272374.1	upregulated
ENSG00000158458.21	downregulated	ENSG00000239998.6	downregulated					ENSG00000173641.18	downregulated	ENSG00000279198.1	upregulated
ENSG00000180155.20	downregulated	ENSG00000138115.14	downregulated					ENSG00000121413.13	downregulated	ENSG00000053918.18	upregulated
ENSG00000179639.10	downregulated	ENSG00000087258.16	downregulated					ENSG00000089250.19	downregulated	ENSG00000231064.7	upregulated
ENSG00000112183.15	downregulated	ENSG00000013016.16	downregulated					ENSG00000095627.9	downregulated	ENSG00000183778.17	upregulated
ENSG00000153902.14	downregulated	ENSG00000120738.8	downregulated					ENSG00000180354.16	downregulated	ENSG00000226259.10	upregulated
ENSG00000077157.22	downregulated	ENSG00000183230.17	downregulated					ENSG00000072133.11	downregulated	ENSG00000186481.16	upregulated
ENSG00000164850.15	downregulated	ENSG00000155066.16	downregulated					ENSG00000118596.12	downregulated	ENSG00000070669.17	upregulated
ENSG00000133878.9	downregulated	ENSG00000100577.19	downregulated					ENSG00000196616.14	downregulated	ENSG00000213222.3	upregulated
ENSG00000236120.7	downregulated	ENSG00000141622.14	downregulated					ENSG00000102547.19	downregulated	ENSG00000105427.10	upregulated
ENSG00000196990.9	downregulated	ENSG00000274286.2	downregulated					ENSG00000259417.3	downregulated	ENSG00000091129.21	upregulated
ENSG00000211649.3	downregulated	ENSG00000142871.18	downregulated					ENSG00000109906.14	downregulated	ENSG00000251141.6	upregulated
ENSG00000185760.17	downregulated	ENSG00000211895.5	downregulated					ENSG00000131730.16	downregulated	ENSG00000155530.3	upregulated
ENSG00000125355.16	downregulated	ENSG00000175785.13	downregulated					ENSG00000246763.7	downregulated	ENSG00000120322.4	upregulated
ENSG00000100626.17	downregulated	ENSG00000109576.14	downregulated					ENSG00000163884.4	downregulated	ENSG00000136379.12	upregulated
ENSG00000171303.7	downregulated	ENSG00000146151.14	downregulated					ENSG00000183549.10	downregulated	ENSG00000186472.20	upregulated
ENSG00000147036.12	downregulated	ENSG00000176595.4	downregulated					ENSG00000144218.19	downregulated	ENSG00000137273.6	upregulated
ENSG00000272143.1	downregulated	ENSG00000168995.13	downregulated					ENSG00000183111.12	downregulated	ENSG00000139629.16	upregulated
ENSG00000127083.7	downregulated	ENSG00000184292.7	downregulated					ENSG00000119711.13	downregulated	ENSG00000259426.6	upregulated
ENSG00000170323.9	downregulated	ENSG00000011465.18	downregulated					ENSG00000175084.12	downregulated	ENSG00000128342.5	upregulated
ENSG00000197992.7	downregulated	ENSG00000062524.16	downregulated					ENSG00000205362.11	downregulated	ENSG00000280351.2	upregulated
ENSG00000158445.10	downregulated	ENSG00000083307.12	downregulated					ENSG00000006071.15	downregulated	ENSG00000170837.3	upregulated
ENSG00000214652.6	downregulated	ENSG00000196932.12	downregulated					ENSG00000168447.11	downregulated	ENSG00000142621.19	upregulated
ENSG00000108187.16	downregulated	ENSG00000172322.14	downregulated					ENSG00000122012.14	downregulated	ENSG00000128203.7	upregulated
ENSG00000151632.17	downregulated	ENSG00000129993.15	downregulated					ENSG00000182836.10	downregulated	ENSG00000269404.7	upregulated
ENSG00000237807.4	downregulated	ENSG00000005249.13	downregulated					ENSG00000185432.12	downregulated	ENSG00000197696.10	upregulated
ENSG00000006747.15	downregulated	ENSG00000115963.13	downregulated					ENSG00000196263.8	downregulated	ENSG00000279278.1	upregulated
ENSG00000162398.11	downregulated	ENSG00000188676.13	downregulated					ENSG00000064205.10	downregulated	ENSG00000175164.15	upregulated
ENSG00000172915.18	downregulated	ENSG00000074935.14	downregulated					ENSG00000076344.16	downregulated	ENSG00000165816.13	upregulated
ENSG00000012504.15	downregulated	ENSG00000164128.7	downregulated					ENSG00000153446.16	downregulated	ENSG00000089505.18	upregulated
ENSG00000163431.13	downregulated	ENSG00000175003.15	downregulated					ENSG00000123560.14	downregulated	ENSG00000161381.14	upregulated
ENSG00000263961.8	downregulated	ENSG00000072694.21	downregulated					ENSG00000103184.12	downregulated	ENSG00000132639.13	upregulated
ENSG00000155545.20	downregulated	ENSG00000156006.5	downregulated					ENSG00000143196.5	downregulated	ENSG00000183479.12	upregulated
ENSG00000248309.7	downregulated	ENSG00000277013.1	downregulated					ENSG00000165495.16	downregulated	ENSG00000188766.12	upregulated
ENSG00000133116.8	downregulated	ENSG00000143546.10	downregulated					ENSG00000150672.17	downregulated	ENSG00000276449.1	upregulated
ENSG00000211642.3	downregulated	ENSG00000132465.12	downregulated					ENSG00000185345.23	downregulated	ENSG00000198435.4	upregulated
ENSG00000090659.18	downregulated	ENSG00000211899.10	downregulated					ENSG00000175161.14	downregulated	ENSG00000182195.9	upregulated
ENSG00000013297.12	downregulated	ENSG00000132698.15	downregulated					ENSG00000172005.11	downregulated	ENSG00000143320.9	upregulated
ENSG00000019102.12	downregulated	ENSG00000121933.19	downregulated					ENSG00000149294.17	downregulated	ENSG00000141527.18	upregulated
ENSG00000250073.3	downregulated	ENSG00000168389.18	downregulated					ENSG00000206559.8	downregulated	ENSG00000170381.14	upregulated
ENSG00000140323.6	downregulated	ENSG00000172425.12	downregulated					ENSG00000119147.10	downregulated	ENSG00000139725.8	upregulated
ENSG00000165449.11	downregulated	ENSG00000127249.15	downregulated					ENSG00000169302.16	downregulated	ENSG00000157766.19	upregulated
ENSG00000155980.13	downregulated	ENSG00000184809.13	downregulated					ENSG00000205364.4	downregulated	ENSG00000182963.11	upregulated
ENSG00000188783.6	downregulated	ENSG00000259881.1	downregulated							ENSG00000213185.7	upregulated
ENSG00000158125.10	downregulated	ENSG00000007062.12	downregulated							ENSG00000274414.1	upregulated
ENSG00000101955.15	downregulated	ENSG00000087237.12	downregulated							ENSG00000115616.3	upregulated
ENSG00000156966.7	downregulated	ENSG00000165125.22	downregulated							ENSG00000169184.6	upregulated
ENSG00000118526.7	downregulated	ENSG00000120833.14	downregulated							ENSG00000198794.12	upregulated
ENSG00000134962.7	downregulated	ENSG00000108947.5	downregulated							ENSG00000111981.5	upregulated
ENSG00000229619.4	downregulated	ENSG00000173334.4	downregulated							ENSG00000204588.5	upregulated
ENSG00000152583.12	downregulated	ENSG00000189320.9	downregulated							ENSG00000116819.8	upregulated
ENSG00000274736.5	downregulated	ENSG00000116774.12	downregulated							ENSG00000087494.16	upregulated
ENSG00000168060.16	downregulated	ENSG00000170509.12	downregulated							ENSG00000181577.16	upregulated
ENSG00000224189.8	downregulated	ENSG00000161640.15	downregulated							ENSG00000115526.11	upregulated
ENSG00000115295.20	downregulated	ENSG00000101955.15	downregulated							ENSG00000260428.3	upregulated
ENSG00000065534.19	downregulated	ENSG00000091831.24	downregulated							ENSG00000106125.14	upregulated
ENSG00000129595.14	downregulated	ENSG00000123496.8	downregulated							ENSG00000060718.22	upregulated
ENSG00000166257.9	downregulated	ENSG00000064300.9	downregulated							ENSG00000146592.17	upregulated
ENSG00000068976.14	downregulated	ENSG00000184564.11	downregulated							ENSG00000160284.15	upregulated
ENSG00000152763.17	downregulated	ENSG00000159200.18	downregulated							ENSG00000150551.11	upregulated
ENSG00000103647.13	downregulated	ENSG00000107864.15	downregulated							ENSG00000187486.5	upregulated
ENSG00000099866.15	downregulated	ENSG00000147003.7	downregulated							ENSG00000283674.3	upregulated
ENSG00000263400.8	downregulated	ENSG00000170345.10	downregulated							ENSG00000176383.9	upregulated
ENSG00000154822.18	downregulated	ENSG00000152760.10	downregulated							ENSG00000254872.3	upregulated
ENSG00000164107.9	downregulated	ENSG00000268388.6	downregulated							ENSG00000273802.2	upregulated
ENSG00000172831.14	downregulated	ENSG00000196169.15	downregulated							ENSG00000125657.5	upregulated
ENSG00000241158.7	downregulated	ENSG00000133477.17	downregulated							ENSG00000229656.7	upregulated
ENSG00000102003.11	downregulated	ENSG00000183908.7	downregulated							ENSG00000224189.8	upregulated
ENSG00000104833.12	downregulated	ENSG00000103056.12	downregulated							ENSG00000260807.7	upregulated
ENSG00000100628.12	downregulated	ENSG00000153822.14	downregulated							ENSG00000234869.1	upregulated
ENSG00000166920.13	downregulated	ENSG00000160932.11	downregulated							ENSG00000137648.19	upregulated
ENSG00000148680.16	downregulated	ENSG00000139946.10	downregulated							ENSG00000076864.19	upregulated
ENSG00000224650.2	downregulated	ENSG00000042062.13	downregulated							ENSG00000160352.16	upregulated
ENSG00000112175.8	downregulated	ENSG00000148488.17	downregulated							ENSG00000197261.11	upregulated
ENSG00000005249.13	downregulated	ENSG00000160868.15	downregulated							ENSG00000218226.1	upregulated
ENSG00000171189.17	downregulated	ENSG00000099769.6	downregulated							ENSG00000158486.13	upregulated
ENSG00000108405.4	downregulated	ENSG00000122824.11	downregulated							ENSG00000244274.8	upregulated
ENSG00000138615.6	downregulated	ENSG00000173114.13	downregulated							ENSG00000175130.7	upregulated
ENSG00000147576.17	downregulated	ENSG00000145850.9	downregulated							ENSG00000276649.1	upregulated
ENSG00000250722.6	downregulated	ENSG00000104332.12	downregulated							ENSG00000148344.11	upregulated
ENSG00000145708.11	downregulated	ENSG00000146674.15	downregulated							ENSG00000152766.6	upregulated
ENSG00000171916.17	downregulated	ENSG00000094755.17	downregulated							ENSG00000276710.4	upregulated
ENSG00000145287.11	downregulated	ENSG00000213398.8	downregulated							ENSG00000170442.12	upregulated
ENSG00000168032.10	downregulated	ENSG00000237125.11	downregulated							ENSG00000102109.9	upregulated
ENSG00000141639.12	downregulated	ENSG00000162595.7	downregulated							ENSG00000104044.16	upregulated
ENSG00000150627.16	downregulated	ENSG00000112175.8	downregulated							ENSG00000074211.14	upregulated
ENSG00000077943.8	downregulated	ENSG00000155666.12	downregulated							ENSG00000236751.2	upregulated
ENSG00000175356.14	downregulated	ENSG00000150893.11	downregulated							ENSG00000163435.16	upregulated
ENSG00000124253.11	downregulated	ENSG00000152495.11	downregulated							ENSG00000121753.12	upregulated
ENSG00000120057.5	downregulated	ENSG00000184226.15	downregulated							ENSG00000284707.2	upregulated
ENSG00000170703.15	downregulated	ENSG00000260549.2	downregulated							ENSG00000184867.14	upregulated
ENSG00000185046.18	downregulated	ENSG00000087495.17	downregulated							ENSG00000165905.18	upregulated
ENSG00000143603.19	downregulated	ENSG00000001626.16	downregulated							ENSG00000100290.3	upregulated
ENSG00000145687.16	downregulated	ENSG00000233929.1	downregulated							ENSG00000119946.11	upregulated
ENSG00000177675.9	downregulated	ENSG00000140835.10	downregulated							ENSG00000137571.11	upregulated
ENSG00000140538.16	downregulated	ENSG00000163687.14	downregulated							ENSG00000161328.11	upregulated
ENSG00000203867.8	downregulated	ENSG00000176907.5	downregulated							ENSG00000214870.9	upregulated
ENSG00000105696.9	downregulated	ENSG00000147206.17	downregulated							ENSG00000143147.14	upregulated
ENSG00000248144.6	downregulated	ENSG00000130812.10	downregulated							ENSG00000120149.9	upregulated
ENSG00000241635.8	downregulated	ENSG00000121207.12	downregulated							ENSG00000243678.12	upregulated
ENSG00000211652.2	downregulated	ENSG00000184956.16	downregulated							ENSG00000154548.9	upregulated
ENSG00000106278.12	downregulated	ENSG00000149090.12	downregulated							ENSG00000146242.9	upregulated
ENSG00000179277.9	downregulated	ENSG00000133800.9	downregulated							ENSG00000169429.11	upregulated
ENSG00000131781.13	downregulated	ENSG00000162840.4	downregulated							ENSG00000255769.7	upregulated
ENSG00000165966.16	downregulated	ENSG00000107562.16	downregulated							ENSG00000204936.10	upregulated
ENSG00000243238.1	downregulated	ENSG00000126759.14	downregulated							ENSG00000116675.16	upregulated
ENSG00000170837.3	downregulated	ENSG00000276644.5	downregulated							ENSG00000137404.14	upregulated
ENSG00000144426.18	downregulated	ENSG00000206384.10	downregulated							ENSG00000166920.13	upregulated
ENSG00000173208.4	downregulated	ENSG00000160801.14	downregulated							ENSG00000141682.12	upregulated
ENSG00000156113.24	downregulated	ENSG00000125740.14	downregulated							ENSG00000160360.13	upregulated
ENSG00000109339.24	downregulated	ENSG00000146374.14	downregulated							ENSG00000103723.16	upregulated
ENSG00000225194.3	downregulated	ENSG00000125148.7	downregulated							ENSG00000102287.19	upregulated
ENSG00000156218.13	downregulated	ENSG00000187193.9	downregulated							ENSG00000229124.7	upregulated
ENSG00000170153.11	downregulated	ENSG00000144655.15	downregulated							ENSG00000271936.1	upregulated
ENSG00000120885.22	downregulated	ENSG00000166856.3	downregulated							ENSG00000232677.9	upregulated
ENSG00000172403.11	downregulated	ENSG00000019991.18	downregulated							ENSG00000167972.14	upregulated
ENSG00000153253.19	downregulated	ENSG00000138315.13	downregulated							ENSG00000188549.12	upregulated
ENSG00000167723.15	downregulated	ENSG00000169715.15	downregulated							ENSG00000120324.9	upregulated
ENSG00000158887.19	downregulated	ENSG00000091622.16	downregulated							ENSG00000171843.17	upregulated
ENSG00000082175.15	downregulated	ENSG00000113594.10	downregulated							ENSG00000206538.9	upregulated
ENSG00000188738.15	downregulated	ENSG00000100170.10	downregulated							ENSG00000149043.16	upregulated
ENSG00000048462.11	downregulated	ENSG00000150656.15	downregulated							ENSG00000169684.13	upregulated
ENSG00000133328.4	downregulated	ENSG00000126838.10	downregulated							ENSG00000163364.10	upregulated
ENSG00000163586.10	downregulated	ENSG00000145287.11	downregulated							ENSG00000269825.1	upregulated
ENSG00000278318.5	downregulated	ENSG00000197580.13	downregulated							ENSG00000226330.1	upregulated
ENSG00000186642.16	downregulated	ENSG00000123454.12	downregulated							ENSG00000170681.7	upregulated
ENSG00000197888.2	downregulated	ENSG00000080709.16	downregulated							ENSG00000272264.1	upregulated
ENSG00000125675.18	downregulated	ENSG00000150625.16	downregulated							ENSG00000181350.12	upregulated
ENSG00000157111.13	downregulated	ENSG00000164161.10	downregulated							ENSG00000026652.15	upregulated
ENSG00000177098.9	downregulated	ENSG00000120057.5	downregulated							ENSG00000276952.1	upregulated
ENSG00000066468.23	downregulated	ENSG00000185652.12	downregulated							ENSG00000184156.17	upregulated
ENSG00000118729.12	downregulated	ENSG00000183287.14	downregulated							ENSG00000142661.19	upregulated
ENSG00000166501.14	downregulated	ENSG00000114812.13	downregulated							ENSG00000224812.3	upregulated
ENSG00000183230.17	downregulated	ENSG00000205364.4	downregulated							ENSG00000279926.1	upregulated
ENSG00000141052.18	downregulated	ENSG00000143369.15	downregulated							ENSG00000243155.1	upregulated
ENSG00000197766.8	downregulated	ENSG00000160323.19	downregulated							ENSG00000167771.6	upregulated
ENSG00000163412.13	downregulated	ENSG00000125144.14	downregulated							ENSG00000111490.15	upregulated
ENSG00000166510.14	downregulated	ENSG00000105697.9	downregulated							ENSG00000184292.7	upregulated
ENSG00000189056.14	downregulated	ENSG00000198417.7	downregulated							ENSG00000078098.14	upregulated
ENSG00000254827.6	downregulated	ENSG00000184374.3	downregulated							ENSG00000276115.1	upregulated
ENSG00000146938.16	downregulated	ENSG00000164619.10	downregulated							ENSG00000225526.5	upregulated
ENSG00000087258.16	downregulated	ENSG00000142748.13	downregulated							ENSG00000119514.7	upregulated
ENSG00000180616.9	downregulated	ENSG00000136011.15	downregulated							ENSG00000164951.16	upregulated
ENSG00000064787.13	downregulated	ENSG00000205358.4	downregulated							ENSG00000272578.5	upregulated
ENSG00000203685.10	downregulated	ENSG00000019169.10	downregulated							ENSG00000188761.13	upregulated
ENSG00000154080.14	downregulated	ENSG00000145708.11	downregulated							ENSG00000273162.1	upregulated
ENSG00000197614.11	downregulated									ENSG00000123892.12	upregulated
ENSG00000040199.18	downregulated									ENSG00000261105.6	upregulated
ENSG00000122367.20	downregulated									ENSG00000254332.1	upregulated
ENSG00000139117.14	downregulated									ENSG00000166257.9	upregulated
ENSG00000115616.3	downregulated									ENSG00000179750.16	upregulated
ENSG00000125148.7	downregulated									ENSG00000227388.3	upregulated
ENSG00000135063.19	downregulated									ENSG00000087510.7	upregulated
ENSG00000169715.15	downregulated									ENSG00000007062.12	upregulated
ENSG00000172572.7	downregulated									ENSG00000101342.10	upregulated
ENSG00000100448.4	downregulated									ENSG00000197847.12	upregulated
ENSG00000151090.20	downregulated									ENSG00000168453.15	upregulated
ENSG00000173930.9	downregulated									ENSG00000268201.1	upregulated
ENSG00000189221.10	downregulated									ENSG00000257596.1	upregulated
ENSG00000117472.10	downregulated									ENSG00000205089.8	upregulated
ENSG00000113805.8	downregulated									ENSG00000171649.12	upregulated
ENSG00000138735.16	downregulated									ENSG00000204531.20	upregulated
ENSG00000163683.12	downregulated									ENSG00000076716.9	upregulated
ENSG00000038295.8	downregulated									ENSG00000204052.4	upregulated
ENSG00000198417.7	downregulated									ENSG00000204323.5	upregulated
ENSG00000162817.7	downregulated									ENSG00000163121.10	upregulated
ENSG00000144648.16	downregulated									ENSG00000139055.7	upregulated
ENSG00000092051.17	downregulated									ENSG00000137331.12	upregulated
ENSG00000178031.17	downregulated									ENSG00000128346.11	upregulated
ENSG00000048052.22	downregulated									ENSG00000124466.9	upregulated
ENSG00000102409.10	downregulated									ENSG00000203943.9	upregulated
ENSG00000133392.18	downregulated									ENSG00000245694.10	upregulated
ENSG00000105784.15	downregulated									ENSG00000196639.7	upregulated
ENSG00000271447.6	downregulated									ENSG00000114270.17	upregulated
ENSG00000179314.14	downregulated									ENSG00000140511.12	upregulated
ENSG00000278535.5	downregulated									ENSG00000171476.22	upregulated
ENSG00000101938.15	downregulated									ENSG00000177679.16	upregulated
ENSG00000132514.14	downregulated									ENSG00000152377.14	upregulated
ENSG00000078596.11	downregulated									ENSG00000100373.10	upregulated
ENSG00000196196.3	downregulated									ENSG00000188015.10	upregulated
ENSG00000163687.14	downregulated									ENSG00000217275.2	upregulated
ENSG00000022267.19	downregulated									ENSG00000167157.11	upregulated
ENSG00000182836.10	downregulated									ENSG00000005513.10	upregulated
ENSG00000171724.3	downregulated									ENSG00000105717.14	upregulated
ENSG00000144891.18	downregulated									ENSG00000221926.13	upregulated
ENSG00000167701.14	downregulated									ENSG00000285813.1	upregulated
ENSG00000261469.1	downregulated									ENSG00000187013.4	upregulated
ENSG00000116748.21	downregulated									ENSG00000236809.2	upregulated
ENSG00000154258.17	downregulated									ENSG00000129810.15	upregulated
ENSG00000132639.13	downregulated									ENSG00000164176.13	upregulated
ENSG00000144063.4	downregulated									ENSG00000176170.14	upregulated
ENSG00000214575.9	downregulated									ENSG00000163734.4	upregulated
ENSG00000091138.13	downregulated									ENSG00000043355.12	upregulated
ENSG00000183778.17	downregulated									ENSG00000114631.11	upregulated
ENSG00000168229.4	downregulated									ENSG00000214491.8	upregulated
ENSG00000113303.12	downregulated									ENSG00000179846.10	upregulated
ENSG00000182168.15	downregulated									ENSG00000275437.1	upregulated
ENSG00000135916.16	downregulated									ENSG00000171847.11	upregulated
ENSG00000046653.15	downregulated									ENSG00000150782.12	upregulated
ENSG00000135218.19	downregulated									ENSG00000198756.12	upregulated
ENSG00000272463.1	downregulated									ENSG00000104901.7	upregulated
ENSG00000105609.17	downregulated									ENSG00000180914.10	upregulated
ENSG00000006740.17	downregulated									ENSG00000273008.1	upregulated
ENSG00000179674.4	downregulated									ENSG00000174483.20	upregulated
ENSG00000176387.7	downregulated									ENSG00000189120.5	upregulated
ENSG00000153993.13	downregulated									ENSG00000109265.14	upregulated
ENSG00000135842.17	downregulated									ENSG00000240541.3	upregulated
ENSG00000135220.11	downregulated									ENSG00000176692.8	upregulated
ENSG00000101605.13	downregulated									ENSG00000254815.6	upregulated
ENSG00000181061.14	downregulated									ENSG00000178752.16	upregulated
ENSG00000241684.6	downregulated									ENSG00000115221.12	upregulated
ENSG00000160191.18	downregulated									ENSG00000165490.13	upregulated
ENSG00000149294.17	downregulated									ENSG00000277287.1	upregulated
ENSG00000151892.15	downregulated									ENSG00000166845.15	upregulated
ENSG00000135333.14	downregulated									ENSG00000128591.16	upregulated
ENSG00000158201.10	downregulated									ENSG00000259295.6	upregulated
ENSG00000225335.3	downregulated									ENSG00000102359.8	upregulated
ENSG00000157404.16	downregulated									ENSG00000128805.15	upregulated
ENSG00000262097.2	downregulated									ENSG00000196503.5	upregulated
ENSG00000135709.12	downregulated									ENSG00000117115.13	upregulated
ENSG00000253549.6	downregulated									ENSG00000169330.9	upregulated
ENSG00000171951.5	downregulated									ENSG00000118513.19	upregulated
ENSG00000115841.21	downregulated									ENSG00000167103.12	upregulated
ENSG00000184434.8	downregulated									ENSG00000170382.12	upregulated
ENSG00000146039.11	downregulated									ENSG00000170835.16	upregulated
ENSG00000154262.13	downregulated									ENSG00000275410.5	upregulated
ENSG00000152217.20	downregulated									ENSG00000196581.11	upregulated
ENSG00000173175.15	downregulated									ENSG00000107159.13	upregulated
ENSG00000141574.8	downregulated									ENSG00000138131.4	upregulated
ENSG00000116833.14	downregulated									ENSG00000263006.6	upregulated
ENSG00000065320.9	downregulated									ENSG00000168785.8	upregulated
ENSG00000142875.19	downregulated									ENSG00000240498.9	upregulated
ENSG00000112964.14	downregulated									ENSG00000170927.15	upregulated
ENSG00000171227.7	downregulated									ENSG00000286207.1	upregulated
ENSG00000259417.3	downregulated									ENSG00000226180.3	upregulated
ENSG00000237125.11	downregulated									ENSG00000272512.1	upregulated
ENSG00000137727.12	downregulated									ENSG00000008735.14	upregulated
ENSG00000125775.15	downregulated									ENSG00000131435.13	upregulated
ENSG00000184809.13	downregulated									ENSG00000286288.1	upregulated
ENSG00000146469.13	downregulated									ENSG00000163393.13	upregulated
ENSG00000198624.13	downregulated									ENSG00000282936.2	upregulated
ENSG00000138744.16	downregulated									ENSG00000172460.17	upregulated
ENSG00000080031.10	downregulated									ENSG00000230565.1	upregulated
ENSG00000100505.13	downregulated									ENSG00000205572.10	upregulated
ENSG00000174944.9	downregulated									ENSG00000171044.11	upregulated
ENSG00000204136.11	downregulated									ENSG00000238228.1	upregulated
ENSG00000168280.18	downregulated									ENSG00000172476.4	upregulated
ENSG00000168447.11	downregulated									ENSG00000287808.1	upregulated
ENSG00000169313.10	downregulated									ENSG00000269069.1	upregulated
ENSG00000136826.15	downregulated									ENSG00000125966.10	upregulated
ENSG00000129167.9	downregulated									ENSG00000197753.11	upregulated
ENSG00000170500.13	downregulated									ENSG00000134215.16	upregulated
ENSG00000150471.16	downregulated									ENSG00000188042.8	upregulated
ENSG00000128482.16	downregulated									ENSG00000251143.1	upregulated
ENSG00000181804.15	downregulated									ENSG00000196550.10	upregulated
ENSG00000176399.4	downregulated									ENSG00000180730.5	upregulated
ENSG00000129244.9	downregulated									ENSG00000135476.12	upregulated
ENSG00000168356.13	downregulated									ENSG00000139572.4	upregulated
ENSG00000197165.11	downregulated									ENSG00000100302.7	upregulated
ENSG00000018236.15	downregulated									ENSG00000129167.9	upregulated
ENSG00000143196.5	downregulated									ENSG00000137878.17	upregulated
ENSG00000186469.8	downregulated									ENSG00000159640.17	upregulated
ENSG00000153446.16	downregulated									ENSG00000041353.10	upregulated
ENSG00000104888.10	downregulated									ENSG00000230445.4	upregulated
ENSG00000162460.7	downregulated									ENSG00000121895.8	upregulated
ENSG00000113580.15	downregulated									ENSG00000078900.15	upregulated
ENSG00000150625.16	downregulated									ENSG00000204764.14	upregulated
ENSG00000166825.15	downregulated									ENSG00000276248.1	upregulated
ENSG00000099139.14	downregulated									ENSG00000137261.14	upregulated
ENSG00000187824.9	downregulated									ENSG00000166897.16	upregulated
ENSG00000163106.11	downregulated									ENSG00000149948.14	upregulated
ENSG00000137872.17	downregulated									ENSG00000139515.6	upregulated
ENSG00000138193.16	downregulated									ENSG00000277744.1	upregulated
ENSG00000167434.10	downregulated									ENSG00000172927.8	upregulated
ENSG00000086696.11	downregulated									ENSG00000141655.17	upregulated
ENSG00000078549.15	downregulated									ENSG00000227473.1	upregulated
ENSG00000162374.18	downregulated									ENSG00000163485.17	upregulated
ENSG00000130294.17	downregulated									ENSG00000231106.2	upregulated
ENSG00000064205.10	downregulated									ENSG00000272899.4	upregulated
ENSG00000174992.8	downregulated									ENSG00000171388.12	upregulated
ENSG00000067840.12	downregulated									ENSG00000262152.7	upregulated
ENSG00000118432.12	downregulated									ENSG00000054598.9	upregulated
ENSG00000171408.14	downregulated									ENSG00000117394.24	upregulated
ENSG00000132915.11	downregulated									ENSG00000109113.20	upregulated
ENSG00000148483.9	downregulated									ENSG00000170122.5	upregulated
ENSG00000231246.2	downregulated									ENSG00000166448.15	upregulated
ENSG00000198121.13	downregulated									ENSG00000197140.15	upregulated
ENSG00000170381.14	downregulated									ENSG00000003137.8	upregulated
ENSG00000135298.14	downregulated									ENSG00000111664.11	upregulated
ENSG00000146151.14	downregulated									ENSG00000170579.17	upregulated
ENSG00000018625.15	downregulated									ENSG00000154040.21	upregulated
ENSG00000047457.14	downregulated									ENSG00000113361.13	upregulated
ENSG00000144218.19	downregulated									ENSG00000164379.7	upregulated
ENSG00000169862.19	downregulated									ENSG00000116132.12	upregulated
ENSG00000158467.16	downregulated									ENSG00000226887.8	upregulated
ENSG00000163145.13	downregulated									ENSG00000102001.13	upregulated
ENSG00000183287.14	downregulated									ENSG00000181322.15	upregulated
ENSG00000144619.15	downregulated									ENSG00000171208.10	upregulated
ENSG00000224321.1	downregulated									ENSG00000227619.3	upregulated
ENSG00000073734.10	downregulated									ENSG00000223923.2	upregulated
ENSG00000223573.7	downregulated									ENSG00000006747.15	upregulated
ENSG00000173597.9	downregulated									ENSG00000198467.16	upregulated
ENSG00000057704.13	downregulated									ENSG00000273387.1	upregulated
ENSG00000107562.16	downregulated									ENSG00000203697.12	upregulated
ENSG00000144290.17	downregulated									ENSG00000188290.11	upregulated
ENSG00000156298.13	downregulated									ENSG00000280721.1	upregulated
ENSG00000187097.13	downregulated									ENSG00000152503.10	upregulated
ENSG00000119138.4	downregulated									ENSG00000164181.14	upregulated
ENSG00000073737.17	downregulated									ENSG00000171004.18	upregulated
ENSG00000109814.12	downregulated									ENSG00000152527.14	upregulated
ENSG00000125144.14	downregulated									ENSG00000162873.15	upregulated
ENSG00000164120.14	downregulated									ENSG00000124251.11	upregulated
ENSG00000164176.13	downregulated									ENSG00000198915.12	upregulated
ENSG00000111863.13	downregulated									ENSG00000188613.7	upregulated
ENSG00000133083.15	downregulated									ENSG00000117069.15	upregulated
ENSG00000165197.5	downregulated									ENSG00000136231.14	upregulated
ENSG00000151623.15	downregulated									ENSG00000167619.13	upregulated
ENSG00000175161.14	downregulated									ENSG00000225969.2	upregulated
ENSG00000147883.12	downregulated									ENSG00000170962.13	upregulated
ENSG00000134121.10	downregulated									ENSG00000224020.1	upregulated
ENSG00000071991.9	downregulated									ENSG00000139714.12	upregulated
ENSG00000100146.18	downregulated									ENSG00000143590.14	upregulated
ENSG00000119121.22	downregulated									ENSG00000107984.10	upregulated
ENSG00000172260.15	downregulated									ENSG00000133069.17	upregulated
ENSG00000169764.16	downregulated									ENSG00000180044.5	upregulated
ENSG00000102010.15	downregulated									ENSG00000204060.7	upregulated
ENSG00000134028.14	downregulated									ENSG00000237015.1	upregulated
ENSG00000196502.12	downregulated									ENSG00000251442.6	upregulated
ENSG00000170382.12	downregulated									ENSG00000164283.13	upregulated
ENSG00000173320.12	downregulated									ENSG00000158220.14	upregulated
ENSG00000122756.15	downregulated									ENSG00000271781.1	upregulated
ENSG00000198074.10	downregulated									ENSG00000163629.13	upregulated
ENSG00000249948.6	downregulated									ENSG00000129682.16	upregulated
ENSG00000155850.8	downregulated									ENSG00000184305.15	upregulated
ENSG00000205358.4	downregulated									ENSG00000118307.20	upregulated
ENSG00000172594.13	downregulated									ENSG00000179546.4	upregulated
ENSG00000082397.17	downregulated									ENSG00000260588.1	upregulated
ENSG00000180875.5	downregulated									ENSG00000231407.6	upregulated
ENSG00000163710.9	downregulated									ENSG00000092421.17	upregulated
ENSG00000205683.11	downregulated									ENSG00000182013.18	upregulated
ENSG00000092421.17	downregulated									ENSG00000269918.1	upregulated
ENSG00000111404.7	downregulated									ENSG00000092929.12	upregulated
ENSG00000169860.7	downregulated									ENSG00000232739.1	upregulated
ENSG00000168497.5	downregulated									ENSG00000165125.22	upregulated
ENSG00000004799.8	downregulated									ENSG00000130477.15	upregulated
ENSG00000166816.15	downregulated									ENSG00000172031.7	upregulated
ENSG00000112936.19	downregulated									ENSG00000275632.1	upregulated
ENSG00000154721.15	downregulated									ENSG00000147852.16	upregulated
ENSG00000172005.11	downregulated									ENSG00000176244.7	upregulated
ENSG00000189129.14	downregulated									ENSG00000250208.6	upregulated
ENSG00000104435.14	downregulated									ENSG00000231940.1	upregulated
ENSG00000205038.12	downregulated									ENSG00000143632.14	upregulated
ENSG00000134201.12	downregulated									ENSG00000128652.11	upregulated
ENSG00000165495.16	downregulated									ENSG00000187372.11	upregulated
ENSG00000168477.19	downregulated									ENSG00000265763.4	upregulated
ENSG00000138722.10	downregulated									ENSG00000014257.16	upregulated
ENSG00000172348.15	downregulated									ENSG00000233966.1	upregulated
ENSG00000104332.12	downregulated									ENSG00000253368.4	upregulated
ENSG00000147655.12	downregulated									ENSG00000060140.9	upregulated
ENSG00000117115.13	downregulated									ENSG00000155980.13	upregulated
ENSG00000135678.12	downregulated									ENSG00000164675.11	upregulated
ENSG00000196616.14	downregulated									ENSG00000128709.13	upregulated
ENSG00000176641.11	downregulated									ENSG00000105997.22	upregulated
ENSG00000116194.13	downregulated									ENSG00000159713.11	upregulated
ENSG00000119147.10	downregulated									ENSG00000124875.10	upregulated
ENSG00000139910.20	downregulated									ENSG00000055118.16	upregulated
ENSG00000164530.15	downregulated									ENSG00000188738.15	upregulated
ENSG00000160712.13	downregulated									ENSG00000274290.3	upregulated
ENSG00000108381.11	downregulated									ENSG00000164484.12	upregulated
ENSG00000171714.12	downregulated									ENSG00000180340.7	upregulated
ENSG00000168079.17	downregulated									ENSG00000101489.20	upregulated
ENSG00000114200.10	downregulated									ENSG00000154678.18	upregulated
ENSG00000143171.13	downregulated									ENSG00000100218.12	upregulated
ENSG00000176533.13	downregulated									ENSG00000145198.14	upregulated
ENSG00000147724.12	downregulated									ENSG00000112981.5	upregulated
ENSG00000175785.13	downregulated									ENSG00000074410.14	upregulated
ENSG00000185432.12	downregulated									ENSG00000185483.12	upregulated
ENSG00000166292.12	downregulated									ENSG00000178882.15	upregulated
ENSG00000205364.4	downregulated									ENSG00000132321.17	upregulated
ENSG00000109906.14	downregulated									ENSG00000180785.10	upregulated
ENSG00000196660.11	downregulated									ENSG00000267060.7	upregulated
ENSG00000118777.12	downregulated									ENSG00000259341.2	upregulated
ENSG00000204936.10	downregulated									ENSG00000275004.4	upregulated
ENSG00000164303.11	downregulated									ENSG00000177839.7	upregulated
ENSG00000073711.11	downregulated									ENSG00000236438.7	upregulated
ENSG00000240498.9	downregulated									ENSG00000101188.5	upregulated
ENSG00000106809.11	downregulated									ENSG00000228594.4	upregulated
ENSG00000138678.11	downregulated									ENSG00000162493.16	upregulated
ENSG00000127951.8	downregulated									ENSG00000272983.1	upregulated
ENSG00000187699.10	downregulated									ENSG00000101842.14	upregulated
ENSG00000131096.10	downregulated									ENSG00000015413.9	upregulated
ENSG00000136546.16	downregulated									ENSG00000159231.6	upregulated
ENSG00000080493.18	downregulated									ENSG00000231298.7	upregulated
ENSG00000133800.9	downregulated									ENSG00000188710.3	upregulated
ENSG00000105894.12	downregulated									ENSG00000272674.3	upregulated
ENSG00000145362.20	downregulated									ENSG00000101210.13	upregulated
ENSG00000253958.2	downregulated									ENSG00000233452.7	upregulated
ENSG00000186198.4	downregulated									ENSG00000261762.1	upregulated
ENSG00000169432.18	downregulated									ENSG00000242852.7	upregulated
ENSG00000036672.16	downregulated									ENSG00000065618.21	upregulated
ENSG00000162706.13	downregulated									ENSG00000168243.11	upregulated
ENSG00000104267.10	downregulated									ENSG00000163993.7	upregulated
ENSG00000162461.8	downregulated									ENSG00000212232.1	upregulated
ENSG00000269404.7	downregulated									ENSG00000153233.13	upregulated
ENSG00000078804.13	downregulated									ENSG00000188610.12	upregulated
ENSG00000168546.11	downregulated									ENSG00000112852.7	upregulated
ENSG00000154175.18	downregulated									ENSG00000135519.8	upregulated
ENSG00000186462.9	downregulated									ENSG00000173467.9	upregulated
ENSG00000123560.14	downregulated									ENSG00000233930.4	upregulated
ENSG00000141338.14	downregulated									ENSG00000089558.9	upregulated
ENSG00000165072.10	downregulated									ENSG00000226377.2	upregulated
ENSG00000079689.14	downregulated									ENSG00000122420.10	upregulated
ENSG00000171503.12	downregulated									ENSG00000260027.5	upregulated
ENSG00000168309.18	downregulated									ENSG00000176697.20	upregulated
ENSG00000065325.13	downregulated									ENSG00000240583.13	upregulated
ENSG00000113594.10	downregulated									ENSG00000140279.13	upregulated
ENSG00000135549.15	downregulated									ENSG00000109846.9	upregulated
ENSG00000044012.4	downregulated									ENSG00000117983.17	upregulated
ENSG00000163815.6	downregulated									ENSG00000108511.10	upregulated
ENSG00000111846.19	downregulated									ENSG00000185818.8	upregulated
ENSG00000142959.5	downregulated									ENSG00000177238.14	upregulated
										ENSG00000134028.14	upregulated
										ENSG00000104899.8	upregulated
										ENSG00000124635.9	upregulated
										ENSG00000198353.8	upregulated
										ENSG00000214391.3	upregulated
										ENSG00000171951.5	upregulated
										ENSG00000155966.14	upregulated
										ENSG00000225611.1	downregulated
										ENSG00000211642.3	downregulated
										ENSG00000166206.15	downregulated
										ENSG00000241244.1	downregulated
										ENSG00000211829.9	downregulated
										ENSG00000141433.13	downregulated
										ENSG00000177294.7	downregulated
										ENSG00000070808.16	downregulated
										ENSG00000184809.13	downregulated
										ENSG00000197057.10	downregulated
										ENSG00000143297.19	downregulated
										ENSG00000211659.2	downregulated
										ENSG00000080573.7	downregulated
										ENSG00000204876.4	downregulated
										ENSG00000224837.1	downregulated
										ENSG00000133067.17	downregulated
										ENSG00000226777.7	downregulated
										ENSG00000197977.4	downregulated
										ENSG00000131969.15	downregulated
										ENSG00000139737.22	downregulated
										ENSG00000253649.5	downregulated
										ENSG00000211935.3	downregulated
										ENSG00000134343.14	downregulated
										ENSG00000174946.7	downregulated
										ENSG00000106511.6	downregulated
										ENSG00000186479.5	downregulated
										ENSG00000123572.17	downregulated
										ENSG00000211962.2	downregulated
										ENSG00000283526.1	downregulated
										ENSG00000186462.9	downregulated
										ENSG00000146039.11	downregulated
										ENSG00000280411.1	downregulated
										ENSG00000089250.19	downregulated
										ENSG00000130600.19	downregulated
										ENSG00000260645.2	downregulated
										ENSG00000224272.2	downregulated
										ENSG00000273199.1	downregulated
										ENSG00000253755.1	downregulated
										ENSG00000048462.11	downregulated
										ENSG00000211976.2	downregulated
										ENSG00000106366.9	downregulated
										ENSG00000211951.2	downregulated
										ENSG00000185437.13	downregulated
										ENSG00000225850.3	downregulated
										ENSG00000211658.2	downregulated
										ENSG00000211625.2	downregulated
										ENSG00000133048.13	downregulated
										ENSG00000231131.8	downregulated
										ENSG00000165548.11	downregulated
										ENSG00000116183.11	downregulated
										ENSG00000167664.8	downregulated
										ENSG00000101605.13	downregulated
										ENSG00000211669.3	downregulated
										ENSG00000270392.2	downregulated
										ENSG00000259045.1	downregulated
										ENSG00000211592.8	downregulated
										ENSG00000259088.1	downregulated
										ENSG00000142609.18	downregulated
										ENSG00000104833.12	downregulated
										ENSG00000225194.3	downregulated
										ENSG00000100678.19	downregulated
										ENSG00000172935.9	downregulated
										ENSG00000258913.2	downregulated
										ENSG00000003096.14	downregulated
										ENSG00000159189.12	downregulated
										ENSG00000124203.6	downregulated
										ENSG00000286445.1	downregulated
										ENSG00000099617.4	downregulated
										ENSG00000231473.3	downregulated
										ENSG00000253641.6	downregulated
										ENSG00000211662.2	downregulated
										ENSG00000173369.17	downregulated
										ENSG00000221946.8	downregulated
										ENSG00000198744.5	downregulated
										ENSG00000285938.1	downregulated
										ENSG00000174827.14	downregulated
										ENSG00000156463.18	downregulated
										ENSG00000183918.17	downregulated
										ENSG00000121933.19	downregulated
										ENSG00000211959.2	downregulated
										ENSG00000162722.9	downregulated
										ENSG00000078725.13	downregulated
										ENSG00000278344.1	downregulated
										ENSG00000136867.11	downregulated
										ENSG00000248923.1	downregulated
										ENSG00000253194.2	downregulated
										ENSG00000104332.12	downregulated
										ENSG00000223350.2	downregulated
										ENSG00000166825.15	downregulated
										ENSG00000275894.1	downregulated
										ENSG00000211970.3	downregulated
										ENSG00000133019.12	downregulated
										ENSG00000274515.1	downregulated
										ENSG00000168685.15	downregulated
										ENSG00000065320.9	downregulated
										ENSG00000277632.2	downregulated
										ENSG00000180828.3	downregulated
										ENSG00000164309.15	downregulated
										ENSG00000282651.2	downregulated
										ENSG00000211685.3	downregulated
										ENSG00000234155.1	downregulated
										ENSG00000146373.16	downregulated
										ENSG00000168702.18	downregulated
										ENSG00000274114.2	downregulated
										ENSG00000233859.2	downregulated
										ENSG00000156738.18	downregulated
										ENSG00000164530.15	downregulated
										ENSG00000233038.6	downregulated
										ENSG00000166743.9	downregulated
										ENSG00000243264.2	downregulated
										ENSG00000173212.4	downregulated
										ENSG00000211893.4	downregulated
										ENSG00000044012.4	downregulated
										ENSG00000141431.12	downregulated
										ENSG00000240225.10	downregulated
										ENSG00000135220.11	downregulated
										ENSG00000085741.13	downregulated
										ENSG00000135144.7	downregulated
										ENSG00000109794.13	downregulated
										ENSG00000140538.16	downregulated
										ENSG00000153707.17	downregulated
										ENSG00000225978.3	downregulated
										ENSG00000106069.23	downregulated
										ENSG00000081041.9	downregulated
										ENSG00000185046.18	downregulated
										ENSG00000249345.8	downregulated
										ENSG00000137441.8	downregulated
										ENSG00000147655.12	downregulated
										ENSG00000197043.14	downregulated
										ENSG00000165731.20	downregulated
										ENSG00000113494.17	downregulated
										ENSG00000225489.7	downregulated
										ENSG00000163508.13	downregulated
										ENSG00000287024.1	downregulated
										ENSG00000239951.1	downregulated
										ENSG00000250159.7	downregulated
										ENSG00000239445.6	downregulated
										ENSG00000205488.9	downregulated
										ENSG00000167165.19	downregulated
										ENSG00000162543.6	downregulated
										ENSG00000277481.1	downregulated
										ENSG00000215483.11	downregulated
										ENSG00000132514.14	downregulated
										ENSG00000128918.15	downregulated
										ENSG00000211663.2	downregulated
										ENSG00000180061.10	downregulated
										ENSG00000119508.18	downregulated
										ENSG00000276775.1	downregulated
										ENSG00000270550.1	downregulated
										ENSG00000211677.2	downregulated
										ENSG00000168282.6	downregulated
										ENSG00000181036.14	downregulated
										ENSG00000227218.7	downregulated
										ENSG00000231993.1	downregulated
										ENSG00000211941.3	downregulated
										ENSG00000213754.2	downregulated
										ENSG00000150722.10	downregulated
										ENSG00000122025.15	downregulated
										ENSG00000279249.3	downregulated
										ENSG00000213967.11	downregulated
										ENSG00000166405.15	downregulated
										ENSG00000115414.21	downregulated
										ENSG00000086696.11	downregulated
										ENSG00000244921.2	downregulated
										ENSG00000248890.2	downregulated
										ENSG00000185271.9	downregulated
										ENSG00000112414.15	downregulated
										ENSG00000236120.7	downregulated
										ENSG00000113805.8	downregulated
										ENSG00000196329.11	downregulated
										ENSG00000198734.12	downregulated
										ENSG00000015520.15	downregulated
										ENSG00000211937.3	downregulated
										ENSG00000147041.12	downregulated
										ENSG00000197893.14	downregulated
										ENSG00000270906.1	downregulated
										ENSG00000169432.18	downregulated
										ENSG00000175773.13	downregulated
										ENSG00000214787.10	downregulated
										ENSG00000240382.3	downregulated
										ENSG00000240409.1	downregulated
										ENSG00000211898.7	downregulated
										ENSG00000163297.17	downregulated
										ENSG00000225706.2	downregulated
										ENSG00000265972.6	downregulated
										ENSG00000146521.10	downregulated
										ENSG00000224097.5	downregulated
										ENSG00000165376.11	downregulated
										ENSG00000152580.8	downregulated
										ENSG00000211943.2	downregulated
										ENSG00000100146.18	downregulated
										ENSG00000173166.18	downregulated
										ENSG00000211955.2	downregulated
										ENSG00000105219.10	downregulated
										ENSG00000130052.13	downregulated
										ENSG00000235529.1	downregulated
										ENSG00000227295.2	downregulated
										ENSG00000156886.12	downregulated
										ENSG00000189134.4	downregulated
										ENSG00000179873.14	downregulated
										ENSG00000073861.3	downregulated
										ENSG00000187288.12	downregulated
										ENSG00000197629.6	downregulated
										ENSG00000259038.1	downregulated
										ENSG00000156298.13	downregulated
										ENSG00000269486.2	downregulated
										ENSG00000217643.1	downregulated
										ENSG00000211655.3	downregulated
										ENSG00000279948.1	downregulated
										ENSG00000108830.10	downregulated
										ENSG00000211673.2	downregulated
										ENSG00000161243.9	downregulated
										ENSG00000197582.5	downregulated
										ENSG00000287688.1	downregulated
										ENSG00000169174.11	downregulated
										ENSG00000211950.2	downregulated
										ENSG00000008513.16	downregulated
										ENSG00000211689.7	downregulated
										ENSG00000228253.1	downregulated
										ENSG00000287346.1	downregulated
										ENSG00000132530.17	downregulated
										ENSG00000138615.6	downregulated
										ENSG00000132821.12	downregulated
										ENSG00000150681.10	downregulated
										ENSG00000232216.1	downregulated
										ENSG00000244265.2	downregulated
										ENSG00000036530.9	downregulated
										ENSG00000149527.18	downregulated
										ENSG00000131096.10	downregulated
										ENSG00000147255.19	downregulated
										ENSG00000198796.7	downregulated
										ENSG00000138722.10	downregulated
										ENSG00000146215.14	downregulated
										ENSG00000241360.2	downregulated
										ENSG00000163239.12	downregulated
										ENSG00000149090.12	downregulated
										ENSG00000211956.2	downregulated
										ENSG00000231170.7	downregulated
										ENSG00000197580.13	downregulated
										ENSG00000239855.1	downregulated
										ENSG00000267056.2	downregulated
										ENSG00000255968.1	downregulated
										ENSG00000175785.13	downregulated
										ENSG00000170006.12	downregulated
										ENSG00000251580.3	downregulated
										ENSG00000065534.19	downregulated
										ENSG00000234840.2	downregulated
										ENSG00000182568.17	downregulated
										ENSG00000160856.21	downregulated
										ENSG00000277494.2	downregulated
										ENSG00000162595.7	downregulated
										ENSG00000279970.1	downregulated
										ENSG00000164946.20	downregulated
										ENSG00000140519.14	downregulated
										ENSG00000144290.17	downregulated
										ENSG00000288012.1	downregulated
										ENSG00000227695.6	downregulated
										ENSG00000080503.24	downregulated
										ENSG00000120833.14	downregulated
										ENSG00000181631.7	downregulated
										ENSG00000214456.8	downregulated
										ENSG00000286970.1	downregulated
										ENSG00000101577.10	downregulated
										ENSG00000182853.12	downregulated
										ENSG00000164512.18	downregulated
										ENSG00000235961.6	downregulated
										ENSG00000056998.20	downregulated
										ENSG00000173930.9	downregulated
										ENSG00000116748.21	downregulated
										ENSG00000118526.7	downregulated
										ENSG00000101955.15	downregulated
										ENSG00000255277.3	downregulated
										ENSG00000272989.1	downregulated
										ENSG00000225938.1	downregulated
										ENSG00000227191.8	downregulated
										ENSG00000133321.11	downregulated
										ENSG00000168874.13	downregulated
										ENSG00000160883.11	downregulated
										ENSG00000100342.21	downregulated
										ENSG00000127083.7	downregulated
										ENSG00000211947.2	downregulated
										ENSG00000213938.3	downregulated
										ENSG00000222033.1	downregulated
										ENSG00000237489.5	downregulated
										ENSG00000106809.11	downregulated
										ENSG00000174175.17	downregulated
										ENSG00000111404.7	downregulated
										ENSG00000205978.6	downregulated
										ENSG00000129450.8	downregulated
										ENSG00000034239.11	downregulated
										ENSG00000278196.3	downregulated
										ENSG00000211648.2	downregulated
										ENSG00000256618.2	downregulated
										ENSG00000244437.1	downregulated
										ENSG00000176907.5	downregulated
										ENSG00000149970.16	downregulated
										ENSG00000110077.14	downregulated
										ENSG00000106178.7	downregulated
										ENSG00000237372.4	downregulated
										ENSG00000168356.13	downregulated
										ENSG00000103316.12	downregulated
										ENSG00000261390.6	downregulated
										ENSG00000127951.8	downregulated
										ENSG00000091656.19	downregulated
										ENSG00000225077.3	downregulated
										ENSG00000161132.6	downregulated
										ENSG00000146006.8	downregulated
										ENSG00000167034.10	downregulated
										ENSG00000278266.1	downregulated
										ENSG00000175175.6	downregulated
										ENSG00000147642.17	downregulated
										ENSG00000173918.15	downregulated
										ENSG00000155659.15	downregulated
										ENSG00000130830.15	downregulated
										ENSG00000163016.10	downregulated
										ENSG00000169752.17	downregulated
										ENSG00000007908.16	downregulated
										ENSG00000196208.14	downregulated
										ENSG00000188906.16	downregulated
										ENSG00000241351.3	downregulated
										ENSG00000168229.4	downregulated
										ENSG00000159307.19	downregulated
										ENSG00000266920.1	downregulated
										ENSG00000175161.14	downregulated
										ENSG00000277013.1	downregulated
										ENSG00000073146.16	downregulated
										ENSG00000211650.2	downregulated
										ENSG00000250012.2	downregulated
										ENSG00000120156.22	downregulated
										ENSG00000172322.14	downregulated
										ENSG00000151025.11	downregulated
										ENSG00000134539.17	downregulated
										ENSG00000131018.24	downregulated
										ENSG00000259834.1	downregulated
										ENSG00000117114.20	downregulated
										ENSG00000263588.1	downregulated
										ENSG00000162896.6	downregulated
										ENSG00000169047.5	downregulated
										ENSG00000214212.9	downregulated
										ENSG00000146648.19	downregulated
										ENSG00000102468.11	downregulated
										ENSG00000109819.9	downregulated
										ENSG00000120738.8	downregulated
										ENSG00000188833.10	downregulated
										ENSG00000088827.12	downregulated
										ENSG00000287401.1	downregulated
										ENSG00000210144.1	downregulated
										ENSG00000135604.10	downregulated
										ENSG00000149084.13	downregulated
										ENSG00000210140.1	downregulated
										ENSG00000149485.19	downregulated
										ENSG00000176771.17	downregulated
										ENSG00000230490.3	downregulated
										ENSG00000163710.9	downregulated
										ENSG00000285676.1	downregulated
										ENSG00000182983.15	downregulated
										ENSG00000001084.13	downregulated
										ENSG00000198865.10	downregulated
										ENSG00000004776.13	downregulated
										ENSG00000272482.1	downregulated
										ENSG00000197165.11	downregulated
										ENSG00000120645.12	downregulated
										ENSG00000285976.2	downregulated
										ENSG00000177943.14	downregulated
										ENSG00000101230.6	downregulated
										ENSG00000287091.1	downregulated
										ENSG00000177432.8	downregulated
										ENSG00000242262.1	downregulated
										ENSG00000160221.18	downregulated
										ENSG00000284428.1	downregulated
										ENSG00000211653.2	downregulated
										ENSG00000276980.1	downregulated
										ENSG00000231437.3	downregulated
										ENSG00000165457.14	downregulated
										ENSG00000287260.1	downregulated
										ENSG00000211949.3	downregulated
										ENSG00000211966.2	downregulated
										ENSG00000109956.13	downregulated
										ENSG00000135318.12	downregulated
										ENSG00000227591.5	downregulated
										ENSG00000165269.13	downregulated
										ENSG00000147119.4	downregulated
										ENSG00000137875.4	downregulated
										ENSG00000120440.15	downregulated
										ENSG00000147206.17	downregulated
										ENSG00000079156.17	downregulated
										ENSG00000104974.12	downregulated
										ENSG00000183134.5	downregulated
										ENSG00000243290.3	downregulated
										ENSG00000168477.19	downregulated
										ENSG00000137880.6	downregulated
										ENSG00000188001.10	downregulated
										ENSG00000128655.18	downregulated
										ENSG00000166927.13	downregulated
										ENSG00000100884.9	downregulated
										ENSG00000135744.8	downregulated
										ENSG00000170558.10	downregulated
										ENSG00000211638.2	downregulated
										ENSG00000211666.2	downregulated
										ENSG00000170989.10	downregulated
										ENSG00000211660.3	downregulated
										ENSG00000168016.15	downregulated
										ENSG00000251209.9	downregulated
										ENSG00000246145.1	downregulated
										ENSG00000160963.14	downregulated
										ENSG00000151287.17	downregulated
										ENSG00000079385.23	downregulated
										ENSG00000284882.1	downregulated
										ENSG00000112530.11	downregulated
										ENSG00000136842.14	downregulated
										ENSG00000166831.9	downregulated
										ENSG00000284669.1	downregulated
										ENSG00000163071.11	downregulated
										ENSG00000123560.14	downregulated
										ENSG00000134864.10	downregulated
										ENSG00000145794.17	downregulated
										ENSG00000011465.18	downregulated
										ENSG00000075643.6	downregulated
										ENSG00000211933.2	downregulated
										ENSG00000134201.12	downregulated
										ENSG00000226268.3	downregulated
										ENSG00000211668.2	downregulated
										ENSG00000111907.21	downregulated
										ENSG00000261617.2	downregulated
										ENSG00000108556.10	downregulated
										ENSG00000212907.2	downregulated
										ENSG00000047634.15	downregulated
										ENSG00000248441.7	downregulated
										ENSG00000123191.16	downregulated
										ENSG00000244575.3	downregulated
										ENSG00000284959.2	downregulated
										ENSG00000242732.4	downregulated
										ENSG00000106780.9	downregulated
										ENSG00000211651.3	downregulated
										ENSG00000286064.1	downregulated
										ENSG00000132561.14	downregulated
										ENSG00000243083.7	downregulated
										ENSG00000200253.1	downregulated
										ENSG00000139292.13	downregulated
										ENSG00000211945.2	downregulated
										ENSG00000120659.15	downregulated
										ENSG00000184564.11	downregulated
										ENSG00000263535.2	downregulated
										ENSG00000153291.16	downregulated
										ENSG00000186907.8	downregulated
										ENSG00000159450.12	downregulated
										ENSG00000251584.2	downregulated
										ENSG00000184925.12	downregulated
										ENSG00000104921.15	downregulated
										ENSG00000275198.1	downregulated
										ENSG00000247157.7	downregulated
										ENSG00000150907.10	downregulated
										ENSG00000138685.17	downregulated
										ENSG00000094963.14	downregulated
										ENSG00000225111.1	downregulated
										ENSG00000092529.25	downregulated
										ENSG00000176049.16	downregulated
										ENSG00000150672.17	downregulated
										ENSG00000197992.7	downregulated
										ENSG00000161643.13	downregulated
										ENSG00000260018.1	downregulated
										ENSG00000211640.4	downregulated
										ENSG00000230479.1	downregulated
										ENSG00000285847.2	downregulated
										ENSG00000154330.13	downregulated
										ENSG00000228172.5	downregulated
										ENSG00000156218.13	downregulated
										ENSG00000166922.8	downregulated
										ENSG00000118094.12	downregulated
										ENSG00000231806.3	downregulated
										ENSG00000188611.16	downregulated
										ENSG00000211649.3	downregulated
										ENSG00000140092.14	downregulated
										ENSG00000162772.17	downregulated
										ENSG00000211964.3	downregulated
										ENSG00000131620.17	downregulated
										ENSG00000256069.7	downregulated
										ENSG00000134324.12	downregulated
										ENSG00000241316.8	downregulated
										ENSG00000107807.13	downregulated
										ENSG00000284747.1	downregulated
										ENSG00000181804.15	downregulated
										ENSG00000211652.2	downregulated
										ENSG00000183801.8	downregulated
										ENSG00000141293.16	downregulated
										ENSG00000188257.12	downregulated
										ENSG00000168079.17	downregulated
										ENSG00000211973.2	downregulated
										ENSG00000136546.16	downregulated
										ENSG00000043591.6	downregulated
										ENSG00000125384.7	downregulated
										ENSG00000240303.8	downregulated
										ENSG00000167800.9	downregulated
										ENSG00000109084.14	downregulated
										ENSG00000115919.15	downregulated
										ENSG00000140986.8	downregulated
										ENSG00000226453.2	downregulated
										ENSG00000233967.7	downregulated
										ENSG00000174837.15	downregulated
										ENSG00000131386.19	downregulated
										ENSG00000180089.6	downregulated
										ENSG00000240401.9	downregulated
										ENSG00000170608.3	downregulated
										ENSG00000213171.3	downregulated
										ENSG00000149582.16	downregulated
										ENSG00000198478.8	downregulated
										ENSG00000185100.11	downregulated
										ENSG00000182912.6	downregulated
										ENSG00000162687.19	downregulated
										ENSG00000130653.16	downregulated
										ENSG00000178821.13	downregulated
										ENSG00000174567.8	downregulated
										ENSG00000149557.14	downregulated
										ENSG00000179399.15	downregulated
										ENSG00000165966.16	downregulated
										ENSG00000229017.7	downregulated
										ENSG00000232855.7	downregulated
										ENSG00000241186.10	downregulated
										ENSG00000235890.2	downregulated
										ENSG00000124615.20	downregulated
										ENSG00000182511.12	downregulated
										ENSG00000171596.7	downregulated
										ENSG00000240602.7	downregulated
										ENSG00000100448.4	downregulated
										ENSG00000111339.12	downregulated
										ENSG00000100344.11	downregulated
										ENSG00000169313.10	downregulated
										ENSG00000120341.18	downregulated
										ENSG00000170775.3	downregulated
										ENSG00000211942.3	downregulated
										ENSG00000167676.4	downregulated
										ENSG00000253177.2	downregulated
										ENSG00000112175.8	downregulated
										ENSG00000244383.2	downregulated
										ENSG00000176402.6	downregulated
										ENSG00000224650.2	downregulated
										ENSG00000163221.9	downregulated
										ENSG00000268895.6	downregulated
										ENSG00000236283.5	downregulated
										ENSG00000085265.11	downregulated
										ENSG00000099957.16	downregulated
										ENSG00000152779.14	downregulated
										ENSG00000243466.1	downregulated
										ENSG00000145391.13	downregulated
										ENSG00000140968.11	downregulated
										ENSG00000287134.1	downregulated
										ENSG00000122223.13	downregulated
										ENSG00000224373.3	downregulated
										ENSG00000196159.14	downregulated
										ENSG00000283828.1	downregulated
										ENSG00000259343.7	downregulated
										ENSG00000116147.17	downregulated
										ENSG00000165424.7	downregulated
										ENSG00000262294.1	downregulated
										ENSG00000205361.8	downregulated
										ENSG00000172216.6	downregulated
										ENSG00000168675.19	downregulated
										ENSG00000204173.11	downregulated
										ENSG00000011347.10	downregulated
										ENSG00000241755.1	downregulated
										ENSG00000196169.15	downregulated
										ENSG00000231690.3	downregulated
										ENSG00000248810.2	downregulated
										ENSG00000134363.12	downregulated
										ENSG00000091138.13	downregulated
										ENSG00000158321.18	downregulated
										ENSG00000244515.1	downregulated
										ENSG00000287236.1	downregulated
										ENSG00000145934.16	downregulated
										ENSG00000099998.18	downregulated
										ENSG00000173114.13	downregulated
										ENSG00000273174.1	downregulated
										ENSG00000134339.9	downregulated
										ENSG00000235501.6	downregulated
										ENSG00000138678.11	downregulated
										ENSG00000152495.11	downregulated
										ENSG00000172296.13	downregulated
										ENSG00000115607.9	downregulated
										ENSG00000237310.2	downregulated
										ENSG00000111452.13	downregulated
										ENSG00000161896.12	downregulated
										ENSG00000154274.15	downregulated
										ENSG00000111052.7	downregulated
										ENSG00000211938.2	downregulated
										ENSG00000288046.1	downregulated
										ENSG00000197635.11	downregulated
										ENSG00000168995.13	downregulated
										ENSG00000272143.1	downregulated
										ENSG00000180530.11	downregulated
										ENSG00000182836.10	downregulated
										ENSG00000211965.4	downregulated
										ENSG00000184434.8	downregulated
										ENSG00000258572.1	downregulated
										ENSG00000166780.11	downregulated
										ENSG00000288007.1	downregulated
										ENSG00000264968.1	downregulated
										ENSG00000166311.10	downregulated
										ENSG00000215861.6	downregulated
										ENSG00000233585.2	downregulated
										ENSG00000127472.11	downregulated
										ENSG00000211890.4	downregulated
										ENSG00000228697.4	downregulated
										ENSG00000148488.17	downregulated
										ENSG00000142178.9	downregulated
										ENSG00000010318.21	downregulated
										ENSG00000273062.1	downregulated
										ENSG00000124780.14	downregulated
										ENSG00000124343.14	downregulated
										ENSG00000241935.9	downregulated
										ENSG00000162461.8	downregulated
										ENSG00000198804.2	downregulated
										ENSG00000177575.13	downregulated
										ENSG00000034693.15	downregulated
										ENSG00000237973.1	downregulated
										ENSG00000143171.13	downregulated
										ENSG00000115468.12	downregulated
										ENSG00000246523.8	downregulated
										ENSG00000041515.16	downregulated
										ENSG00000161929.15	downregulated
										ENSG00000144891.18	downregulated
										ENSG00000104043.15	downregulated
										ENSG00000237248.5	downregulated
										ENSG00000171385.10	downregulated
										ENSG00000139874.6	downregulated
										ENSG00000186205.13	downregulated
										ENSG00000243238.1	downregulated
										ENSG00000090539.15	downregulated
										ENSG00000156299.13	downregulated
										ENSG00000179774.9	downregulated
										ENSG00000229344.1	downregulated
										ENSG00000175600.16	downregulated
										ENSG00000279332.1	downregulated
										ENSG00000111254.8	downregulated
										ENSG00000140905.11	downregulated
										ENSG00000107282.8	downregulated
										ENSG00000241294.1	downregulated
										ENSG00000164741.15	downregulated
										ENSG00000137727.12	downregulated
										ENSG00000103047.8	downregulated
										ENSG00000181458.10	downregulated
										ENSG00000198157.11	downregulated
										ENSG00000114737.16	downregulated
										ENSG00000226608.3	downregulated
										ENSG00000225698.3	downregulated
										ENSG00000270720.1	downregulated
										ENSG00000271420.1	downregulated
										ENSG00000111796.4	downregulated
										ENSG00000211899.10	downregulated
										ENSG00000256043.4	downregulated
										ENSG00000227403.2	downregulated
										ENSG00000113742.14	downregulated
										ENSG00000151623.15	downregulated
										ENSG00000110723.12	downregulated
										ENSG00000182329.14	downregulated
										ENSG00000224063.6	downregulated
										ENSG00000130528.12	downregulated
										ENSG00000107902.14	downregulated
										ENSG00000221947.8	downregulated
										ENSG00000106804.8	downregulated
										ENSG00000221916.4	downregulated
										ENSG00000273328.5	downregulated
										ENSG00000223749.11	downregulated
										ENSG00000005187.12	downregulated
										ENSG00000069667.16	downregulated
										ENSG00000164849.10	downregulated
										ENSG00000229644.6	downregulated
										ENSG00000144668.12	downregulated
										ENSG00000138152.10	downregulated
										ENSG00000172724.12	downregulated
										ENSG00000240291.1	downregulated
										ENSG00000197568.14	downregulated
										ENSG00000162599.17	downregulated
										ENSG00000157184.7	downregulated
										ENSG00000148357.16	downregulated
										ENSG00000198624.13	downregulated
										ENSG00000143149.12	downregulated
										ENSG00000262061.6	downregulated
										ENSG00000175866.15	downregulated
										ENSG00000262902.1	downregulated
										ENSG00000005844.19	downregulated
										ENSG00000283175.1	downregulated
										ENSG00000146938.16	downregulated
										ENSG00000211895.5	downregulated
										ENSG00000086619.14	downregulated
										ENSG00000255650.6	downregulated
[truncated: 1,184 more rows]
