# Supplementary material for: Drug repositioning for pan-cancers of the digestive system: Identification of amonafide and BX795 as potential therapeutics via integrative Omics analysis
Source: PLoS One. 2025 Jun 16;20(6):e0325700. doi: 10.1371/journal.pone.0325700 (PMC12169532; doi:10.1371/journal.pone.0325700)
Supplement: S3 Table — (XLSX) [file pone.0325700.s009.xlsx]

## Sheet: Table S3
Table S3: Results of KEGG analyses
COAD/READ												LIHC												CHOL												ESCA												PAAD
category	subcategory	ID	Description	GeneRatio	BgRatio	pvalue	p.adjust	qvalue	geneID	Count		category	subcategory	ID	Description	GeneRatio	BgRatio	pvalue	p.adjust	qvalue	geneID	Count		category	subcategory	ID	Description	GeneRatio	BgRatio	pvalue	p.adjust	qvalue	geneID	Count		category	subcategory	ID	Description	GeneRatio	BgRatio	pvalue	p.adjust	qvalue	geneID	Count		category	subcategory
Organismal Systems	Digestive system	hsa04976	Bile secretion	21/527	90/8841	4.57816e-08	1.41923e-05	1.19996e-05	9971/477/6550/8647/6344/8671/5243/366/760/9429/482/79799/570/5567/1576/200931/111/123264/7366/7367/54658	21		Cellular Processes	Cell growth and death	hsa04110	Cell cycle	31/434	158/8841	2.14521e-11	6.69306e-09	6.2324e-09	1870/9319/4171/10403/4998/23594/8318/990/4616/1869/898/7272/991/9088/151648/10912/891/90381/890/113130/1029/701/9133/995/9232/5347/81620/699/983/2810/9212	31		Metabolism	Global and overview maps	hsa01200	Carbon metabolism	49/1280	116/8841	2.58719e-13	8.48599e-11	6.67223e-11	1373/5214/5315/38/2271/26227/2027/230/5096/6390/4329/2805/39/847/48/84693/2806/1892/9104/55902/29968/10993/229/3417/113675/2653/5313/4594/414328/2746/26007/80201/3098/2539/3101/51/2203/84706/2875/132158/8801/189/5091/6470/2731/2747/55753/26275/6392	49		Cellular Processes	Cell growth and death	hsa04110	Cell cycle	31/421	158/8841	9.75862e-12	2.90807e-09	2.56806e-09	1870/9319/4171/10403/4998/23594/8318/990/994/898/991/9088/151648/891/9700/57082/90381/890/113130/1029/701/9133/995/4085/9232/5347/81620/699/983/157570/9212	31		Organismal Systems	Immune system
Organismal Systems	Digestive system	hsa04978	Mineral absorption	15/527	61/8841	1.91626e-06	0.000254294	0.000215006	477/6550/79901/1811/7018/6547/140803/4495/4502/482/491/4493/4494/4496/4499	15		Cellular Processes	Cell growth and death	hsa04115	p53 signaling pathway	16/434	75/8841	5.08325e-07	7.92988e-05	7.38409e-05	3479/51512/7161/4616/898/5054/55240/10912/891/7057/3486/1029/9133/983/6241/2810	16		Organismal Systems	Immune system	hsa04610	Complement and coagulation cascades	39/1280	88/8841	1.19683e-11	1.94656e-09	1.53051e-09	3075/7035/10747/729/2155/3053/623/5054/727/7448/730/5624/1191/722/725/718/2159/5648/2161/710/11326/714/715/3818/717/5345/624/713/2/733/2147/2157/5104/2153/3426/721/629/720/110384692	39		Cellular Processes	Cell growth and death	hsa04114	Oocyte meiosis	19/421	139/8841	3.00194e-05	0.0044729	0.00394993	27330/5241/6790/898/991/9088/151648/891/9700/9133/995/4085/9232/5347/367/699/983/111/64506	19		Organismal Systems	Immune system
Environmental Information Processing	Signaling molecules and interaction	hsa04080	Neuroactive ligand-receptor interaction	43/527	368/8841	1.47109e-05	0.00114009	0.000963949	9340/6865/117/6344/1511/2564/2906/2901/5023/2690/2908/6869/1268/2892/1907/5697/185/7432/3363/7068/5745/4886/2898/2562/5368/5729/154/5028/3814/2897/8862/9934/3352/66004/2147/6752/5021/283869/2563/1269/1902/2904/140	43		Environmental Information Processing	Signaling molecules and interaction	hsa04060	Cytokine-cytokine receptor interaction	32/434	298/8841	2.32131e-05	0.00241416	0.00224801	920/53832/608/4804/2920/6387/653/2690/3977/9173/8600/1271/3598/6372/3553/3586/3557/90865/6366/658/85480/10563/392255/3577/6374/5196/4982/6363/3579/7293/3556/6368	32		Metabolism	Amino acid metabolism	hsa00380	Tryptophan metabolism	25/1280	42/8841	1.78039e-11	1.94656e-09	1.53051e-09	38/2639/51166/217/8942/8564/64577/39/847/1892/7166/1644/219/316/3033/223/6999/130013/23498/501/55526/125061/169355/4128/11185	25		Environmental Information Processing	Signaling molecules and interaction	hsa04514	Cell adhesion molecules	20/421	157/8841	5.23478e-05	0.00519988	0.00459191	6401/1272/9369/1001/10686/941/57689/4684/4685/57863/9076/1493/29851/1365/9075/1000/257194/139065/1366/1364	20		Human Diseases	Immune disease
Metabolism	Xenobiotics biodegradation and metabolism	hsa00982	Drug metabolism - cytochrome P450	15/527	73/8841	2.03114e-05	0.00125931	0.00106475	2327/2330/2949/79799/316/1576/27306/130/4128/125/7366/7367/54658/2938/126	15		Metabolism	Metabolism of cofactors and vitamins	hsa00830	Retinol metabolism	12/434	68/8841	9.99044e-05	0.00707112	0.00658444	9227/1559/1558/8608/1576/1551/7364/130/125/1555/127/126	12		Metabolism	Amino acid metabolism	hsa00260	Glycine, serine and threonine metabolism	24/1280	41/8841	7.46113e-11	6.11813e-09	4.81046e-09	211/26227/23464/1491/1757/27232/2593/29958/29968/10993/9380/113675/2653/635/875/102724560/501/132158/2628/189/6470/2731/51268/4128	24		Environmental Information Processing	Signaling molecules and interaction	hsa04060	Cytokine-cytokine receptor interaction	30/421	298/8841	7.95517e-05	0.0059266	0.00523366	9235/3604/268/2690/3977/6364/3953/8600/3624/1271/3598/6372/8744/970/3976/90865/6366/658/10563/392255/2921/6374/2919/4982/3627/6373/3576/7124/2662/6359	30		Human Diseases	Infectious disease: parasitic
Organismal Systems	Excretory system	hsa04964	Proximal tubule bicarbonate reclamation	8/527	23/8841	3.33613e-05	0.00165506	0.00139936	477/6550/8671/760/5105/482/27165/762	8		Human Diseases	Infectious disease: parasitic	hsa05144	Malaria	10/434	50/8841	0.000128215	0.00707112	0.00658444	6401/3082/7060/3553/3586/7057/6403/3040/1378/3043	10		Metabolism	Amino acid metabolism	hsa00280	Valine, leucine and isoleucine degradation	26/1280	48/8841	1.30405e-10	8.55458e-09	6.72616e-09	30/38/594/11112/217/3157/5096/34/3155/4329/39/84693/1892/3712/3158/219/316/3033/223/4594/54511/501/10449/18/36/26275	26		Organismal Systems	Immune system	hsa04657	IL-17 signaling pathway	14/421	95/8841	0.000147795	0.00880859	0.00777869	5743/4318/6364/727897/6372/5596/3934/2921/6374/2919/3627/3576/4312/7124	14		Environmental Information Processing	Signaling molecules and interaction
Metabolism	Metabolism of cofactors and vitamins	hsa00830	Retinol metabolism	14/527	68/8841	3.73723e-05	0.00165506	0.00139936	54905/10170/1562/9227/79799/316/8608/1576/130/125/7366/7367/54658/126	14		Cellular Processes	Cell growth and death	hsa04114	Oocyte meiosis	18/434	139/8841	0.00014617	0.00707112	0.00658444	3479/816/27330/6790/898/22849/991/9088/151648/891/286151/9133/995/9232/107/5347/699/983	18		Metabolism	Lipid metabolism	hsa00071	Fatty acid degradation	24/1280	43/8841	2.93887e-10	1.43294e-08	1.12667e-08	30/38/2639/217/34/39/1892/219/3033/223/2180/113612/1376/51/23305/501/10449/130/36/125/51703/127/10455/126	24		Organismal Systems	Endocrine system	hsa04914	Progesterone-mediated oocyte maturation	15/421	111/8841	0.00023282	0.0115634	0.0102114	27330/5241/6790/994/9088/891/890/9133/995/4085/5347/699/983/111/64506	15		Metabolism	Lipid metabolism
Environmental Information Processing	Signaling molecules and interaction	hsa04514	Cell adhesion molecules	22/527	157/8841	0.000147354	0.00570997	0.00482779	933/5010/1272/1001/8516/8174/10686/57502/57689/4684/58494/4359/23562/57863/9076/9075/257194/139065/7122/84189/3897/137075	22		Organismal Systems	Digestive system	hsa04978	Mineral absorption	11/434	61/8841	0.000158647	0.00707112	0.00658444	6523/4495/4502/55503/4493/4501/4494/4496/4489/4499/65010	11		Metabolism	Amino acid metabolism	hsa00250	Alanine, aspartate and glutamate metabolism	22/1280	37/8841	3.05811e-10	1.43294e-08	1.12667e-08	1373/440/2346/443/7915/56954/2805/2806/435/445/27165/2746/8659/84706/2875/189/284716/2747/18/122622/339983/8528	22		Organismal Systems	Digestive system	hsa04978	Mineral absorption	10/421	61/8841	0.00054748	0.023307	0.0205819	477/7018/6523/4495/491/341208/4501/4496/4489/4499	10		Organismal Systems	Immune system
Human Diseases	Cancer: overview	hsa05204	Chemical carcinogenesis - DNA adducts	13/527	71/8841	0.000246456	0.00702175	0.0059369	1562/2949/79799/1646/10/1576/27306/6817/7366/6799/7367/54658/2938	13		Metabolism	Xenobiotics biodegradation and metabolism	hsa00982	Drug metabolism - cytochrome P450	12/434	73/8841	0.0002019	0.00787411	0.00733216	1571/2949/1559/1558/1576/1557/7364/130/125/1555/127/126	12		Cellular Processes	Transport and catabolism	hsa04146	Peroxisome	35/1280	83/8841	7.21702e-10	2.95898e-08	2.32654e-08	8504/30/1384/23417/1891/92960/5264/4598/55825/6342/3155/2053/847/26061/3295/570/3417/11001/283927/6647/54511/2180/10901/7498/51/23305/8800/8309/189/5827/51268/51703/10455/8528/23600	35		Environmental Information Processing	Signaling molecules and interaction	hsa04512	ECM-receptor interaction	12/421	89/8841	0.000985445	0.0326292	0.0288142	10319/3918/3161/22798/284217/6696/22987/948/1101/158326/7148/5649	12		Organismal Systems	Immune system
Metabolism	Lipid metabolism	hsa00140	Steroid hormone biosynthesis	12/527	62/8841	0.000247313	0.00702175	0.0059369	3294/6820/79799/1583/1646/1576/3291/7366/7367/1109/54658/79154	12		Environmental Information Processing	Signaling molecules and interaction	hsa04514	Cell adhesion molecules	19/434	157/8841	0.000237282	0.00822578	0.00765964	6401/920/1272/5802/3696/64101/3680/57689/4684/10666/5789/4685/57863/9075/257194/947/6403/84189/3897	19		Metabolism	Metabolism of cofactors and vitamins	hsa00830	Retinol metabolism	30/1280	68/8841	3.25712e-09	1.18704e-07	9.33328e-08	56603/8630/54884/51109/54905/1577/1562/8854/79799/5959/1559/1558/316/8608/10901/1576/1551/9249/216/54578/7364/130/317749/125/7366/1555/7367/127/54658/126	30		Metabolism	Xenobiotics biodegradation and metabolism	hsa00982	Drug metabolism - cytochrome P450	10/421	73/8841	0.00226858	0.0618082	0.0545816	2330/2949/2947/1558/316/7364/4128/125/7366/1555	10		Environmental Information Processing	Signaling molecules and interaction
Environmental Information Processing	Membrane transport	hsa02010	ABC transporters	10/527	45/8841	0.000249159	0.00702175	0.0059369	6833/8647/5243/10058/9429/10351/10350/23460/1672/225	10		Environmental Information Processing	Signaling molecules and interaction	hsa04512	ECM-receptor interaction	13/434	89/8841	0.000372159	0.0116114	0.0108122	3918/3161/284217/3696/7060/7143/7057/3680/341640/158326/7148/5649/131873	13		Metabolism	Global and overview maps	hsa01230	Biosynthesis of amino acids	31/1280	75/8841	1.20868e-08	3.96448e-07	3.11713e-07	1373/5009/5214/5315/440/26227/2027/230/1491/383/2805/48/2806/435/445/29968/10993/229/3417/113675/5313/4143/875/102724560/162417/84706/2875/5053/5091/6470/5831	31		Metabolism	Amino acid metabolism	hsa00330	Arginine and proline metabolism	8/421	50/8841	0.00228151	0.0618082	0.0545816	26/4843/4842/79814/1160/1152/57571/4128	8		Human Diseases	Infectious disease: bacterial
Environmental Information Processing	Signaling molecules and interaction	hsa04061	Viral protein interaction with cytokine and cytokine receptor	15/527	100/8841	0.000797685	0.01985	0.0167832	6387/6355/729230/6366/56477/10563/3570/2921/6374/2919/6373/3576/6363/6357/6368	15		Metabolism	Xenobiotics biodegradation and metabolism	hsa00980	Metabolism of xenobiotics by cytochrome P450	12/434	79/8841	0.000430726	0.012217	0.0113761	3290/1571/2949/1559/1576/22977/7364/130/125/1555/127/126	12		Organismal Systems	Digestive system	hsa04975	Fat digestion and absorption	22/1280	43/8841	1.43016e-08	4.26448e-07	3.35301e-07	29881/84649/949/38/338/346606/335/39/2806/5322/948/64240/84647/4547/8612/64241/8613/2168/19/80168/1056/5320	22		Environmental Information Processing	Signaling molecules and interaction	hsa04061	Viral protein interaction with cytokine and cytokine receptor	12/421	100/8841	0.00272255	0.0676099	0.059705	6364/6372/6366/10563/2921/6374/2919/3627/6373/3576/7124/6359	12		Organismal Systems	Development and regeneration
Environmental Information Processing	Signaling molecules and interaction	hsa04060	Cytokine-cytokine receptor interaction	32/527	298/8841	0.000832421	0.01985	0.0167832	51330/608/4804/3568/5008/268/6387/6355/51561/653/2690/3977/7850/729230/3624/1271/8744/9518/6366/83729/56477/10563/3570/2921/6374/2919/6373/3576/6363/6357/2662/6368	32		Human Diseases	Cancer: overview	hsa05204	Chemical carcinogenesis - DNA adducts	11/434	71/8841	0.000624484	0.0162366	0.0151191	5743/3290/1571/2949/1559/1558/10/1576/1551/1557/7364	11		Organismal Systems	Endocrine system	hsa03320	PPAR signaling pathway	31/1280	76/8841	1.76202e-08	4.8162e-07	3.78681e-07	30/10998/6319/5106/3157/6342/34/335/5105/3158/9415/948/1593/11001/6258/123/2180/1376/51/2168/23305/364/5346/729359/51129/8309/6256/5465/4312/51703/440503	31		Metabolism	Amino acid metabolism	hsa00340	Histidine metabolism	5/421	22/8841	0.00321194	0.0713598	0.0630164	26/443/3067/57571/4128	5		Organismal Systems	Immune system
Environmental Information Processing	Signal transduction	hsa04024	cAMP signaling pathway	26/527	226/8841	0.000923348	0.0204456	0.0172867	477/84699/117/10398/268/2906/5602/11149/64091/2892/1907/482/51196/5567/7432/491/4886/64399/154/5139/111/3352/6752/5021/5350/2904	26		Metabolism	Lipid metabolism	hsa00590	Arachidonic acid metabolism	10/434	61/8841	0.00069425	0.016662	0.0155152	5743/2687/5740/1571/1559/1558/3248/1557/5320/1555	10		Metabolism	Xenobiotics biodegradation and metabolism	hsa00982	Drug metabolism - cytochrome P450	30/1280	73/8841	2.43611e-08	6.14649e-07	4.83276e-07	2328/4257/2329/2950/4258/2327/1565/1577/1571/2330/2949/79799/1559/1558/316/9446/1576/1557/54578/7364/130/4128/125/7366/1555/7367/127/54658/2938/126	30		Metabolism	Amino acid metabolism	hsa00380	Tryptophan metabolism	7/421	42/8841	0.00335247	0.0713598	0.0630164	26/259307/3620/1545/316/6999/4128	7		Human Diseases	Immune disease
Metabolism	Carbohydrate metabolism	hsa00040	Pentose and glucuronate interconversions	8/527	36/8841	0.00103535	0.0213973	0.0180914	7358/9365/79799/7360/7366/7367/57016/54658	8		Environmental Information Processing	Signaling molecules and interaction	hsa04061	Viral protein interaction with cytokine and cytokine receptor	13/434	100/8841	0.00115307	0.0256971	0.0239285	53832/2920/6387/6372/3586/6366/10563/3577/6374/5196/6363/3579/6368	13		Organismal Systems	Digestive system	hsa04976	Bile secretion	33/1280	90/8841	1.32169e-07	3.09654e-06	2.4347e-06	5244/9971/1244/483/949/8647/6344/3781/10998/5243/366/6513/9429/10257/482/8431/79799/570/64240/2052/64241/57552/1576/200931/107/54578/7364/6580/6256/7366/7367/358/54658	33		Environmental Information Processing	Signal transduction	hsa04668	TNF signaling pathway	13/421	119/8841	0.00423171	0.0840701	0.0742406	6401/84699/5743/4318/6364/6372/3976/2921/6374/2919/2277/3627/7124	13		Human Diseases	Infectious disease: parasitic
Organismal Systems	Digestive system	hsa04974	Protein digestion and absorption	15/527	105/8841	0.00133175	0.0257312	0.0217557	477/1301/6550/1310/6564/6547/1277/1294/1300/81578/482/4225/1360/1288/340267	15		Human Diseases	Infectious disease: parasitic	hsa05143	African trypanosomiasis	7/434	37/8841	0.00187033	0.038903	0.0362254	6401/335/3553/3586/3040/169355/3043	7		Metabolism	Global and overview maps	hsa01240	Biosynthesis of cofactors	47/1280	153/8841	1.817e-07	3.97318e-06	3.12397e-06	2729/211/8630/51109/4522/1723/23475/55163/217/8942/8564/25902/4337/9104/2643/29968/79799/219/8836/326625/50808/210/4143/6999/53354/23057/3242/205/9249/249/23498/158067/54578/79001/7360/7364/6470/1728/125061/122622/169355/7366/7367/554235/57026/54658/4831	47		Human Diseases	Immune disease	hsa05323	Rheumatoid arthritis	11/421	94/8841	0.00489725	0.0912113	0.0805469	6364/8600/941/6372/1493/2921/6374/2919/3576/4312/7124	11		Human Diseases	Infectious disease: parasitic
Organismal Systems	Excretory system	hsa04960	Aldosterone-regulated sodium reabsorption	8/527	38/8841	0.00150623	0.0257312	0.0217557	3479/477/6446/482/4306/5579/6338/3291	8		Genetic Information Processing	Information processing in viruses	hsa03265	Virion - Ebolavirus, Lyssavirus and Morbillivirus	4/434	12/8841	0.00206863	0.0403383	0.037562	4804/2213/4684/4685	4		Metabolism	Amino acid metabolism	hsa00220	Arginine biosynthesis	14/1280	23/8841	3.76268e-07	7.71349e-06	6.06484e-06	1373/5009/4842/383/2805/2806/435/445/27165/2746/162417/84706/2875/2747	14		Cellular Processes	Cell motility	hsa04814	Motor proteins	18/421	197/8841	0.00595224	0.104339	0.0921399	24137/7138/10112/9928/81930/547/4629/9493/3832/1062/11004/72/56992/221458/146754/146909/4635/3833	18		Organismal Systems	Immune system
Environmental Information Processing	Signal transduction	hsa04310	Wnt signaling pathway	21/527	174/8841	0.0015372	0.0257312	0.0217557	6422/8840/7472/6424/54894/7473/5602/6425/4316/51176/8549/85407/5567/85409/340419/5579/8313/1501/8061/147111/4919	21		Metabolism	Lipid metabolism	hsa00591	Linoleic acid metabolism	6/434	30/8841	0.0029353	0.0518043	0.0482388	1571/1559/1558/1576/1557/5320	6		Metabolism	Lipid metabolism	hsa01040	Biosynthesis of unsaturated fatty acids	15/1280	27/8841	7.42275e-07	1.43215e-05	1.12605e-05	30/6319/6342/10965/3295/9415/570/51144/3992/51/79993/79071/122970/641371/54898	15		Human Diseases	Cardiovascular disease	hsa05412	Arrhythmogenic right ventricular cardiomyopathy	10/421	86/8841	0.0074772	0.123789	0.109316	9254/88/4842/284217/6442/1837/1000/1674/29119/6262	10		Environmental Information Processing	Signaling molecules and interaction
Organismal Systems	Endocrine system	hsa04911	Insulin secretion	13/527	86/8841	0.00162803	0.0257312	0.0217557	6833/477/84699/117/482/6616/3651/5567/3782/3779/3778/5579/111	13		Organismal Systems	Endocrine system	hsa04914	Progesterone-mediated oocyte maturation	13/434	111/8841	0.00298871	0.0518043	0.0482388	3479/27330/6790/22849/9088/891/890/9133/995/107/5347/699/983	13		Human Diseases	Cancer: overview	hsa05204	Chemical carcinogenesis - DNA adducts	27/1280	71/8841	7.86408e-07	1.43301e-05	1.12672e-05	4257/2950/4258/1577/1562/3290/1571/2949/79799/1559/1558/2052/9446/10/873/1576/1551/1557/54578/7364/9/6817/7366/6799/7367/54658/2938	27		Organismal Systems	Endocrine system	hsa03320	PPAR signaling pathway	9/421	76/8841	0.00971901	0.152435	0.134612	10580/2170/948/11001/6258/729359/2167/4312/440503	9		Organismal Systems	Digestive system
Organismal Systems	Endocrine system	hsa03320	PPAR signaling pathway	12/527	76/8841	0.00166008	0.0257312	0.0217557	6319/5105/3158/948/6258/2168/23305/5346/729359/2167/4973/4312	12		Metabolism	Amino acid metabolism	hsa00340	Histidine metabolism	5/434	22/8841	0.00366337	0.0589548	0.0548972	26/3034/443/84735/10841	5		Metabolism	Carbohydrate metabolism	hsa00630	Glyoxylate and dicarboxylate metabolism	16/1280	31/8841	1.18671e-06	2.04863e-05	1.61077e-05	38/5096/39/847/48/84693/55902/9380/2653/4594/132158/189/6470/2731/125061/112817	16		Human Diseases	Cardiovascular disease	hsa05414	Dilated cardiomyopathy	11/421	105/8841	0.0111007	0.157991	0.139519	9254/4842/284217/6442/4607/1837/111/1674/5350/6262/7124	11		Human Diseases	Infectious disease: parasitic
Metabolism	Metabolism of other amino acids	hsa00430	Taurine and hypotaurine metabolism	5/527	16/8841	0.0018606	0.0274661	0.0232226	2327/1036/2330/570/124975	5		Human Diseases	Cancer: specific types	hsa05214	Glioma	10/434	76/8841	0.00381719	0.0589548	0.0548972	1870/3479/816/4616/1869/10912/5156/1029/814/7039	10		Metabolism	Global and overview maps	hsa01212	Fatty acid metabolism	23/1280	57/8841	1.53646e-06	2.5198e-05	1.98123e-05	30/38/6319/6342/34/39/1892/3295/9415/3033/51144/3992/2180/1376/51/79993/23305/10449/79071/36/51703/54898/7923	23		Metabolism	Amino acid metabolism	hsa00260	Glycine, serine and threonine metabolism	6/421	41/8841	0.0122858	0.157991	0.139519	27232/8639/10993/635/189/4128	6		Human Diseases	Immune disease
Organismal Systems	Circulatory system	hsa04261	Adrenergic signaling in cardiomyocytes	19/527	154/8841	0.00195977	0.0276149	0.0233484	477/84699/5523/6547/11149/64091/482/5502/6332/59283/5567/185/781/5521/491/154/111/6330/5350	19		Metabolism	Amino acid metabolism	hsa00380	Tryptophan metabolism	7/434	42/8841	0.00396811	0.0589548	0.0548972	26/51166/8564/64577/6999/169355/11185	7		Metabolism	Xenobiotics biodegradation and metabolism	hsa00980	Metabolism of xenobiotics by cytochrome P450	28/1280	79/8841	2.56386e-06	4.00451e-05	3.1486e-05	4257/2950/4258/1565/1577/3290/1571/2949/79799/1559/2052/9446/873/874/1576/22977/54578/7364/130/125/7366/1555/7367/127/246181/54658/2938/126	28		Genetic Information Processing	Replication and repair	hsa03440	Homologous recombination	6/421	41/8841	0.0122858	0.157991	0.139519	5888/8438/675/146956/7516/641	6		Metabolism	Lipid metabolism
Environmental Information Processing	Signaling molecules and interaction	hsa04512	ECM-receptor interaction	13/527	89/8841	0.00223403	0.0301108	0.0254587	8516/284217/1311/1277/7060/6696/948/1101/7148/9899/7058/5649/1288	13		Metabolism	Carbohydrate metabolism	hsa00010	Glycolysis / Gluconeogenesis	9/434	67/8841	0.00517553	0.0733985	0.0683468	2027/5105/229/3101/2203/130/125/127/126	9		Metabolism	Carbohydrate metabolism	hsa00620	Pyruvate metabolism	20/1280	47/8841	2.75873e-06	4.10116e-05	3.22459e-05	5315/38/32/2271/5106/217/39/5105/55902/9380/219/223/5313/501/197257/130/5091/125/127/126	20		Human Diseases	Cancer: specific types	hsa05219	Bladder cancer	6/421	41/8841	0.0122858	0.157991	0.139519	1870/1890/4318/1029/3576/4312	6		Metabolism	Metabolism of cofactors and vitamins
Human Diseases	Infectious disease: parasitic	hsa05144	Malaria	9/527	50/8841	0.00247471	0.031965	0.0270265	1311/3820/7060/948/3576/7058/3040/2532/3043	9		Metabolism	Amino acid metabolism	hsa00350	Tyrosine metabolism	6/434	36/8841	0.00751241	0.101907	0.0948935	2954/1621/130/125/127/126	6		Organismal Systems	Digestive system	hsa04979	Cholesterol metabolism	21/1280	51/8841	2.9623e-06	4.10116e-05	3.22459e-05	949/8647/338/1071/350/9388/335/4035/55908/348/341/948/1593/64240/64241/57552/19/3990/51129/255738/3931	21		Human Diseases	Cancer: specific types	hsa05222	Small cell lung cancer	10/421	93/8841	0.0127241	0.157991	0.139519	4843/1870/10319/3918/5743/22798/284217/898/1164/6258	10		Organismal Systems	Immune system
Metabolism	Xenobiotics biodegradation and metabolism	hsa00983	Drug metabolism - other enzymes	12/527	81/8841	0.00288781	0.0358088	0.0302764	2949/79799/10/7498/1576/8824/7366/7367/1066/54658/4831/2938	12		Metabolism	Energy metabolism	hsa00910	Nitrogen metabolism	4/434	17/8841	0.00818278	0.106376	0.0990547	1373/771/768/762	4		Metabolism	Lipid metabolism	hsa00120	Primary bile acid biosynthesis	11/1280	17/8841	3.00085e-06	4.10116e-05	3.22459e-05	10858/10998/6342/3295/1593/570/51302/8309/9420/1109/23600	11		Human Diseases	Endocrine and metabolic disease	hsa04931	Insulin resistance	11/421	109/8841	0.0144454	0.159156	0.140547	84699/5837/27330/32/57761/5507/948/11001/5563/6517/7124	11		Environmental Information Processing	Signaling molecules and interaction
Organismal Systems	Nervous system	hsa04724	Glutamatergic synapse	15/527	115/8841	0.00331578	0.0394575	0.0333614	2775/9455/57030/2906/2901/2892/27165/5567/2898/5579/2897/111/2788/54331/2904	15		Human Diseases	Cancer: specific types	hsa05218	Melanoma	9/434	73/8841	0.00907955	0.113313	0.105514	1870/3479/3082/2255/4616/1869/10912/5156/1029	9		Metabolism	Carbohydrate metabolism	hsa00650	Butanoate metabolism	14/1280	27/8841	5.2196e-06	6.84811e-05	5.38442e-05	6296/38/7915/3157/3155/39/1892/3158/3033/54511/622/116285/18/54988	14		Genetic Information Processing	Replication and repair	hsa03460	Fanconi anemia pathway	7/421	55/8841	0.014866	0.159156	0.140547	5888/29089/675/146956/2187/2175/641	7		Human Diseases	Infectious disease: viral
Organismal Systems	Digestive system	hsa04975	Fat digestion and absorption	8/527	43/8841	0.00343662	0.0394575	0.0333614	84649/338/5322/948/2168/80168/1056/391013	8		Cellular Processes	Cell growth and death	hsa04218	Cellular senescence	15/434	157/8841	0.0101287	0.121544	0.113179	1870/4616/4605/1869/898/5054/59341/2305/10912/891/890/3486/1029/9133/983	15		Environmental Information Processing	Membrane transport	hsa02010	ABC transporters	19/1280	45/8841	5.62603e-06	7.09745e-05	5.58047e-05	5244/1244/10060/8647/5243/368/4363/9429/85320/10257/64240/10351/64241/10350/23460/10349/23461/19/21	19		Organismal Systems	Circulatory system	hsa04261	Adrenergic signaling in cardiomyocytes	14/421	154/8841	0.0149488	0.159156	0.140547	9254/477/3784/84699/11149/5502/6332/185/5521/491/111/4635/5350/6262	14		Human Diseases	Infectious disease: parasitic
Human Diseases	Cardiovascular disease	hsa05414	Dilated cardiomyopathy	14/527	105/8841	0.00365961	0.0405172	0.0342573	3479/8516/4842/6547/284217/6442/59283/5567/781/6641/111/1674/5350/1756	14		Human Diseases	Cancer: specific types	hsa05224	Breast cancer	14/434	148/8841	0.0138174	0.159667	0.148678	1870/3479/2255/4854/7481/2099/4616/1869/7472/8600/10912/51176/7483/2353	14		Metabolism	Metabolism of other amino acids	hsa00410	beta-Alanine metabolism	15/1280	31/8841	7.23993e-06	8.79518e-05	6.91534e-05	54498/51733/23417/217/4329/1892/219/51380/223/84735/51/501/18/1806/26275	15		Metabolism	Metabolism of cofactors and vitamins	hsa00830	Retinol metabolism	8/421	68/8841	0.0149542	0.159156	0.140547	8854/1558/316/145226/7364/125/7366/1555	8		Human Diseases	Immune disease
Organismal Systems	Digestive system	hsa04972	Pancreatic secretion	14/527	106/8841	0.00399305	0.0426844	0.0360897	477/6344/8671/1811/760/5322/482/1360/3778/491/5579/1056/111/391013	14		Environmental Information Processing	Signal transduction	hsa04151	PI3K-Akt signaling pathway	27/434	362/8841	0.0194313	0.21652	0.201617	3479/3082/3918/4804/2255/5522/284217/898/3696/2690/7060/7143/3164/5105/2069/5156/7057/1969/3680/4915/7039/5979/2786/7148/4908/5649/131873	27		Metabolism	Carbohydrate metabolism	hsa00010	Glycolysis / Gluconeogenesis	23/1280	67/8841	3.58797e-05	0.000420305	0.000330471	5214/5315/5236/5106/2027/230/217/5105/55902/229/219/223/5313/130589/80201/3098/3101/501/2203/130/125/127/126	23		Human Diseases	Cardiovascular disease	hsa05410	Hypertrophic cardiomyopathy	10/421	99/8841	0.0190992	0.19626	0.173314	9254/4842/284217/6442/4607/1837/5563/1674/6262/7124	10		Human Diseases	Immune disease
Human Diseases	Cardiovascular disease	hsa05412	Arrhythmogenic right ventricular cardiomyopathy	12/527	86/8841	0.00476702	0.0492592	0.0416487	8516/4842/6547/284217/6442/51176/59283/781/6641/1674/29119/1756	12		Organismal Systems	Development and regeneration	hsa04380	Osteoclast differentiation	13/434	142/8841	0.0220997	0.237762	0.221398	2213/10326/10990/8600/3553/2354/814/2215/4982/2353/9021/353514/11027	13		Cellular Processes	Cell growth and death	hsa04110	Cell cycle	42/1280	158/8841	4.39806e-05	0.000497435	0.000391116	1870/9319/4171/10403/4998/23594/7042/8318/990/8317/4616/1869/898/4172/7272/1647/991/9088/151648/10912/1875/891/9700/5519/90381/890/113130/1030/1029/1111/701/9133/995/4085/9232/5347/81620/699/983/157570/2810/9212	42		Organismal Systems	Endocrine system	hsa04911	Insulin secretion	9/421	86/8841	0.0207337	0.205955	0.181875	6833/477/84699/117/1131/3779/3778/111/6262	9		Organismal Systems	Immune system
Metabolism	Xenobiotics biodegradation and metabolism	hsa00980	Metabolism of xenobiotics by cytochrome P450	11/527	79/8841	0.00686142	0.0686142	0.0580133	2949/79799/1576/27306/130/125/7366/7367/54658/2938/126	11		Human Diseases	Cancer: specific types	hsa05223	Non-small cell lung cancer	8/434	73/8841	0.0260227	0.270636	0.252009	1870/3082/4616/1869/10912/1029/7039/5979	8		Metabolism	Carbohydrate metabolism	hsa00640	Propanoate metabolism	14/1280	32/8841	6.02713e-05	0.000658966	0.000518121	32/594/23417/79611/5096/4329/84693/1892/55902/4594/51/8801/18/26275	14		Human Diseases	Infectious disease: parasitic	hsa05146	Amoebiasis	10/421	103/8841	0.0244858	0.234611	0.207181	4843/10319/3918/22798/1511/284217/2921/2919/3576/7124	10		Organismal Systems	Immune system
Human Diseases	Substance dependence	hsa05032	Morphine addiction	12/527	91/8841	0.00751577	0.0703861	0.0595115	2775/2564/5567/2562/5579/27115/5139/111/2788/54331/5138/2563	12		Organismal Systems	Digestive system	hsa04976	Bile secretion	9/434	90/8841	0.031987	0.321934	0.299777	1080/3781/10998/6523/1576/107/7364/6580/123264	9		Metabolism	Lipid metabolism	hsa00561	Glycerolipid metabolism	22/1280	65/8841	6.74041e-05	0.000700764	0.000550986	56895/84649/80339/9663/9388/346606/217/57678/23175/219/84803/8612/223/129642/26007/8613/501/3990/80168/132158/1056/154141	22		Metabolism	Amino acid metabolism	hsa00350	Tyrosine metabolism	5/421	36/8841	0.0266801	0.234611	0.207181	259307/8639/316/4128/125	5		Human Diseases	Endocrine and metabolic disease
Metabolism	Carbohydrate metabolism	hsa00053	Ascorbate and aldarate metabolism	6/527	30/8841	0.00758918	0.0703861	0.0595115	7358/9365/79799/7366/7367/54658	6		Human Diseases	Cancer: specific types	hsa05217	Basal cell carcinoma	7/434	63/8841	0.0338727	0.330258	0.307528	7481/4616/7472/10912/51176/7483/64399	7		Metabolism	Carbohydrate metabolism	hsa00500	Starch and sucrose metabolism	16/1280	40/8841	6.83672e-05	0.000700764	0.000550986	8908/5236/5836/5834/2632/11181/5169/80201/3098/3101/178/283209/7360/5167/57733/93432	16		Organismal Systems	Digestive system	hsa04971	Gastric acid secretion	8/421	76/8841	0.0275162	0.234611	0.207181	1080/477/3784/3274/1131/115111/3772/111	8		Environmental Information Processing	Signal transduction
Organismal Systems	Endocrine system	hsa04923	Regulation of lipolysis in adipocytes	9/527	59/8841	0.00771977	0.0703861	0.0595115	5742/54979/5567/4886/5346/154/2167/111/63924	9		Organismal Systems	Development and regeneration	hsa04360	Axon guidance	15/434	184/8841	0.0368534	0.348432	0.324451	816/54437/6387/1949/64101/2045/7225/658/1969/57689/2047/6091/9723/3897/91584	15		Metabolism	Lipid metabolism	hsa00590	Arachidonic acid metabolism	21/1280	61/8841	7.40636e-05	0.000736147	0.000578807	2687/22949/2053/5322/1571/54979/1573/1559/1558/84647/9536/113612/873/874/3248/1557/11145/8529/4051/5320/1555	21		Environmental Information Processing	Signal transduction	hsa04064	NF-kappa B signaling pathway	10/421	105/8841	0.027555	0.234611	0.207181	5743/8600/5328/6366/79092/2921/2919/3576/128178/7124	10		Human Diseases	Immune disease
Metabolism	Nucleotide metabolism	hsa00230	Purine metabolism	15/527	128/8841	0.00899626	0.0783451	0.0662408	270/5145/8654/26289/7498/5152/956/27115/5139/111/5138/957/377841/9060/4831	15		Human Diseases	Cancer: specific types	hsa05225	Hepatocellular carcinoma	14/434	170/8841	0.0397999	0.365223	0.340086	1870/3082/7481/4616/1869/7472/10912/2949/51176/7483/1029/7039/1728/8110	14		Metabolism	Amino acid metabolism	hsa00340	Histidine metabolism	11/1280	22/8841	8.49392e-05	0.000819413	0.000644276	3034/443/217/219/144193/3067/223/84735/10841/501/4128	11		Organismal Systems	Digestive system	hsa04974	Protein digestion and absorption	10/421	105/8841	0.027555	0.234611	0.207181	477/11136/3784/1301/1310/6564/1294/1300/1360/1803	10		Cellular Processes	Transport and catabolism
Environmental Information Processing	Signal transduction	hsa04020	Calcium signaling pathway	25/527	254/8841	0.00909813	0.0783451	0.0662408	4638/2263/2255/6865/4842/6547/2906/5023/6869/845/51196/4916/5567/185/3363/255231/491/2277/5579/2668/154/5021/5350/6263/2904	25		Organismal Systems	Immune system	hsa04657	IL-17 signaling pathway	9/434	95/8841	0.0430703	0.383941	0.357516	5743/2920/727897/6372/3553/2354/6279/6374/2353	9		Metabolism	Lipid metabolism	hsa00140	Steroid hormone biosynthesis	21/1280	62/8841	9.6936e-05	0.000908429	0.000714265	8630/3294/6820/1577/6783/3290/1571/79799/1583/6715/51144/1576/1551/54578/7364/9420/7366/7367/1109/7923/54658	21		Metabolism	Amino acid metabolism	hsa00250	Alanine, aspartate and glutamate metabolism	5/421	37/8841	0.0296848	0.245724	0.216994	259307/443/2752/189/339983	5		Human Diseases	Immune disease
Human Diseases	Substance dependence	hsa05033	Nicotine addiction	7/527	41/8841	0.00984451	0.082481	0.0697378	2564/57030/2906/2892/2562/2563/2904	7		Environmental Information Processing	Signal transduction	hsa04390	Hippo signaling pathway	13/434	157/8841	0.0448043	0.388304	0.361578	5522/7161/7481/332/7472/5054/653/3397/658/51176/7483/392255/29119	13		Organismal Systems	Digestive system	hsa04977	Vitamin digestion and absorption	12/1280	26/8841	0.00010833	0.000987011	0.000776052	949/338/2346/113278/4363/8029/335/25974/80704/81693/686/9963	12		Cellular Processes	Cellular community - eukaryotes	hsa04530	Tight junction	14/421	170/8841	0.0320009	0.256115	0.22617	1080/11149/10686/84952/4629/91862/1740/5521/5563/9076/1365/9075/1366/1364	14		Organismal Systems	Immune system
Metabolism	Amino acid metabolism	hsa00220	Arginine biosynthesis	5/527	23/8841	0.0101428	0.0827439	0.06996	5009/4842/27165/2875/95	5														Metabolism	Metabolism of other amino acids	hsa00430	Taurine and hypotaurine metabolism	9/1280	16/8841	0.000118749	0.00104575	0.000822236	2328/2329/2327/2687/1036/2330/570/51380/124975	9		Environmental Information Processing	Signal transduction	hsa04350	TGF-beta signaling pathway	10/421	108/8841	0.032659	0.256115	0.22617	7018/268/2331/3624/658/392255/3400/285704/64388/7124	10		Human Diseases	Cardiovascular disease
Organismal Systems	Nervous system	hsa04728	Dopaminergic synapse	15/527	132/8841	0.0117962	0.0929298	0.0785723	84699/5523/2775/5602/2892/5567/3798/5521/5579/3800/111/2788/54331/4128/2904	15														Metabolism	Xenobiotics biodegradation and metabolism	hsa00983	Drug metabolism - other enzymes	25/1280	81/8841	0.000123169	0.00104575	0.000822236	4257/2950/4258/51733/1571/2949/79799/7371/9446/10/7498/1576/54578/7083/7364/9/6241/8824/1806/7366/7367/1066/54658/4831/2938	25		Metabolism	Xenobiotics biodegradation and metabolism	hsa00980	Metabolism of xenobiotics by cytochrome P450	8/421	79/8841	0.0337007	0.257508	0.2274	2949/2947/1545/22977/7364/125/7366/1555	8		Organismal Systems	Nervous system
Organismal Systems	Environmental adaptation	hsa04713	Circadian entrainment	12/527	97/8841	0.0123073	0.0929298	0.0785723	117/2775/4842/2906/2892/5567/5579/111/2788/54331/6263/2904	12														Metabolism	Amino acid metabolism	hsa00330	Arginine and proline metabolism	18/1280	50/8841	0.000124342	0.00104575	0.000822236	54498/4842/217/79814/383/2805/2806/2593/219/112483/223/84735/8659/501/2628/5831/4128/112817	18		Metabolism	Amino acid metabolism	hsa00270	Cysteine and methionine metabolism	6/421	52/8841	0.0360098	0.265508	0.234465	259307/27232/1036/10993/635/4143	6		Human Diseases	Cancer: overview
Organismal Systems	Excretory system	hsa04961	Endocrine and other factor-regulated calcium reabsorption	8/527	53/8841	0.0124807	0.0929298	0.0785723	477/6547/482/9365/5567/491/5745/5579	8														Environmental Information Processing	Signaling molecules and interaction	hsa04512	ECM-receptor interaction	26/1280	89/8841	0.000245712	0.00201484	0.0015842	3675/1298/3918/3161/1311/3696/7448/3694/2335/7143/6696/63923/3911/3691/948/3915/1101/80144/3680/3673/158326/7148/5649/3914/131873/3672	26		Metabolism	Amino acid metabolism	hsa00360	Phenylalanine metabolism	3/421	16/8841	0.0378187	0.265508	0.234465	259307/8639/4128	3		Human Diseases	Cancer: specific types
Human Diseases	Endocrine and metabolic disease	hsa04931	Insulin resistance	13/527	109/8841	0.0125905	0.0929298	0.0785723	51085/84699/5837/27330/57761/5602/10891/5507/5105/948/5563/5579/6517	13														Human Diseases	Endocrine and metabolic disease	hsa04936	Alcoholic liver disease	37/1280	144/8841	0.00025905	0.0020724	0.00162945	32/2920/50507/6319/9663/23417/727/10891/217/34/718/1571/23175/7099/219/51176/223/2308/5603/714/51/2168/2921/2919/501/717/3576/929/130/713/5465/125/127/721/720/110384692/126	37		Metabolism	Metabolism of other amino acids	hsa00430	Taurine and hypotaurine metabolism	3/421	16/8841	0.0378187	0.265508	0.234465	1036/2330/570	3		Organismal Systems	Immune system
Organismal Systems	Circulatory system	hsa04270	Vascular smooth muscle contraction	15/527	134/8841	0.0134308	0.0968267	0.0818671	4638/4660/10398/1907/5322/4629/5567/185/3779/3778/72/5579/94274/111/391013	15														Metabolism	Amino acid metabolism	hsa00350	Tyrosine metabolism	14/1280	36/8841	0.000275496	0.00215149	0.00169164	2954/2184/3081/2805/1621/2806/1644/316/3242/130/4128/125/127/126	14		Metabolism	Xenobiotics biodegradation and metabolism	hsa00983	Drug metabolism - other enzymes	8/421	81/8841	0.0383116	0.265508	0.234465	1890/2949/2947/7498/7083/7364/6241/7366	8		Metabolism	Xenobiotics biodegradation and metabolism
Metabolism	Lipid metabolism	hsa00561	Glycerolipid metabolism	9/527	65/8841	0.0143371	0.0987776	0.0835166	84649/80339/1607/84803/3990/80168/1056/57016/196051	9														Organismal Systems	Digestive system	hsa04978	Mineral absorption	19/1280	61/8841	0.000686049	0.00521953	0.00410393	483/2512/1811/7018/6547/540/4495/4502/482/1317/491/55503/4493/7779/4501/4494/4496/4489/4499	19		Metabolism	Carbohydrate metabolism	hsa00500	Starch and sucrose metabolism	5/421	40/8841	0.0399405	0.270506	0.238879	5837/11181/5169/80201/93432	5		Human Diseases	Immune disease
Human Diseases	Cardiovascular disease	hsa05410	Hypertrophic cardiomyopathy	12/527	99/8841	0.0143387	0.0987776	0.0835166	3479/8516/4842/6547/284217/6442/59283/781/5563/6641/1674/1756	12														Metabolism	Amino acid metabolism	hsa00270	Cysteine and methionine metabolism	17/1280	52/8841	0.00070018	0.00521953	0.00410393	2729/26227/1491/2805/27232/2806/7263/1036/23743/29968/10993/113675/635/4143/875/102724560/55256	17		Environmental Information Processing	Signal transduction	hsa04024	cAMP signaling pathway	17/421	226/8841	0.04142	0.274292	0.242222	1080/477/5733/84699/117/268/2906/7434/11149/2892/7432/51738/491/111/3352/5350/6262	17		Organismal Systems	Endocrine system
Environmental Information Processing	Signal transduction	hsa04151	PI3K-Akt signaling pathway	32/527	362/8841	0.0158902	0.105206	0.0889521	3479/23035/84699/4804/2263/2255/5523/8516/5008/284217/1311/1277/2690/7060/6446/6696/2322/5105/1101/5521/3815/3570/5563/2277/7148/2668/2788/7058/54331/5649/1288/1902	32														Organismal Systems	Excretory system	hsa04964	Proximal tubule bicarbonate reclamation	10/1280	23/8841	0.000737541	0.00537585	0.00422684	483/5106/5105/482/27165/2746/2747/1468/10991/358	10		Metabolism	Energy metabolism	hsa00910	Nitrogen metabolism	3/421	17/8841	0.0443465	0.287288	0.253698	768/2752/762	3		Environmental Information Processing	Signaling molecules and interaction
Metabolism	Energy metabolism	hsa00910	Nitrogen metabolism	4/527	17/8841	0.0159506	0.105206	0.0889521	771/760/768/762	4														Metabolism	Lipid metabolism	hsa00100	Steroid biosynthesis	9/1280	20/8841	0.00100884	0.00719345	0.00565595	6307/6309/1594/1718/10682/7108/4047/1056/1717	9		Organismal Systems	Nervous system	hsa04724	Glutamatergic synapse	10/421	115/8841	0.0470698	0.298443	0.263549	9455/2906/2901/6506/2892/2752/2898/111/2788/10991	10		Metabolism	Xenobiotics biodegradation and metabolism
Metabolism	Amino acid metabolism	hsa00350	Tyrosine metabolism	6/527	36/8841	0.0184184	0.118952	0.100574	8639/316/130/4128/125/126	6														Metabolism	Global and overview maps	hsa01210	2-Oxocarboxylic acid metabolism	12/1280	33/8841	0.00149668	0.0104449	0.00821249	594/51166/2805/48/2806/3417/162417/84706/2875/189/55526/55753	12		Organismal Systems	Endocrine system	hsa04920	Adipocytokine signaling pathway	7/421	70/8841	0.0481083	0.298673	0.263752	32/3953/948/6258/5563/6517/7124	7		Environmental Information Processing	Signal transduction
Organismal Systems	Nervous system	hsa04726	Serotonergic synapse	13/527	115/8841	0.0190563	0.120308	0.101721	2775/5742/1562/7166/5567/3363/2562/5579/111/2788/3352/54331/4128	13														Metabolism	Metabolism of cofactors and vitamins	hsa00770	Pantothenate and CoA biosynthesis	9/1280	21/8841	0.00154078	0.0105287	0.00827833	51733/217/8876/219/51380/53354/5169/1806/5167	9														Environmental Information Processing	Signal transduction
Environmental Information Processing	Signal transduction	hsa04371	Apelin signaling pathway	15/527	140/8841	0.0194045	0.120308	0.101721	4638/4842/6547/5054/10891/6696/5567/185/5563/5346/8862/111/2788/54331/6263	15														Metabolism	Carbohydrate metabolism	hsa00053	Ascorbate and aldarate metabolism	11/1280	30/8841	0.00216685	0.0142145	0.0111764	217/9104/79799/219/223/501/54578/7364/7366/7367/54658	11														Organismal Systems	Endocrine system
Environmental Information Processing	Signal transduction	hsa04022	cGMP-PKG signaling pathway	17/527	166/8841	0.0201073	0.122221	0.103338	477/84699/4638/6547/10398/482/8654/185/3779/3778/491/154/5139/111/5138/5350/140	17														Metabolism	Lipid metabolism	hsa00591	Linoleic acid metabolism	11/1280	30/8841	0.00216685	0.0142145	0.0111764	5322/1571/54979/1573/1559/1558/84647/1576/1557/11145/5320	11														Metabolism	Lipid metabolism
Organismal Systems	Immune system	hsa04062	Chemokine signaling pathway	19/527	193/8841	0.0212214	0.126512	0.106966	6387/6355/729230/6366/5567/56477/10563/2921/6374/2919/5579/6373/3576/6363/111/2788/6357/54331/6368	19														Human Diseases	Infectious disease: bacterial	hsa05133	Pertussis	21/1280	78/8841	0.00288661	0.0185649	0.0145969	727/722/725/6372/718/7099/3394/710/5603/714/715/6374/1073/717/3576/2353/929/713/721/720/110384692	21														Human Diseases	Infectious disease: viral
Genetic Information Processing	Information processing in viruses	hsa03265	Virion - Ebolavirus, Lyssavirus and Morbillivirus	3/527	12/8841	0.0309371	0.177992	0.150493	4804/30835/4684	3														Metabolism	Lipid metabolism	hsa00062	Fatty acid elongation	10/1280	27/8841	0.00314193	0.0198183	0.0155824	10965/1892/3033/51144/79993/10449/79071/122970/641371/54898	10														Human Diseases	Infectious disease: viral
Organismal Systems	Endocrine system	hsa04925	Aldosterone synthesis and secretion	11/527	98/8841	0.0310051	0.177992	0.150493	477/84699/482/1583/5567/185/491/5579/3777/111/5138	11														Metabolism	Carbohydrate metabolism	hsa00040	Pentose and glucuronate interconversions	12/1280	36/8841	0.00348159	0.0215464	0.0169412	9942/79799/6652/51084/54578/51181/7360/7364/55277/7366/7367/54658	12														Metabolism	Glycan biosynthesis and metabolism
Organismal Systems	Endocrine system	hsa04918	Thyroid hormone synthesis	9/527	75/8841	0.0334633	0.186003	0.157266	477/7038/84699/7276/482/5567/5579/111/2878	9														Human Diseases	Infectious disease: parasitic	hsa05144	Malaria	15/1280	50/8841	0.00366839	0.022282	0.0175196	3683/6401/3082/7042/1311/3820/4035/948/7099/3606/3576/6383/6403/3040/3043	15														Cellular Processes	Cellular community - eukaryotes
Cellular Processes	Cellular community - eukaryotes	hsa04510	Focal adhesion	19/527	203/8841	0.0336005	0.186003	0.157266	3479/4638/4660/5063/8516/10398/284217/1311/1277/5602/7060/6696/1101/2277/5579/7148/7058/5649/1288	19														Metabolism	Carbohydrate metabolism	hsa00051	Fructose and mannose metabolism	11/1280	34/8841	0.0065464	0.0390403	0.030696	5214/230/229/3795/6652/26007/80201/3098/5207/3101/2203	11														Metabolism	Lipid metabolism
Organismal Systems	Immune system	hsa04610	Complement and coagulation cascades	10/527	88/8841	0.0359195	0.192638	0.162875	729/3053/5054/730/1191/5328/2162/5648/2147/1675	10														Metabolism	Amino acid metabolism	hsa00310	Lysine degradation	17/1280	63/8841	0.00680042	0.0398311	0.0313177	10157/38/2122/2639/2146/51166/217/39/1892/219/3033/223/80854/501/51268/55526/23127	17														Human Diseases	Infectious disease: bacterial
Organismal Systems	Digestive system	hsa04971	Gastric acid secretion	9/527	76/8841	0.0360419	0.192638	0.162875	477/4638/760/482/5567/3773/5579/111/6752	9														Metabolism	Carbohydrate metabolism	hsa00020	Citrate cycle (TCA cycle)	10/1280	30/8841	0.00743403	0.0422129	0.0331905	2271/5106/6390/48/5105/3417/8801/5091/55753/6392	10														Environmental Information Processing	Signal transduction
Organismal Systems	Nervous system	hsa04727	GABAergic synapse	10/527	89/8841	0.0384062	0.201796	0.170618	2775/2564/27165/5567/2562/5579/111/2788/54331/2563	10														Metabolism	Lipid metabolism	hsa00564	Glycerophospholipid metabolism	24/1280	100/8841	0.00746448	0.0422129	0.0331905	56895/9663/56994/57678/5322/375775/10400/54979/23175/84647/84803/8612/129642/55224/51365/8613/1040/2819/154141/254531/11145/5833/5320/3931	24														Human Diseases	Infectious disease: parasitic
Organismal Systems	Immune system	hsa04670	Leukocyte transendothelial migration	12/527	116/8841	0.0431765	0.223079	0.188613	5010/10398/6387/10686/58494/23562/9076/9075/5579/29119/7122/137075	12														Cellular Processes	Cell growth and death	hsa04115	p53 signaling pathway	19/1280	75/8841	0.00902799	0.0501895	0.0394622	3479/51512/7161/4616/10848/898/5054/55240/1647/10912/891/5366/3486/1029/1111/9133/983/6241/2810	19
Organismal Systems	Development and regeneration	hsa04360	Axon guidance	17/527	184/8841	0.0474416	0.241097	0.203848	56920/9423/5063/57556/10398/6387/2045/80031/9353/57689/223117/1073/9723/8633/56963/6586/3897	17														Metabolism	Carbohydrate metabolism	hsa00030	Pentose phosphate pathway	10/1280	31/8841	0.00958069	0.0523744	0.0411802	5214/5236/230/9104/229/414328/2539/2203/132158/64080	10
																								Metabolism	Metabolism of cofactors and vitamins	hsa00790	Folate biosynthesis	9/1280	27/8841	0.0109201	0.0587181	0.046168	55034/4337/7166/2643/8836/873/249/5092/5053	9
																								Metabolism	Metabolism of cofactors and vitamins	hsa00860	Porphyrin metabolism	13/1280	46/8841	0.0113383	0.0599835	0.0471629	211/1356/2512/645/79799/326625/210/2395/54578/7364/7366/7367/54658	13
																								Metabolism	Carbohydrate metabolism	hsa00052	Galactose metabolism	10/1280	32/8841	0.0121695	0.0633586	0.0498166	5214/5236/2584/130589/80201/3098/3101/7360/2592/93432	10
																								Cellular Processes	Cell growth and death	hsa04216	Ferroptosis	12/1280	42/8841	0.0134492	0.0689272	0.054195	2729/1356/2512/7018/23516/55240/64116/112483/23657/2180/23305/51703	12
																								Metabolism	Glycan biosynthesis and metabolism	hsa00601	Glycosphingolipid biosynthesis - lacto and neolacto series	9/1280	28/8841	0.0140733	0.0710158	0.0558372	10402/2525/28/79369/84002/2524/10331/10317/2526	9
																								Cellular Processes	Transport and catabolism	hsa04148	Efferocytosis	33/1280	156/8841	0.0144162	0.0716441	0.0563312	816/815/7301/286410/6513/383/1846/4035/5732/63982/948/55576/51454/84466/91937/10461/6566/9844/5603/714/19/8754/64805/1901/286046/203859/1051/713/8877/338440/6256/389668/100133941	33
																								Organismal Systems	Endocrine system	hsa04911	Insulin secretion	20/1280	86/8841	0.0193642	0.0947976	0.074536	816/84699/483/815/3781/11069/3710/5332/778/6804/6513/482/6616/1131/3651/116/9586/107/27445/3767	20
																								Metabolism	Amino acid metabolism	hsa00360	Phenylalanine metabolism	6/1280	16/8841	0.0198996	0.0959861	0.0754704	2805/2806/1644/3242/5053/4128	6
																								Genetic Information Processing	Information processing in viruses	hsa03265	Virion - Ebolavirus, Lyssavirus and Morbillivirus	5/1280	12/8841	0.0206469	0.0981476	0.07717	4804/2213/432/81607/4685	5
																								Human Diseases	Cancer: overview	hsa05230	Central carbon metabolism in cancer	17/1280	71/8841	0.0226193	0.105265	0.082766	5214/5315/2260/6510/6513/2322/27165/3417/4916/9123/5295/1956/80201/3098/2539/3101/5979	17
																								Metabolism	Lipid metabolism	hsa00565	Ether lipid metabolism	13/1280	50/8841	0.022786	0.105265	0.082766	5050/56994/5322/9514/54979/84647/8612/8613/7368/254531/11145/255043/5320	13
																								Human Diseases	Cancer: overview	hsa05207	Chemical carcinogenesis - receptor activation	42/1280	215/8841	0.0240859	0.109126	0.0858019	4257/153/84699/4258/332/2099/990/182/1869/778/688/79852/8600/2053/2949/79799/54852/2247/6258/9970/2052/5295/9586/1956/9446/1576/107/54578/367/154/2353/85315/7364/253152/6256/5465/7366/6714/1555/7367/54658/2938	42
																								Environmental Information Processing	Signal transduction	hsa04068	FoxO signaling pathway	28/1280	133/8841	0.0242872	0.109126	0.0858019	3479/9454/7042/4616/5106/23678/1647/847/5105/10912/891/3480/10733/80854/5295/1956/1030/2308/5603/9133/5347/3575/3667/1901/664/6517/100132074/1454	28
																								Organismal Systems	Digestive system	hsa04974	Protein digestion and absorption	23/1280	105/8841	0.025313	0.112198	0.0882176	11136/1298/3784/1301/1308/483/50509/6547/6510/117247/1294/7512/1300/482/4225/1295/136227/169044/80781/4311/1803/1306/131873	23
																								Metabolism	Lipid metabolism	hsa00592	alpha-Linolenic acid metabolism	8/1280	26/8841	0.0262952	0.114998	0.0904185	30/5322/54979/9415/84647/51/11145/5320	8
																								Metabolism	Energy metabolism	hsa00910	Nitrogen metabolism	6/1280	17/8841	0.0270745	0.116848	0.0918733	1373/771/768/23632/2746/2747	6
																								Metabolism	Global and overview maps	hsa01232	Nucleotide metabolism	19/1280	85/8841	0.0327291	0.139417	0.109619	954/270/9615/4907/7371/50808/5169/132/7498/205/158067/7083/956/6241/122622/957/377841/5167/4831	19
																								Metabolism	Metabolism of other amino acids	hsa00480	Glutathione metabolism	14/1280	58/8841	0.034188	0.143765	0.113037	2729/4257/2950/4258/2687/2949/3417/9446/2539/290/124975/6241/2878/2938	14
																								Organismal Systems	Endocrine system	hsa04614	Renin-angiotensin system	7/1280	23/8841	0.0389363	0.16166	0.127107	1511/183/2028/185/1636/290/4311	7
																								Metabolism	Metabolism of cofactors and vitamins	hsa00760	Nicotinate and nicotinamide metabolism	10/1280	38/8841	0.0397895	0.163137	0.128269	23475/10135/23530/4907/316/5169/23057/4837/5167/554235	10
																								Environmental Information Processing	Signal transduction	hsa04020	Calcium signaling pathway	47/1280	254/8841	0.0424651	0.171957	0.135204	3082/153/816/4638/815/2260/4842/3710/9127/6547/623/4923/5332/778/3356/5024/5737/3709/135/3270/1131/1910/2247/4916/185/1956/814/5137/9630/491/80228/113026/4486/107/5979/552/624/154/147/136/80310/4485/8877/5021/1812/3269/5154	47
																								Metabolism	Energy metabolism	hsa00920	Sulfur metabolism	4/1280	10/8841	0.0444805	0.177922	0.139894	7263/6821/8991/9060	4
																								Human Diseases	Infectious disease: bacterial	hsa05150	Staphylococcus aureus infection	21/1280	100/8841	0.0476087	0.188141	0.147928	3075/3683/10747/2213/727/25984/718/5648/3872/1828/714/715/717/3880/713/6403/3426/721/629/720/110384692	21
[truncated: 20 more columns]
