# Supplementary material for: Drug repositioning for pan-cancers of the digestive system: Identification of amonafide and BX795 as potential therapeutics via integrative Omics analysis
Source: PLoS One. 2025 Jun 16;20(6):e0325700. doi: 10.1371/journal.pone.0325700 (PMC12169532; doi:10.1371/journal.pone.0325700)
Supplement: S4 Table — (XLSX) [file pone.0325700.s010.xlsx]

## Sheet: Table S4
Table S4: List of genes that upon knockdown (KD) led to transcriptional signitures similar to the input DEG set of CRC or LIHC and their KEGG enrichment
CRC	Live		CRC KEGG												Live KEGG
SDHA	RNF14		category	subcategory	ID	Description	GeneRatio	BgRatio	pvalue	p.adjust	qvalue	geneID	Count		category	subcategory	ID	Description	GeneRatio	BgRatio	pvalue	p.adjust	qvalue	geneID	Count
ERBB3	ATP5F1		Human Diseases	Cancer: overview	hsa05205	Proteoglycans in cancer	39/354	204/8846	1.2511e-16	3.8784e-14	1.8964e-14	2065/5291/5603/2002/4609/207/5290/595/208/7474/673/5335/5566/5579/4087/2475/2017/7481/2066/4893/5747/5295/818/1432/10000/1499/1956/5727/7078/1975/5329/8322/7074/5170/79923/7040/1655/3265/3791	39		Human Diseases	Drug resistance: antineoplastic	hsa01521	EGFR tyrosine kinase inhibitor resistance	23/369	80/8846	7.24584e-14	1.57022e-11	8.93581e-12	5728/673/10000/3716/598/3845/8503/572/3480/2475/5156/3791/6194/2261/1978/3717/207/208/7422/2065/5159/4233/5293	23
UVRAG	SYF2		Environmental Information Processing	Signal transduction	hsa04012	ErbB signaling pathway	24/354	86/8846	1.69415e-14	2.62594e-12	1.28399e-12	2065/5291/2002/4609/207/5290/208/1950/673/5335/5579/5599/2475/2066/4893/5747/6416/5295/818/10000/1956/1399/1978/3265	24		Human Diseases	Cancer: overview	hsa05205	Proteoglycans in cancer	36/369	204/8846	9.81389e-14	1.57022e-11	8.93581e-12	7855/6469/960/5962/673/10000/1975/857/3845/8503/818/10451/2017/3480/8321/2475/2817/3791/8325/4609/5747/7471/6194/5499/1499/2002/207/5829/208/7422/2065/2260/4233/7480/5501/5293	36
VARS	PLA2G2A		Environmental Information Processing	Signal transduction	hsa04010	MAPK signaling pathway	44/354	300/8846	3.31e-14	3.42033e-12	1.67242e-12	2065/5603/2002/4609/4791/51295/207/208/1950/673/7189/5566/5579/3925/5599/2122/994/2066/4216/4893/6416/4149/1432/1852/10000/10746/2324/1956/1399/4208/6788/6195/8569/5921/1326/1849/4217/2261/2263/7040/2255/51701/3265/3791	44		Human Diseases	Cancer: specific types	hsa05224	Breast cancer	29/369	148/8846	1.82668e-12	1.94845e-10	1.10882e-10	7855/5728/3725/2324/673/10000/2353/3845/8503/1869/675/1021/672/3815/3480/8321/2475/8313/8325/1643/4609/7471/1499/207/208/324/2260/7480/5293	29
UBR7	HSPB1		Human Diseases	Infectious disease: viral	hsa05166	Human T-cell leukemia virus 1 infection	35/354	223/8846	2.2832e-12	1.76948e-10	8.65214e-11	5291/2002/4609/4791/90993/207/5290/595/208/1385/4055/3119/5566/5599/4087/4893/6416/5295/10000/10488/9519/991/2113/8850/8295/5728/2114/7040/1030/1017/9133/3265/11200/3560/1019	35		Human Diseases	Cancer: specific types	hsa05212	Pancreatic cancer	21/369	77/8846	2.83353e-12	2.26683e-10	1.29e-10	4790/673/10000/3716/598/3845/8503/1869/675/1021/572/5601/2475/10928/1643/6772/5337/207/208/7422/5293	21
TARDBP	NFKB1		Human Diseases	Drug resistance: antineoplastic	hsa01521	EGFR tyrosine kinase inhibitor resistance	21/354	80/8846	2.87506e-12	1.78253e-10	8.71596e-11	2065/5291/207/5290/208/1950/673/558/5335/5579/2475/4893/5295/10000/1956/2261/1978/2263/5728/3265/3791	21		Human Diseases	Cancer: overview	hsa05230	Central carbon metabolism in cancer	20/369	71/8846	4.89362e-12	3.13192e-10	1.78231e-10	9123/5728/3098/10000/3845/8503/3815/4914/2475/5156/2322/4609/2261/207/208/5159/5162/2260/4233/5293	20
SUPT16H	DHFR		Human Diseases	Cancer: specific types	hsa05213	Endometrial cancer	18/354	59/8846	6.52573e-12	2.94419e-10	1.43961e-10	5291/2002/4609/207/5290/595/208/1950/673/4893/5295/10000/1499/1956/5170/4292/5728/3265	18		Environmental Information Processing	Signal transduction	hsa04151	PI3K-Akt signaling pathway	46/369	362/8846	7.58413e-12	4.04487e-10	2.30185e-10	4790/5728/10488/2324/1440/10000/1975/3716/598/3845/8503/1128/1021/672/3815/4914/572/2057/3480/2475/1386/4846/5156/7010/2322/3791/4609/5747/6194/2261/2782/7533/1978/3717/207/3565/208/7422/2065/5159/4254/5106/2260/4233/5586/5293	46
LTB	NSDHL		Environmental Information Processing	Signal transduction	hsa04151	PI3K-Akt signaling pathway	45/354	362/8846	6.64818e-12	2.94419e-10	1.43961e-10	2065/5291/4609/90993/207/5290/595/208/10681/1385/1950/5525/2475/2066/4893/5747/23678/5295/10000/10488/1128/2324/1956/6009/1975/5562/3565/2261/1978/2263/2057/5170/5728/1021/5518/2255/6446/1017/2787/5516/3265/3791/3560/5649/1019	45		Human Diseases	Cancer: specific types	hsa05225	Hepatocellular carcinoma	29/369	170/8846	6.56072e-11	2.99919e-09	1.70677e-09	7855/5728/673/6597/4780/10000/598/3845/8503/1869/1021/572/3480/8321/2475/8313/8325/1643/4609/7296/7471/1499/2002/207/208/324/4233/7480/5293	29
PTHLH	RAB3GAP1		Environmental Information Processing	Signal transduction	hsa04068	FoxO signaling pathway	26/354	133/8846	1.10817e-11	4.29415e-10	2.09969e-10	5291/5603/207/5290/595/208/1950/673/8660/5599/4893/23678/5295/1432/10000/1956/5562/5170/5728/7040/51701/1030/6446/1017/9133/3265	26		Human Diseases	Cancer: specific types	hsa05213	Endometrial cancer	17/369	59/8846	1.35653e-10	5.42612e-09	3.08789e-09	5728/673/10000/3611/3845/8503/572/8313/1643/4609/1499/2002/207/208/324/999/5293	17
FDXR	GSK3A		Cellular Processes	Cell growth and death	hsa04218	Cellular senescence	28/354	157/8846	1.77653e-11	6.11918e-10	2.99206e-10	5291/5603/4609/207/5290/595/208/5883/4087/2475/4893/5295/1432/10000/6009/2113/1978/4605/5728/1021/7040/1030/1017/9133/3265/11200/1874/1019	28		Organismal Systems	Endocrine system	hsa04910	Insulin signaling pathway	25/369	138/8846	3.81064e-10	1.3549e-08	7.71042e-09	673/3098/10000/3845/8503/572/2194/1399/5601/2475/53632/5584/6194/5261/5499/1978/2002/207/9322/208/5590/5257/5106/5501/5293	25
CTSH	GALE		Human Diseases	Cancer: specific types	hsa05224	Breast cancer	27/354	148/8846	2.39286e-11	7.41787e-10	3.62708e-10	5291/10023/4609/4791/207/5290/595/208/1950/7474/673/2475/7481/4893/5295/10000/1499/2324/1956/8322/5728/1021/2255/8202/3280/3265/1019	27		Human Diseases	Cancer: specific types	hsa05218	Melanoma	18/369	73/8846	6.50103e-10	2.08033e-08	1.18387e-08	5728/673/10000/3845/8503/1869/1021/572/3480/5156/1643/207/208/5159/2260/4233/999/5293	18
PTS	GPR133		Organismal Systems	Endocrine system	hsa04910	Insulin signaling pathway	26/354	138/8846	2.66547e-11	7.51178e-10	3.67299e-10	5291/2002/2203/207/5290/208/673/5566/8660/5599/2475/4893/5255/5295/10000/1399/5257/6009/8569/5562/5575/1978/5170/31/3265/5590	26		Environmental Information Processing	Signal transduction	hsa04014	Ras signaling pathway	33/369	238/8846	8.92461e-10	2.5917e-08	1.47488e-08	5320/4790/283455/2324/10000/598/3845/8503/3815/4914/572/5601/3480/5156/7010/2322/3791/10928/2261/2782/2002/5337/207/11186/208/7422/5159/4254/2113/2260/5921/4233/5293	33
CBS	CAMSAP2		Human Diseases	Cancer: specific types	hsa05226	Gastric cancer	27/354	150/8846	3.31205e-11	8.55612e-10	4.18364e-10	5291/10023/4609/207/5290/595/208/1950/7474/673/4087/2475/7481/4893/5295/10000/1499/1956/8322/2263/4292/7040/2255/1030/1017/5915/3265	27		Cellular Processes	Cellular community - eukaryotes	hsa04550	Signaling pathways regulating pluripotency of stem cells	25/369	144/8846	9.71886e-10	2.5917e-08	1.47488e-08	7855/3976/3399/10000/3716/3845/8503/3398/3480/3400/8321/8313/8325/4609/7471/2261/1499/3717/207/208/324/5013/2260/7480/5293	25
PIK3CB	SLC25A14		Organismal Systems	Endocrine system	hsa04935	Growth hormone synthesis, secretion and action	24/354	122/8846	6.15225e-11	1.46707e-09	7.17347e-10	5291/5603/90993/207/5290/208/1385/5335/5566/5579/8660/5599/2475/4893/5747/6416/5295/1432/10000/10488/6772/1399/2770/3265	24		Environmental Information Processing	Signal transduction	hsa04010	MAPK signaling pathway	37/369	300/8846	2.32032e-09	5.71154e-08	3.25032e-08	3315/4790/8717/3725/9448/2324/673/10000/994/2353/3845/5971/3815/4914/1399/7186/5601/3480/1386/5156/7010/2322/6195/3791/4609/2261/1844/2002/207/208/7422/2065/5159/4254/2260/5921/4233	37
FRAT1	ATM		Human Diseases	Cancer: specific types	hsa05214	Glioma	19/354	76/8846	8.14947e-11	1.80453e-09	8.82349e-10	5291/207/5290/595/208/1950/673/5335/5579/2475/4893/5295/818/10000/1956/5728/1021/3265/1019	19		Human Diseases	Infectious disease: viral	hsa05161	Hepatitis B	26/369	163/8846	2.94727e-09	6.73663e-08	3.83367e-08	4790/3725/10488/8772/673/332/10000/6775/2353/3716/3845/8503/1869/572/6778/5601/1386/637/1643/4609/6772/2002/3717/207/208/5293	26
RGS19	ARHGEF7		Human Diseases	Cancer: specific types	hsa05220	Chronic myeloid leukemia	19/354	77/8846	1.0429e-10	2.15532e-09	1.05388e-09	5291/4609/207/5290/595/208/673/861/2122/4893/5295/10000/3066/1399/1021/7040/613/3265/1019	19		Environmental Information Processing	Signal transduction	hsa04630	JAK-STAT signaling pathway	26/369	168/8846	5.70123e-09	1.21626e-07	6.92149e-08	3976/1440/10000/50604/6775/3716/598/8503/2057/3458/85480/6778/3596/2475/5156/4609/3460/6772/3590/3717/4352/207/3565/208/5159/5293	26
MAPK13	AATF		Human Diseases	Cancer: specific types	hsa05225	Hepatocellular carcinoma	28/354	170/8846	1.26007e-10	2.44138e-09	1.19375e-09	5291/10023/2002/10587/4609/207/5290/595/208/7474/673/5335/5579/4087/2475/7481/6598/4893/5295/10000/1499/1956/8322/5728/1021/7040/3265/1019	28		Environmental Information Processing	Signal transduction	hsa04012	ErbB signaling pathway	18/369	86/8846	1.09554e-08	2.19108e-07	1.2469e-07	3725/673/10000/3845/8503/818/572/1399/5601/2475/4609/5747/1978/2002/207/208/2065/5293	18
ELK1	FZD5		Human Diseases	Cancer: specific types	hsa05215	Prostate cancer	21/354	98/8846	1.86728e-10	3.40505e-09	1.66495e-09	5291/90993/207/5290/595/208/1385/1950/673/2475/4893/5295/10000/10488/1499/1956/2263/5170/5728/1017/3265	21		Human Diseases	Infectious disease: viral	hsa05165	Human papillomavirus infection	38/369	333/8846	1.23762e-08	2.32964e-07	1.32575e-07	4790/472/7855/8717/5728/10488/8772/10000/5986/3716/3845/8503/1869/1021/572/527/8321/2475/9296/51382/8313/8325/5584/5747/7471/6772/1499/1978/207/5829/3066/208/7422/5590/324/5159/7480/5293	38
TXNL1	KSR2		Human Diseases	Endocrine and metabolic disease	hsa04931	Insulin resistance	22/354	109/8846	2.34364e-10	4.03626e-09	1.97359e-09	5291/90993/207/5290/7376/208/1385/5579/8660/5599/2475/5295/10000/10488/6195/5562/5581/2673/5170/5728/5465/5590	22		Human Diseases	Cancer: specific types	hsa05210	Colorectal cancer	18/369	87/8846	1.32936e-08	2.36331e-07	1.34491e-07	3725/673/332/10000/2353/3845/8503/572/5601/2475/8313/1643/4609/1499/207/208/324/5293	18
TPRKB	ZNF785		Human Diseases	Infectious disease: viral	hsa05163	Human cytomegalovirus infection	32/354	226/8846	3.30841e-10	5.00759e-09	2.44853e-09	5291/5603/2002/4609/90993/207/5290/595/208/10681/1385/5566/5579/2475/11214/4893/5747/5295/1432/10000/10488/1499/1956/1399/6009/7188/1978/2770/1021/2787/3265/1019	32		Human Diseases	Infectious disease: viral	hsa05163	Human cytomegalovirus infection	30/369	226/8846	1.515e-08	2.55158e-07	1.45205e-07	4790/8717/10488/8772/10000/3716/3845/5331/8503/1869/1021/1399/7186/2475/1386/5156/637/811/4609/5747/1499/2782/1978/2002/207/5829/11214/208/7422/5293	30
TRAK2	WRB		Human Diseases	Cancer: specific types	hsa05223	Non-small cell lung cancer	18/354	73/8846	3.3148e-10	5.00759e-09	2.44853e-09	5291/207/5290/595/208/1950/673/5335/5579/4893/5295/10000/1956/5170/1021/5915/3265/1019	18		Human Diseases	Cancer: specific types	hsa05215	Prostate cancer	19/369	98/8846	1.61933e-08	2.59093e-07	1.47445e-07	4790/5728/10488/673/10000/3845/8503/1869/572/3480/2475/5156/2119/1499/207/208/5159/2260/5293	19
COASY	MRPL18		Human Diseases	Endocrine and metabolic disease	hsa04933	AGE-RAGE signaling pathway in diabetic complications	21/354	101/8846	3.39224e-10	5.00759e-09	2.44853e-09	5291/5603/207/5290/595/208/5335/5579/5599/4087/4893/5295/1432/10000/6772/5581/2152/7040/3265/5590/1019	21		Cellular Processes	Cellular community - eukaryotes	hsa04510	Focal adhesion	28/369	203/8846	2.00329e-08	3.05263e-07	1.73719e-07	5728/3725/2324/673/10000/3611/857/8503/572/10451/1399/5601/3480/10398/5156/3791/5747/5499/1499/2002/207/5829/208/7422/5159/4233/5501/5293	28
ISOC1	CEBPG		Environmental Information Processing	Signal transduction	hsa04071	Sphingolipid signaling pathway	23/354	122/8846	3.81993e-10	5.38263e-09	2.63191e-09	5291/5603/207/5290/208/3827/5525/5579/5599/4893/5295/1432/10000/5581/4217/2770/5170/5728/5518/5516/3265/5590/5337	23		Environmental Information Processing	Signal transduction	hsa04015	Rap1 signaling pathway	28/369	212/8846	5.21061e-08	7.3591e-07	4.18791e-07	2324/673/10000/3845/5331/8503/51466/3815/10451/1399/3480/5156/7010/3791/1500/5584/2261/1499/207/208/7422/5590/5159/4254/2260/4233/999/5293	28
TXNRD2	GGT1		Human Diseases	Endocrine and metabolic disease	hsa04932	Non-alcoholic fatty liver disease	26/354	157/8846	5.24651e-10	7.07138e-09	3.45765e-09	6389/5291/5603/207/840/5290/208/1327/6390/8660/5599/2931/5295/4717/1432/10000/5468/1349/1050/9451/5562/7494/4217/4719/5465/7040	26		Human Diseases	Cancer: specific types	hsa05226	Gastric cancer	23/369	150/8846	5.28935e-08	7.3591e-07	4.18791e-07	7855/6469/673/10000/3845/8503/1869/1045/8321/2475/8313/8325/1643/4609/7471/1499/207/208/324/4233/7480/999/5293	23
LATS1	PLP2		Human Diseases	Cancer: specific types	hsa05212	Pancreatic cancer	18/354	77/8846	8.51036e-10	1.09925e-08	5.37496e-09	5291/207/5290/595/208/1950/673/5599/4087/2475/5295/10000/6772/1956/1021/7040/5337/1019	18		Human Diseases	Cancer: specific types	hsa05214	Glioma	16/369	76/8846	6.6623e-08	8.88306e-07	5.05516e-07	5728/673/10000/3845/8503/818/1869/1021/3480/2475/5156/1643/207/208/5159/5293	16
MYC	SHH		Human Diseases	Cancer: specific types	hsa05210	Colorectal cancer	19/354	87/8846	9.93944e-10	1.23249e-08	6.02644e-09	5291/4609/207/5290/595/208/1950/673/5599/4087/2475/4893/5295/10000/1499/1956/4292/7040/3265	19		Human Diseases	Cancer: specific types	hsa05220	Chronic myeloid leukemia	16/369	77/8846	8.09428e-08	1.03607e-06	5.89604e-07	4790/673/10000/598/3845/8503/1869/1021/572/1399/1643/4609/207/3066/208/5293	16
MTRR	ZNF273		Organismal Systems	Endocrine system	hsa04926	Relaxin signaling pathway	23/354	130/8846	1.41873e-09	1.69156e-08	8.27114e-09	5291/5603/90993/207/5290/208/10681/1385/5566/5599/4087/4893/6416/5295/1432/10000/10488/1956/2770/7040/2787/3265/5590	23		Environmental Information Processing	Signal transduction	hsa04066	HIF-1 signaling pathway	19/369	109/8846	9.79255e-08	1.1606e-06	6.60472e-07	4790/3098/10000/8503/818/3458/3480/2475/4846/7010/6194/3460/7037/1978/207/208/7422/5162/5293	19
RPTN	TNFRSF13C		Human Diseases	Cancer: overview	hsa05231	Choline metabolism in cancer	20/354	99/8846	1.54563e-09	1.77461e-08	8.67723e-09	5291/207/5290/208/1950/5335/5579/5599/2475/6584/8527/4893/5295/10000/1956/6009/1978/5170/3265/5337	20		Human Diseases	Endocrine and metabolic disease	hsa04931	Insulin resistance	19/369	109/8846	9.79255e-08	1.1606e-06	6.60472e-07	4790/5728/10488/10000/8503/5581/5601/2475/4846/6195/53632/5499/133522/207/208/5590/5106/5501/5293	19
VRK2	VN1R2		Organismal Systems	Nervous system	hsa04722	Neurotrophin signaling pathway	22/354	120/8846	1.62065e-09	1.79429e-08	8.77343e-09	5291/5603/207/5290/208/673/7189/5335/5599/4893/5295/818/1432/10000/1399/3656/6195/4217/5170/4794/5664/3265	22		Human Diseases	Cancer: specific types	hsa05211	Renal cell carcinoma	15/369	70/8846	1.34553e-07	1.50694e-06	8.57567e-07	3725/7030/673/10000/3845/8503/572/1399/5546/207/208/7422/2113/4233/5293	15
FBP1	B4GALT4		Human Diseases	Cancer: overview	hsa05230	Central carbon metabolism in cancer	17/354	71/8846	1.69894e-09	1.8161e-08	8.88011e-09	5291/4609/3418/207/5290/208/2475/4893/5295/10000/1956/8140/2261/2263/5728/9123/3265	17		Human Diseases	Cancer: overview	hsa05235	PD-L1 expression and PD-1 checkpoint pathway in cancer	17/369	90/8846	1.39276e-07	1.50694e-06	8.57567e-07	4790/5728/3725/10000/2353/3716/3845/8503/3458/2475/3460/6772/3717/207/208/1460/5293	17
MBD6	HOXC10		Environmental Information Processing	Signal transduction	hsa04152	AMPK signaling pathway	22/354	122/8846	2.24534e-09	2.24534e-08	1.09789e-08	5291/2203/90993/207/5290/595/208/1385/5525/8660/2475/5295/10000/10488/5468/6009/5562/1978/5170/31/5518/5516	22		Environmental Information Processing	Signal transduction	hsa04150	mTOR signaling pathway	23/369	158/8846	1.41275e-07	1.50694e-06	8.57567e-07	7855/5728/673/51719/10000/1975/3845/8503/3480/8321/2475/9296/51382/6195/8325/7471/6194/1978/6502/207/208/7480/5293	23
BRPF3	SLC16A3		Organismal Systems	Endocrine system	hsa04919	Thyroid hormone signaling pathway	22/354	122/8846	2.24534e-09	2.24534e-08	1.09789e-08	5291/4609/207/5290/595/208/5335/5566/5579/2475/4893/5295/10000/1499/6772/3066/6009/8850/5170/8202/478/3265	22		Human Diseases	Endocrine and metabolic disease	hsa04933	AGE-RAGE signaling pathway in diabetic complications	18/369	101/8846	1.5075e-07	1.54989e-06	8.82009e-07	4790/7056/3725/10000/3845/5331/8503/5581/5601/4846/6772/3717/207/208/7422/5590/3383/5293	18
PIK3C2A	NT5DC2		Cellular Processes	Transport and catabolism	hsa04140	Autophagy - animal	26/354	169/8846	2.70172e-09	2.61729e-08	1.27976e-08	7405/5291/207/5290/208/4077/7189/5566/8660/5599/2475/1613/4893/5295/10000/10010/30849/55054/6009/9451/5562/5170/5728/57448/5516/3265	26		Human Diseases	Infectious disease: viral	hsa05166	Human T-cell leukemia virus 1 infection	28/369	223/8846	1.54989e-07	1.54989e-06	8.82009e-07	4790/472/115650/5728/3725/10488/10000/2353/3716/598/3845/5971/8503/1869/1111/291/5601/1386/4487/811/4609/293/2002/207/208/3383/2113/5293	28
ZNF267	CD44		Environmental Information Processing	Signal transduction	hsa04150	mTOR signaling pathway	25/354	158/8846	3.04178e-09	2.85743e-08	1.39718e-08	5291/207/5290/208/7474/673/5579/79109/2475/7481/4893/5295/10000/6009/51382/6195/1975/5562/8140/8322/1978/5170/5728/6446/3265	25		Human Diseases	Cardiovascular disease	hsa05418	Fluid shear stress and atherosclerosis	21/369	141/8846	3.36989e-07	3.26777e-06	1.85962e-06	4790/7056/3725/4780/10000/2353/857/8503/3458/5601/4846/2817/3791/5747/1499/207/208/7422/5590/3383/5293	21
NFKB2	RAB3GAP1		Human Diseases	Cancer: specific types	hsa05222	Small cell lung cancer	19/354	93/8846	3.28101e-09	2.99151e-08	1.46274e-08	5291/4609/207/5290/595/208/7189/5747/5295/329/4149/10000/7188/5728/1021/1030/1017/5915/1019	19		Environmental Information Processing	Signal transduction	hsa04668	TNF signaling pathway	19/369	119/8846	4.10145e-07	3.86019e-06	2.19675e-06	4790/8717/3725/10488/8772/3976/10000/840/2353/8503/7186/5601/602/1386/10059/207/208/3383/5293	19
KIF14	RDX		Human Diseases	Infectious disease: viral	hsa05160	Hepatitis C	25/354	159/8846	3.47912e-09	3.08151e-08	1.50675e-08	5291/4609/207/5290/595/208/1950/673/7189/4893/5295/10000/1499/949/6772/1956/9451/9641/5465/1021/5518/1017/5516/3265/1019	25		Cellular Processes	Cell growth and death	hsa04218	Cellular senescence	22/369	157/8846	5.21998e-07	4.77255e-06	2.71596e-06	4790/472/5728/10000/3845/8503/993/1869/1111/1021/291/2475/4609/5499/293/1978/207/208/2113/5501/5293/678	22
DPY30	POLD4		Human Diseases	Infectious disease: viral	hsa05165	Human papillomavirus infection	38/354	333/8846	3.9077e-09	3.36496e-08	1.64535e-08	5291/90993/207/5290/595/208/1385/1950/7474/5525/5566/2475/7481/4893/5747/5295/10000/10488/1499/6772/1956/3066/6009/51382/9519/8322/1978/9641/5728/1021/5518/1017/3280/5516/3265/5590/5649/1019	38		Human Diseases	Infectious disease: viral	hsa05167	Kaposi sarcoma-associated herpesvirus infection	25/369	196/8846	5.41928e-07	4.81714e-06	2.74133e-06	4790/8717/3725/8772/10000/2353/3716/3845/8503/1869/1021/7186/5601/2475/637/4609/6772/1499/2782/3717/207/208/7422/3383/5293	25
CREB3L1	TRADD		Human Diseases	Infectious disease: viral	hsa05169	Epstein-Barr virus infection	28/354	203/8846	8.0669e-09	6.75875e-08	3.30479e-08	5291/5603/4609/4791/207/5290/595/208/7189/3119/22938/5599/965/6416/5295/1432/10000/6772/3066/7188/29760/9641/1021/1017/4794/3280/695/1019	28		Human Diseases	Cancer: specific types	hsa05221	Acute myeloid leukemia	14/369	68/8846	5.97004e-07	5.13937e-06	2.92471e-06	4790/673/10000/3845/8503/3815/572/2475/2322/4609/1978/207/208/5293	14
ADCK2	DUSP14		Organismal Systems	Immune system	hsa04664	Fc epsilon RI signaling pathway	16/354	69/8846	8.52153e-09	6.95178e-08	3.39917e-08	5291/5603/207/5290/208/5335/5599/4893/6416/5295/1432/10000/3565/5170/3265/695	16		Environmental Information Processing	Signal transduction	hsa04071	Sphingolipid signaling pathway	19/369	122/8846	6.103e-07	5.13937e-06	2.92471e-06	4790/8717/5728/10000/3845/5331/8503/5581/624/7186/5601/4846/637/5337/207/208/5590/3827/5293	19
ECSIT	PTEN		Human Diseases	Drug resistance: antineoplastic	hsa01522	Endocrine resistance	19/354	99/8846	9.81535e-09	7.80195e-08	3.81487e-08	5291/5603/207/5290/595/208/673/5566/5599/2475/4893/5747/5295/1432/10000/1956/8202/3265/1019	19		Cellular Processes	Cell growth and death	hsa04210	Apoptosis	20/369	136/8846	7.93413e-07	6.51005e-06	3.70473e-06	4790/472/8717/3725/8772/332/10000/840/2353/598/3845/8503/4914/572/7186/5601/637/207/208/5293	20
IDH2	THBD		Organismal Systems	Aging	hsa04211	Longevity regulating pathway	18/354	90/8846	1.22407e-08	9.25513e-08	4.52543e-08	5291/90993/207/5290/208/1385/5566/8660/2475/4893/5295/10000/10488/5468/6009/5562/1978/3265	18		Environmental Information Processing	Signal transduction	hsa04370	VEGF signaling pathway	13/369	60/8846	8.1522e-07	6.52176e-06	3.7114e-06	3315/10000/3845/8503/572/4846/3791/5747/207/5829/208/7422/5293	13
AKT1	JUN		Human Diseases	Cancer: overview	hsa05235	PD-L1 expression and PD-1 checkpoint pathway in cancer	18/354	90/8846	1.22407e-08	9.25513e-08	4.52543e-08	5291/5603/207/5290/208/1950/7189/5335/2475/4893/5295/1432/10000/6772/1956/5728/4794/3265	18		Human Diseases	Neurodegenerative disease	hsa05010	Alzheimer disease	38/369	391/8846	8.42891e-07	6.57866e-06	3.74378e-06	4790/7855/4713/8772/673/10000/840/3845/5331/8503/1128/4891/572/291/7186/5601/8321/2475/1329/4696/25800/637/8313/7494/8325/4712/7471/10381/1499/293/207/208/1460/324/9377/7480/5293/1345	38
NT5DC2	ZMIZ1		Human Diseases	Cancer: specific types	hsa05218	Melanoma	16/354	73/8846	2.02818e-08	1.49699e-07	7.31976e-08	5291/207/5290/595/208/1950/673/4893/5295/10000/1956/5728/1021/2255/3265/1019	16		Human Diseases	Infectious disease: viral	hsa05169	Epstein-Barr virus infection	25/369	203/8846	1.05459e-06	8.035e-06	4.57255e-06	4790/960/8717/3725/8772/10000/22938/3716/5971/8503/1869/1021/7186/5601/637/811/1643/4609/6772/6502/207/3066/208/3383/5293	25
C9ORF96	ERLIN1		Human Diseases	Infectious disease: viral	hsa05161	Hepatitis B	24/354	163/8846	2.71519e-08	1.95746e-07	9.5713e-08	5291/5603/2002/4609/90993/207/5290/208/1385/673/7189/5579/5599/4893/6416/5295/1432/10000/10488/6772/9641/7040/1017/3265	24		Human Diseases	Cardiovascular disease	hsa05415	Diabetic cardiomyopathy	25/369	205/8846	1.26753e-06	9.43278e-06	5.36799e-06	4790/5728/4713/10000/5331/1376/8503/818/291/5601/2475/4846/1329/4696/4712/5499/293/207/208/5590/5162/9377/5501/5293/1345	25
ASGR2	NDUFB7		Human Diseases	Cancer: specific types	hsa05221	Acute myeloid leukemia	15/354	68/8846	5.16346e-08	3.6379e-07	1.7788e-07	5291/4609/207/5290/595/208/673/861/2475/4893/5295/10000/1050/1978/3265	15		Human Diseases	Endocrine and metabolic disease	hsa04932	Non-alcoholic fatty liver disease	21/369	157/8846	2.05974e-06	1.49799e-05	8.52474e-06	4790/2931/3725/4713/10000/840/2353/8503/7186/5601/1329/4696/637/7494/53632/4712/207/208/9377/5293/1345	21
ZNF140	FOXR1		Cellular Processes	Cellular community - eukaryotes	hsa04550	Signaling pathways regulating pluripotency of stem cells	22/354	144/8846	5.314e-08	3.66076e-07	1.78998e-07	5291/5603/4609/207/5290/208/7474/4087/7481/4893/5295/1432/1852/10000/1499/657/8322/2261/7703/2263/79923/3265	22		Human Diseases	Cancer: overview	hsa05208	Chemical carcinogenesis - reactive oxygen species	26/369	226/8846	2.36378e-06	1.68091e-05	9.56572e-06	4790/5728/3725/4713/673/4780/10000/2353/3845/8503/572/291/5601/1329/4696/4712/5747/293/5337/207/208/7422/9377/4233/5293/1345	26
ANKRD37	GALNS		Organismal Systems	Immune system	hsa04660	T cell receptor signaling pathway	20/354	122/8846	6.53798e-08	4.40603e-07	2.15439e-07	5291/5603/207/5290/208/5525/5335/5599/4893/5295/1432/10000/3565/1326/5170/5518/4794/5516/3265/1019	20		Human Diseases	Infectious disease: viral	hsa05160	Hepatitis C	21/369	159/8846	2.53469e-06	1.75399e-05	9.98158e-06	4790/8717/8772/673/10000/3716/3845/8503/1869/1021/572/3458/7186/637/4609/6772/1499/7533/207/208/5293	21
PPIA	SMU1		Environmental Information Processing	Signal transduction	hsa04370	VEGF signaling pathway	14/354	60/8846	6.79789e-08	4.48371e-07	2.19238e-07	5291/5603/207/5290/208/5335/5579/4893/5747/5295/1432/10000/3265/3791	14		Human Diseases	Infectious disease: viral	hsa05170	Human immunodeficiency virus 1 infection	25/369	213/8846	2.57617e-06	1.75399e-05	9.98158e-06	4790/472/8717/3725/8772/10000/2353/598/3845/8503/1072/1111/572/1399/7186/5601/2475/637/811/5747/2782/207/5829/208/5293	25
GRK5	BAG6		Human Diseases	Cancer: overview	hsa05208	Chemical carcinogenesis - reactive oxygen species	28/354	226/8846	8.61593e-08	5.56446e-07	2.72082e-07	6389/5291/5603/207/5290/208/1950/673/1327/6390/5599/405/4893/5747/6416/5295/4717/1432/10000/1349/1956/4217/4719/5170/5728/8644/3265/5337	28		Human Diseases	Drug resistance: antineoplastic	hsa01522	Endocrine resistance	16/369	99/8846	2.88833e-06	1.88625e-05	1.07343e-05	3725/673/10000/2353/3845/8503/1869/572/5601/3480/5469/2475/5747/207/208/5293	16
CASP7	CREB3		Organismal Systems	Aging	hsa04213	Longevity regulating pathway - multiple species	14/354	62/8846	1.05948e-07	6.70284e-07	3.27745e-07	5291/207/5290/208/5566/8660/2475/4893/5295/10000/3170/3066/5562/3265	14		Human Diseases	Cancer: overview	hsa05231	Choline metabolism in cancer	16/369	99/8846	2.88833e-06	1.88625e-05	1.07343e-05	3725/10000/2353/3845/8503/5601/10810/2475/5156/1978/5337/207/208/5159/1606/5293	16
YAP1	PGRMC1		Environmental Information Processing	Signal transduction	hsa04668	TNF signaling pathway	19/354	119/8846	2.15772e-07	1.33779e-06	6.5413e-07	5291/5603/90993/207/840/5290/208/1385/257397/5599/6416/5295/329/1432/10000/10488/7188/1326/4217	19		Cellular Processes	Cell motility	hsa04810	Regulation of actin cytoskeleton	26/369	230/8846	3.28608e-06	2.08705e-05	1.18769e-05	8874/5962/673/10000/3845/8503/1128/1072/624/10451/1399/10398/5156/3682/5747/2261/5499/207/5829/208/324/5159/2260/5501/3827/5293	26
NISCH	GTDC1		Organismal Systems	Nervous system	hsa04728	Dopaminergic synapse	20/354	132/8846	2.497e-07	1.51779e-06	7.42144e-07	5603/90993/207/208/10681/1385/5525/5566/5579/5599/2931/818/1432/10000/10488/1644/2770/5518/2787/5516	20		Human Diseases	Cardiovascular disease	hsa05417	Lipid and atherosclerosis	25/369	216/8846	3.32623e-06	2.08705e-05	1.18769e-05	4790/3725/4780/10000/840/2353/598/3845/5331/8503/818/572/10451/7186/5601/4846/637/7494/5747/19/3717/207/208/3383/5293	25
DNAJB12	TFE3		Human Diseases	Cardiovascular disease	hsa05417	Lipid and atherosclerosis	26/354	216/8846	4.49156e-07	2.67766e-06	1.30928e-06	5291/5603/207/840/5290/208/7189/5335/5599/4893/5747/6416/5295/818/1432/10000/10010/5468/9451/839/7494/4217/5170/335/9641/3265	26		Human Diseases	Infectious disease: viral	hsa05162	Measles	19/369	139/8846	4.58528e-06	2.82171e-05	1.60578e-05	4790/8717/3725/8772/10000/2353/3716/598/8503/1021/572/5601/637/103/6772/207/208/1460/5293	19
STXBP2	MGLL		Human Diseases	Cancer: specific types	hsa05211	Renal cell carcinoma	14/354	70/8846	5.26083e-07	3.07709e-06	1.50459e-06	5291/207/5290/208/673/405/8453/4893/5295/10000/1399/2113/7040/3265	14		Human Diseases	Infectious disease: parasitic	hsa05142	Chagas disease	16/369	103/8846	4.92489e-06	2.97352e-05	1.69217e-05	4790/3725/8772/10000/2353/5331/8503/624/3458/5601/811/3460/207/208/3827/5293	16
TNPO3	FADD		Human Diseases	Infectious disease: parasitic	hsa05142	Chagas disease	17/354	103/8846	5.83468e-07	3.34954e-06	1.63781e-06	5291/5603/207/5290/208/3827/7189/5599/4087/6416/5295/1432/10000/2770/5518/7040/5516	17		Human Diseases	Cancer: specific types	hsa05222	Small cell lung cancer	15/369	93/8846	6.06256e-06	3.59263e-05	2.04449e-05	4790/5728/10000/598/8503/1869/1021/7186/1643/4609/5747/6502/207/208/5293	15
PIK3CA	MAP4K4		Organismal Systems	Nervous system	hsa04725	Cholinergic synapse	18/354	115/8846	6.13295e-07	3.45675e-06	1.69023e-06	5291/90993/207/5290/208/10681/1385/5566/5579/4893/5295/818/10000/10488/1128/2770/2787/3265	18		Environmental Information Processing	Signal transduction	hsa04390	Hippo signaling pathway	20/369	157/8846	7.69318e-06	4.47603e-05	2.54722e-05	7855/332/3398/8321/8313/25937/8325/5584/4609/7471/5499/1499/7533/1453/11186/5590/324/7480/999/5501	20
UGP2	LIF		Human Diseases	Cardiovascular disease	hsa05418	Fluid shear stress and atherosclerosis	20/354	141/8846	7.42978e-07	4.11291e-06	2.01107e-06	5291/5603/207/5290/9181/208/5599/5747/6416/5295/1432/10000/1499/657/4208/4205/5562/4217/5590/3791	20		Human Diseases	Cancer: specific types	hsa05223	Non-small cell lung cancer	13/369	73/8846	8.31751e-06	4.75286e-05	2.70475e-05	673/10000/3845/8503/1869/1021/572/1643/207/11186/208/4233/5293	13
CCND1	WFS1		Environmental Information Processing	Signal transduction	hsa04014	Ras signaling pathway	27/354	238/8846	8.842e-07	4.80881e-06	2.35134e-06	5291/2002/207/5290/208/10681/1950/5335/5566/5579/5599/4893/5295/10000/2324/1956/5921/2113/2261/2263/7074/2114/2255/2787/3265/3791/5337	27		Human Diseases	Infectious disease: viral	hsa05164	Influenza A	21/369	172/8846	8.93984e-06	5.01885e-05	2.85612e-05	4790/8717/8772/10000/3716/3337/8503/1021/3458/291/10898/637/103/3460/6772/293/3717/207/208/3383/5293	21
MAP7	ID3		Human Diseases	Infectious disease: viral	hsa05167	Kaposi sarcoma-associated herpesvirus infection	24/354	196/8846	9.2171e-07	4.92638e-06	2.40883e-06	5291/5603/4609/207/5290/595/208/10681/1385/5335/5599/2475/4893/6416/5295/1432/10000/1499/6772/9641/1021/2787/3265/1019	24		Organismal Systems	Endocrine system	hsa04926	Relaxin signaling pathway	17/369	130/8846	2.63207e-05	0.000145218	8.26403e-05	4790/3725/10488/10000/2353/3845/5331/8503/5601/1386/4846/2782/207/208/7422/5590/5293	17
PLEKHJ1	CAMSAP2		Environmental Information Processing	Signal transduction	hsa04015	Rap1 signaling pathway	25/354	212/8846	1.10778e-06	5.82055e-06	2.84604e-06	5291/5603/207/5290/208/1950/673/5335/5579/4893/5295/1432/10000/1499/2324/1956/1399/2261/2263/2770/7074/2255/3265/5590/3791	25		Human Diseases	Infectious disease: bacterial	hsa05131	Shigellosis	25/369	249/8846	3.98876e-05	0.000216339	0.000123114	4790/2931/472/960/8717/3725/3098/10000/3611/598/5331/8503/5581/2017/1399/7186/5601/2475/10398/375/5747/207/5829/208/5293	25
ARHGEF2	USP9X		Environmental Information Processing	Signal transduction	hsa04066	HIF-1 signaling pathway	17/354	109/8846	1.33022e-06	6.87279e-06	3.36055e-06	5291/207/5290/208/1950/4055/5335/5579/2475/405/8453/5295/818/10000/1956/8569/1978	17		Organismal Systems	Endocrine system	hsa04935	Growth hormone synthesis, secretion and action	16/369	122/8846	4.37703e-05	0.000233441	0.000132847	10488/10000/2353/3845/5331/8503/1399/5601/2475/1386/5747/6772/3717/207/208/5293	16
PMM1	GPR174		Human Diseases	Cancer: overview	hsa05207	Chemical carcinogenesis - receptor activation	25/354	215/8846	1.44017e-06	7.3189e-06	3.57868e-06	5291/4609/90993/207/5290/595/208/1385/1950/5566/5579/2475/405/4893/5295/10000/10488/1956/6195/1978/2770/9641/5465/2255/3265	25		Human Diseases	Neurodegenerative disease	hsa05022	Pathways of neurodegeneration - multiple diseases	39/369	483/8846	5.00659e-05	0.000262641	0.000149463	4790/7855/4713/8772/673/840/7345/6804/598/3845/5331/1128/818/9246/572/291/7186/5601/8321/2475/1329/23435/4696/637/8313/7494/8325/2878/4712/10131/7471/10381/1499/293/1460/324/9377/7480/1345	39
NR1H2	CEP57		Organismal Systems	Endocrine system	hsa04914	Progesterone-mediated oocyte maturation	17/354	111/8846	1.72678e-06	8.58075e-06	4.19568e-06	5291/5603/207/5290/208/673/6790/5566/5599/994/5295/1432/10000/6195/2770/1017/9133	17		Human Diseases	Drug resistance: antineoplastic	hsa01524	Platinum drug resistance	12/369	75/8846	5.62333e-05	0.000290167	0.000165128	472/8772/332/10000/598/8503/672/572/637/207/208/5293	12
ADRA2A	TMEM97		Cellular Processes	Cellular community - eukaryotes	hsa04510	Focal adhesion	24/354	203/8846	1.74383e-06	8.58075e-06	4.19568e-06	5291/2002/207/5290/595/208/1950/673/5579/5599/5747/5295/329/10000/1499/2324/1956/1399/5170/5728/4638/3265/3791/5649	24		Human Diseases	Infectious disease: bacterial	hsa05135	Yersinia infection	17/369	138/8846	5.7197e-05	0.000290167	0.000165128	4790/8874/3725/10000/2353/8503/10451/1399/7186/5601/6195/5747/207/5829/208/5586/5293	17
LAP3	FLT4		Human Diseases	Cancer: overview	hsa05203	Viral carcinogenesis	24/354	205/8846	2.07973e-06	9.9187e-06	4.84989e-06	5291/4791/90993/5290/595/1385/55869/4055/22938/5566/6672/4893/5295/10488/3066/9519/7188/991/8850/1021/1030/1017/3265/1019	24		Human Diseases	Infectious disease: bacterial	hsa05152	Tuberculosis	20/369	180/8846	5.80334e-05	0.000290167	0.000165128	4790/1054/8717/8772/10000/3716/818/572/527/3458/5601/64170/637/3460/6772/5993/3717/207/208/4046	20
GPR125	BRAF		Human Diseases	Cardiovascular disease	hsa05415	Diabetic cardiomyopathy	24/354	205/8846	2.07973e-06	9.9187e-06	4.84989e-06	6389/5291/5603/207/5290/208/1327/6390/5579/5599/4087/2475/5295/818/4717/1432/10000/1349/4719/2673/5728/5465/7040/5590	24		Human Diseases	Immune disease	hsa05321	Inflammatory bowel disease	11/369	65/8846	6.74891e-05	0.000332254	0.000189079	4790/3725/6775/3458/6778/3596/3460/6772/6097/3565/8807	11
PABPC1	HK1		Human Diseases	Endocrine and metabolic disease	hsa04934	Cushing syndrome	20/354	155/8846	3.37349e-06	1.58452e-05	7.74774e-06	90993/595/1385/7474/673/5566/405/7481/4221/818/10488/1499/949/1956/8322/2770/1021/1030/1017/1019	20		Organismal Systems	Aging	hsa04211	Longevity regulating pathway	13/369	90/8846	8.33386e-05	0.000398883	0.000226996	4790/10488/10000/3845/8503/3480/2475/1386/53632/1978/207/208/5293	13
TYRO3	FAM120A		Human Diseases	Cancer: specific types	hsa05219	Bladder cancer	10/354	41/8846	3.42932e-06	1.5867e-05	7.7584e-06	4609/595/1950/673/1613/4893/1956/2261/3265/1019	10		Human Diseases	Infectious disease: bacterial	hsa05100	Bacterial invasion of epithelial cells	12/369	78/8846	8.35161e-05	0.000398883	0.000226996	3611/857/8503/2017/1399/5747/1499/1759/5829/4233/999/5293	12
AKT2	CEBPZ		Organismal Systems	Endocrine system	hsa04917	Prolactin signaling pathway	13/354	71/8846	3.83488e-06	1.74826e-05	8.54835e-06	5291/5603/207/5290/595/208/5599/4893/5295/1432/10000/6772/3265	13		Human Diseases	Cancer: overview	hsa05207	Chemical carcinogenesis - receptor activation	22/369	215/8846	8.74784e-05	0.000411663	0.000234269	4790/3725/10488/332/10000/2353/3845/8503/993/1869/572/2475/1386/6195/4609/7471/1978/3717/207/208/7422/5293	22
DUSP14	SMARCA4		Environmental Information Processing	Signal transduction	hsa04390	Hippo signaling pathway	20/354	157/8846	4.1207e-06	1.85133e-05	9.05233e-06	9113/4609/10413/595/7474/4087/7481/329/7004/1499/657/4771/6788/8322/26524/5518/7040/4092/5516/5590	20		Human Diseases	Cancer: overview	hsa05206	MicroRNAs in cancer	28/369	312/8846	0.000103345	0.000479281	0.000272749	4790/472/960/5962/5728/994/3845/8503/5581/993/1869/1021/672/1399/2475/5156/1786/4609/2261/11186/3066/7422/324/2065/5159/4233/1591/5293	28
KIAA1009	BIRC5		Cellular Processes	Cell growth and death	hsa04210	Apoptosis	18/354	136/8846	7.29861e-06	3.23224e-05	1.58045e-05	1512/5291/207/840/5290/208/5599/4893/5295/329/10000/84823/9451/839/4217/5170/7846/3265	18		Organismal Systems	Immune system	hsa04658	Th1 and Th2 cell differentiation	13/369	92/8846	0.000104999	0.000479996	0.000273156	4790/3725/6775/2353/3716/3458/6778/5601/3596/3460/6772/3717/3565	13
VRK1	GBGT1		Organismal Systems	Immune system	hsa04062	Chemokine signaling pathway	22/354	193/8846	8.62427e-06	3.76552e-05	1.84121e-05	5291/207/2869/5290/208/10681/673/5335/5566/5579/2931/4893/5747/5295/10000/6772/1399/2770/7074/2787/3265/5590	22		Cellular Processes	Cell growth and death	hsa04217	Necroptosis	18/369	159/8846	0.000106503	0.000480012	0.000273165	8717/8772/6775/3716/818/3458/291/6778/7186/5601/5478/10059/3146/637/3460/6772/293/3717	18
MCTS1	PEX11A		Environmental Information Processing	Signal transduction	hsa04371	Apelin signaling pathway	18/354	140/8846	1.1003e-05	4.73739e-05	2.31641e-05	207/595/208/10681/5566/4087/2475/4893/10000/30849/4208/4205/5562/5581/2770/2787/4638/3265	18		Organismal Systems	Immune system	hsa04625	C-type lectin receptor signaling pathway	14/369	105/8846	0.00010916	0.000485154	0.000276091	4790/3725/10000/3845/5971/8503/5601/602/64170/6772/207/208/4046/5293	14
GNB5	CSF3		Organismal Systems	Development and regeneration	hsa04380	Osteoclast differentiation	18/354	142/8846	1.34245e-05	5.7008e-05	2.78749e-05	5291/5603/4791/207/5290/208/1385/7189/5599/5295/1432/10000/5468/6772/29760/7040/2355/695	18		Environmental Information Processing	Signal transduction	hsa04310	Wnt signaling pathway	19/369	174/8846	0.000112115	0.000491462	0.000279681	7855/3725/5331/818/5601/59352/8321/8313/8325/6477/4609/7471/7089/1499/6259/8607/1460/324/7480	19
RNF186	CAB39		Cellular Processes	Cell growth and death	hsa04110	Cell cycle	19/354	158/8846	1.66578e-05	6.97829e-05	3.41213e-05	4609/595/55869/5525/4087/994/3066/4171/991/1021/5518/7040/1030/1017/9133/5516/11200/1874/1019	19		Organismal Systems	Nervous system	hsa04722	Neurotrophin signaling pathway	15/369	120/8846	0.000131578	0.000568987	0.000323798	4790/3725/673/10000/3845/8503/818/4914/572/1399/5601/6195/207/208/5293	15
ERCC3	P4HA2		Organismal Systems	Endocrine system	hsa04912	GnRH signaling pathway	14/354	93/8846	1.74925e-05	7.23022e-05	3.53532e-05	5603/2002/5566/5579/5599/4216/4893/6416/818/1432/10746/1956/3265/5337	14		Organismal Systems	Endocrine system	hsa04920	Adipocytokine signaling pathway	11/369	70/8846	0.000135333	0.00057742	0.000328598	4790/8717/10000/7186/5601/2475/53632/3717/207/208/5106	11
AKT2	CCBL1		Organismal Systems	Immune system	hsa04620	Toll-like receptor signaling pathway	15/354	109/8846	2.64966e-05	0.000108078	5.28464e-05	5291/5603/207/5290/208/7189/5599/51284/6416/5295/1432/10000/6772/1326/9641	15		Organismal Systems	Endocrine system	hsa04917	Prolactin signaling pathway	11/369	71/8846	0.000154271	0.000649561	0.000369652	4790/10000/2353/3845/8503/5601/6772/3717/207/208/5293	11
LHX4	SOX11		Human Diseases	Neurodegenerative disease	hsa05010	Alzheimer disease	33/354	391/8846	3.68885e-05	0.000148082	7.24071e-05	6389/5291/10023/207/840/5290/208/7474/673/1327/6390/8660/5599/2475/7481/4893/5295/4717/10000/1499/1128/30849/1349/9451/7494/8322/4217/4719/6622/7846/5664/143471/3265	33		Environmental Information Processing	Signal transduction	hsa04152	AMPK signaling pathway	15/369	122/8846	0.000158743	0.000651255	0.000370615	10488/51719/10000/8503/2194/3480/2475/53632/1994/1978/3172/207/208/5106/5293	15
GALC	NFE2L2		Human Diseases	Infectious disease: viral	hsa05162	Measles	17/354	139/8846	3.72595e-05	0.000148082	7.24071e-05	5291/207/5290/595/208/7189/5599/51284/5295/10000/6772/9451/9641/1021/1017/3560/1019	17		Organismal Systems	Endocrine system	hsa04919	Thyroid hormone signaling pathway	15/369	122/8846	0.000158743	0.000651255	0.000370615	10000/3845/5331/8503/572/5469/2475/4609/6772/1499/207/3066/208/29079/5293	15
HSD17B11	SEC14L1		Human Diseases	Infectious disease: viral	hsa05170	Human immunodeficiency virus 1 infection	22/354	213/8846	4.087e-05	0.000160376	7.84182e-05	5291/5603/207/5290/208/10681/7189/5335/5579/5599/2475/4893/5747/5295/1432/10000/1399/7188/2770/9133/2787/3265	22		Organismal Systems	Aging	hsa04213	Longevity regulating pathway - multiple species	10/369	62/8846	0.000218102	0.000883452	0.000502754	10000/3845/8503/3480/2475/53632/207/3066/208/5293	10
NADSYN1	HPD		Organismal Systems	Endocrine system	hsa04928	Parathyroid hormone synthesis, secretion and action	15/354	115/8846	5.02793e-05	0.000194832	9.5266e-05	5744/90993/1385/673/5566/5579/11214/10488/9943/1956/4208/4205/2770/6446/5337	15		Human Diseases	Cancer: specific types	hsa05219	Bladder cancer	8/369	41/8846	0.000242157	0.000968629	0.000551226	673/3845/1869/4609/2261/11186/7422/999	8
CCNK	GNB1L		Cellular Processes	Transport and catabolism	hsa04148	Efferocytosis	18/354	157/8846	5.28606e-05	0.000202306	9.89204e-05	5603/840/7376/7301/1385/100133941/558/405/5747/818/1432/5468/1399/1849/2057/10461/7040/6446	18		Human Diseases	Cancer: specific types	hsa05217	Basal cell carcinoma	10/369	63/8846	0.000249812	0.000986912	0.000561631	7855/6469/8321/8313/8325/1643/7471/1499/324/7480	10
CREB1	BTG1		Human Diseases	Infectious disease: bacterial	hsa05131	Shigellosis	24/354	249/8846	5.66826e-05	0.000214288	0.000104779	5291/5603/207/5290/9181/208/7189/5335/257397/5599/2475/2017/2931/5747/5295/1432/10000/30849/55054/1956/1399/7188/5581/10094	24		Cellular Processes	Transport and catabolism	hsa04137	Mitophagy - animal	13/369	105/8846	0.000402361	0.00157019	0.000893561	3725/7030/23770/598/3845/1869/7186/5601/6477/57154/11331/64750/1460	13
CD24	AKT3		Human Diseases	Endocrine and metabolic disease	hsa04936	Alcoholic liver disease	17/354	144/8846	5.87323e-05	0.000219362	0.00010726	5603/207/595/208/7189/257397/5599/6416/1432/10000/1499/34/5562/4217/31/9641/5465	17		Environmental Information Processing	Signal transduction	hsa04068	FoxO signaling pathway	15/369	133/8846	0.000412617	0.00159081	0.000905299	472/5728/673/10000/3845/8503/5601/3480/3276/53632/6502/207/208/5106/5293	15
EGF	ILK		Organismal Systems	Immune system	hsa04625	C-type lectin receptor signaling pathway	14/354	105/8846	7.00095e-05	0.000258369	0.000126333	5291/5603/4791/207/5290/208/5599/4893/5295/1432/10000/6772/9641/3265	14		Organismal Systems	Immune system	hsa04062	Chemokine signaling pathway	19/369	193/8846	0.000431255	0.00164287	0.000934926	4790/2931/673/10000/3845/5331/8503/572/10451/1399/5747/6772/2782/3717/207/5829/208/5590/5293	19
HDAC8	TRAFD1		Human Diseases	Cancer: specific types	hsa05216	Thyroid cancer	8/354	37/8846	8.46851e-05	0.000308852	0.000151017	4609/595/673/4893/1499/5468/7849/3265	8		Cellular Processes	Cellular community - eukaryotes	hsa04520	Adherens junction	12/369	93/8846	0.00045632	0.00171791	0.000977626	7082/3480/10810/10398/1500/57154/1499/64750/1460/2260/4233/999	12
MED7	FKBP8		Organismal Systems	Endocrine system	hsa04922	Glucagon signaling pathway	14/354	107/8846	8.63165e-05	0.000311141	0.000152137	2203/90993/207/208/1385/5566/5255/818/10000/10488/5257/5562/31/5465	14		Environmental Information Processing	Signal transduction	hsa04072	Phospholipase D signaling pathway	16/369	149/8846	0.000466243	0.00173486	0.000987271	10000/3845/5331/8503/3815/2475/5156/375/1759/5337/207/208/5159/4254/1606/5293	16
LEPREL1	MAD2L1BP		Organismal Systems	Immune system	hsa04659	Th17 cell differentiation	14/354	108/8846	9.56428e-05	0.000340796	0.000166637	5603/149233/3119/5335/5599/861/4087/2475/1432/6772/3565/7040/4794/3560	14		Organismal Systems	Endocrine system	hsa04922	Glucagon signaling pathway	13/369	107/8846	0.000484206	0.00178099	0.00101352	10488/10000/5331/818/3276/1386/53632/5261/207/208/5257/5162/5106	13
GPR27	NRIP1		Human Diseases	Infectious disease: bacterial	hsa05135	Yersinia infection	16/354	138/8846	0.000119982	0.000422663	0.000206667	5291/5603/207/5290/208/7189/5335/5599/5747/6416/5295/1432/10000/1399/6195/10094	16		Organismal Systems	Immune system	hsa04659	Th17 cell differentiation	13/369	108/8846	0.000530156	0.00191334	0.00108884	4790/3725/2353/3716/3458/6778/5601/2475/3460/6772/6097/3717/3565	13
WNT5A	MRGPRF		Environmental Information Processing	Signal transduction	hsa04630	JAK-STAT signaling pathway	18/354	168/8846	0.000128173	0.000440217	0.000215251	5291/4609/207/5290/595/208/1950/149233/9063/2475/5295/10000/6772/1956/3565/2057/3265/3560	18		Organismal Systems	Immune system	hsa04664	Fc epsilon RI signaling pathway	10/369	69/8846	0.000532149	0.00191334	0.00108884	10000/3845/8503/10451/5601/3596/207/3565/208/5293	10
NBR1	IL20		Human Diseases	Infectious disease: parasitic	hsa05145	Toxoplasmosis	14/354	111/8846	0.000129071	0.000440217	0.000215251	5603/207/208/7189/3119/5599/345611/329/1432/10000/6772/2770/5170/7040	14		Environmental Information Processing	Signal transduction	hsa04022	cGMP-PKG signaling pathway	17/369	166/8846	0.000544708	0.00193674	0.00110216	10488/10000/5331/5581/624/572/291/1386/10398/4846/3778/5499/293/207/208/5501/3827	17
MAS1L	SMARCA5		Cellular Processes	Cell motility	hsa04810	Regulation of actin cytoskeleton	22/354	230/8846	0.000129225	0.000440217	0.000215251	5291/207/5290/208/1950/673/3827/4893/5747/5295/10000/1730/1128/1956/1399/2261/2263/10094/7074/2255/4638/3265	22		Organismal Systems	Immune system	hsa04657	IL-17 signaling pathway	12/369	95/8846	0.000555535	0.00195353	0.00111171	4790/8717/3725/8772/1440/2353/3458/7186/5601/3596/1994/3565	12
POLR3F	TSN		Organismal Systems	Environmental adaptation	hsa04714	Thermogenesis	22/354	235/8846	0.000176629	0.000590311	0.000288641	6389/5603/90993/1385/1327/788/6390/5566/2475/6598/4893/4717/1432/10488/5468/1349/6009/6195/5562/4217/4719/3265	22		Human Diseases	Endocrine and metabolic disease	hsa04930	Type II diabetes mellitus	8/369	47/8846	0.000640551	0.002228	0.00126791	3098/8503/5581/5601/2475/3767/5590/5293	8
FAF1	TJP1		Human Diseases	Drug resistance: antineoplastic	hsa01524	Platinum drug resistance	11/354	75/8846	0.000177093	0.000590311	0.000288641	5291/207/5290/208/5295/329/10000/4217/538/5170/4292	11		Organismal Systems	Endocrine system	hsa04914	Progesterone-mediated oocyte maturation	13/369	111/8846	0.000690746	0.00237676	0.00135257	673/10000/994/6790/3845/8503/993/5601/3480/6195/207/208/5293	13
ARX	STAT4		Organismal Systems	Endocrine system	hsa04916	Melanogenesis	13/354	101/8846	0.000181967	0.000600103	0.000293429	90993/1385/7474/5566/5579/7481/4893/818/10488/1499/8322/2770/3265	13		Human Diseases	Endocrine and metabolic disease	hsa04934	Cushing syndrome	16/369	155/8846	0.000722192	0.00243472	0.00138555	7855/10488/673/5087/5331/818/1869/1021/8321/1386/8313/8325/7471/1499/324/7480	16
BCL9L	CASP7		Human Diseases	Neurodegenerative disease	hsa05017	Spinocerebellar ataxia	16/354	144/8846	0.000198162	0.000646634	0.000316181	5291/207/5290/208/4976/5579/5599/2475/5295/10000/30849/9519/7494/4217/143471/5649	16		Human Diseases	Cancer: specific types	hsa05216	Thyroid cancer	7/369	37/8846	0.000722807	0.00243472	0.00138555	673/3845/4914/1643/4609/1499/999	7
BRAF	CA2		Organismal Systems	Immune system	hsa04662	B cell receptor signaling pathway	12/354	91/8846	0.00025484	0.000822921	0.000402379	5291/207/5290/208/5579/4893/5295/10000/29760/4794/3265/695	12		Human Diseases	Infectious disease: bacterial	hsa05132	Salmonella infection	22/369	251/8846	0.000782402	0.00260801	0.00148416	4790/8717/3725/8772/10000/840/302/2353/5287/7186/5601/10810/10398/4074/375/4609/10381/1499/207/208/6188/5293	22
LIPT1	EIF4B		Environmental Information Processing	Signal transduction	hsa04024	cAMP signaling pathway	21/354	226/8846	0.000274032	0.000875772	0.000428221	5291/90993/207/5290/208/1385/673/5566/5599/5295/818/10000/10488/1128/5727/56670/2770/7074/5465/478/5337	21		Organismal Systems	Development and regeneration	hsa04380	Osteoclast differentiation	15/369	142/8846	0.000827256	0.00272909	0.00155307	4790/3725/10000/2353/3716/5971/8503/3458/7186/5601/3460/6772/207/208/5293	15
MCOLN1	SNW1		Metabolism	Global and overview maps	hsa01240	Biosynthesis of cofactors	16/354	153/8846	0.000397267	0.00125666	0.000614462	5805/80347/7360/5372/55191/51601/4144/790/79001/50808/29968/205/23057/4351/57026/80025	16		Human Diseases	Cancer: overview	hsa05203	Viral carcinogenesis	19/369	205/8846	0.000907273	0.00296253	0.00168591	4790/8717/3725/10488/22938/3716/3845/8503/1111/1021/572/7186/1386/79885/7533/6502/5829/3066/5293	19
ZFP28	ADGRE5		Organismal Systems	Endocrine system	hsa04915	Estrogen signaling pathway	15/354	139/8846	0.000428529	0.00134186	0.00065612	5291/90993/207/5290/208/1385/5566/4893/5295/10000/10488/1956/2770/8202/3265	15		Organismal Systems	Nervous system	hsa04725	Cholinergic synapse	13/369	115/8846	0.000967024	0.00309778	0.00176288	10488/10000/2353/3845/5331/8503/1128/818/2782/3717/207/208/5293	13
ZBTB49	UCHL1		Cellular Processes	Cellular community - eukaryotes	hsa04530	Tight junction	17/354	170/8846	0.000446948	0.00138554	0.000677479	595/9181/5566/5599/861/2017/4771/5562/5581/4217/10094/7074/5518/7846/5516/5590/1019	17		Organismal Systems	Endocrine system	hsa04916	Melanogenesis	12/369	101/8846	0.000968057	0.00309778	0.00176288	7855/10488/3845/5331/818/3815/8321/8325/7471/1499/4254/7480	12
UMODL1	LRP4		Human Diseases	Endocrine and metabolic disease	hsa04930	Type II diabetes mellitus	8/354	47/8846	0.000486361	0.00149279	0.000729922	5291/5290/8660/5599/2475/5295/5581/5590	8		Environmental Information Processing	Signal transduction	hsa04024	cAMP signaling pathway	20/369	226/8846	0.0011927	0.00377884	0.00215046	4790/3725/10488/673/10000/2353/8503/1128/818/572/10451/5601/10398/5499/139760/5337/207/208/5501/5293	20
LTBR	STX1A		Organismal Systems	Endocrine system	hsa04923	Regulation of lipolysis in adipocytes	9/354	59/8846	0.000508044	0.00153622	0.000751155	5291/207/5290/208/5566/8660/5295/10000/2770	9		Human Diseases	Infectious disease: parasitic	hsa05140	Leishmaniasis	10/369	77/8846	0.00127734	0.00400734	0.0022805	4790/3725/2353/3716/3458/3460/6772/2002/3717/3565	10
KNG1	ANXA2		Organismal Systems	Immune system	hsa04666	Fc gamma R-mediated phagocytosis	12/354	98/8846	0.00051042	0.00153622	0.000751155	5291/207/5290/208/5335/5579/5295/10000/1399/5581/10094/5337	12		Genetic Information Processing	Replication and repair	hsa03440	Homologous recombination	7/369	41/8846	0.00136756	0.00424872	0.00241785	472/57804/675/672/11073/51720/5932	7
XRCC4	RFNG		Organismal Systems	Sensory system	hsa04750	Inflammatory mediator regulation of TRP channels	12/354	99/8846	0.000560374	0.00167035	0.000816739	5291/5603/5290/3827/5335/5566/5579/5599/5295/818/1432/5581	12		Organismal Systems	Endocrine system	hsa04929	GnRH secretion	9/369	65/8846	0.00140023	0.00430841	0.00245182	10000/3845/5331/8503/3767/207/208/57657/5293	9
ARHGEF2	CDC25B		Organismal Systems	Excretory system	hsa04960	Aldosterone-regulated sodium reabsorption	7/354	38/8846	0.000668317	0.00197313	0.000964788	5291/5290/5579/5295/5170/6446/478	7		Organismal Systems	Immune system	hsa04660	T cell receptor signaling pathway	13/369	122/8846	0.00167204	0.00509575	0.00289989	4790/3725/10000/2353/3845/8503/3458/10451/5601/207/3565/208/5293	13
GABPB2	FOS		Environmental Information Processing	Signal transduction	hsa04392	Hippo signaling pathway - multiple species	6/354	29/8846	0.000855412	0.00250168	0.00122323	9113/10413/7004/4771/6788/26524	6		Cellular Processes	Cell growth and death	hsa04215	Apoptosis - multiple species	6/369	32/8846	0.00182362	0.00550527	0.00313293	8772/332/840/598/5601/637	6
EIF2B3	ARID5B		Environmental Information Processing	Signal transduction	hsa04072	Phospholipase D signaling pathway	15/354	149/8846	0.000893127	0.00256567	0.00125452	5291/207/5290/208/1950/5335/2475/8527/4893/5295/10000/1956/6009/3265/5337	15		Organismal Systems	Immune system	hsa04620	Toll-like receptor signaling pathway	12/369	109/8846	0.00188788	0.00564601	0.00321302	4790/3725/8772/10000/2353/3716/8503/5601/6772/207/208/5293	12
TRAF6	PIK3C2B		Human Diseases	Neurodegenerative disease	hsa05022	Pathways of neurodegeneration - multiple diseases	34/354	483/8846	0.000893847	0.00256567	0.00125452	6389/23435/10023/5603/840/7474/673/1327/6390/5335/5579/5599/2475/9246/7481/4893/818/4717/1432/1499/10010/1128/30849/1349/9451/7494/8322/4217/4719/6622/7846/5664/143471/3265	34		Human Diseases	Substance dependence	hsa05031	Amphetamine addiction	9/369	69/8846	0.00214458	0.00635431	0.0036161	3725/10488/6804/2353/818/1386/5499/3066/5501	9
OPA1	JAK1		Organismal Systems	Digestive system	hsa04973	Carbohydrate digestion and absorption	8/354	52/8846	0.000977984	0.00278142	0.00136002	5291/207/5290/208/5579/5295/10000/478	8		Human Diseases	Infectious disease: parasitic	hsa05145	Toxoplasmosis	12/369	111/8846	0.00220525	0.00647413	0.00368429	4790/10000/3716/598/572/3458/5601/3460/6772/3717/207/208	12
MYC	ZNF273		Metabolism	Carbohydrate metabolism	hsa00020	Citrate cycle (TCA cycle)	6/354	30/8846	0.00103376	0.00291331	0.0014245	6389/3418/6390/3420/4190/1431	6		Organismal Systems	Immune system	hsa04611	Platelet activation	13/369	126/8846	0.00223767	0.0065096	0.00370447	10000/5331/8503/4846/6915/5584/5499/207/2243/208/5590/5501/5293	13
AXL	DNAJB1		Organismal Systems	Endocrine system	hsa04929	GnRH secretion	9/354	65/8846	0.00104675	0.00292336	0.00142942	5291/207/5290/208/5579/4893/5295/10000/3265	9		Cellular Processes	Cell growth and death	hsa04110	Cell cycle	15/369	158/8846	0.00243064	0.00700724	0.00398767	472/9587/994/993/1869/1111/1021/9212/4172/2810/4609/7533/6502/3066/8318	15
MAT2A	RAD23B		Organismal Systems	Circulatory system	hsa04261	Adrenergic signaling in cardiomyocytes	15/354	154/8846	0.0012532	0.00346868	0.00169606	5603/90993/207/208/1385/5525/5566/818/1432/10000/10488/2770/5518/478/5516	15		Organismal Systems	Immune system	hsa04666	Fc gamma R-mediated phagocytosis	11/369	98/8846	0.00247215	0.00706329	0.00401957	10000/8503/1072/5581/10451/1399/10810/5337/207/208/5293	11
NSFL1C	MSRB2		Organismal Systems	Immune system	hsa04611	Platelet activation	13/354	126/8846	0.00154849	0.00424808	0.00207716	5291/5603/207/5290/208/5566/5295/1432/10000/2770/4638/695/5590	13		Organismal Systems	Sensory system	hsa04750	Inflammatory mediator regulation of TRP channels	11/369	99/8846	0.00268005	0.00758953	0.00431904	5331/8503/5581/818/624/4914/5601/5499/5501/3827/5293	11
ZNF232	BCL2L1		Organismal Systems	Endocrine system	hsa04920	Adipocytokine signaling pathway	9/354	70/8846	0.00178711	0.00485968	0.00237621	207/208/8660/5599/2475/10000/5562/5465/4794	9		Human Diseases	Cancer: overview	hsa05202	Transcriptional misregulation in cancer	17/369	193/8846	0.00286414	0.00803969	0.00457522	4790/472/7030/598/5087/4914/3398/3480/5546/2322/2119/1643/4609/5747/3066/4233/7490	17
SLC2A4RG	MBD6		Human Diseases	Infectious disease: bacterial	hsa05132	Salmonella infection	20/354	251/8846	0.00255574	0.0068894	0.00336867	5291/5603/4609/5286/207/840/5290/208/7189/257397/5599/6416/329/1432/10000/1499/8655/10094/7846/3265	20		Organismal Systems	Nervous system	hsa04728	Dopaminergic synapse	13/369	132/8846	0.00337344	0.00938697	0.00534193	2931/10488/10000/2353/5331/818/5601/1386/5499/2782/207/208/5501	13
PDHX	CAV1		Environmental Information Processing	Signal transduction	hsa04022	cGMP-PKG signaling pathway	15/354	166/8846	0.00263903	0.00705259	0.00344847	90993/207/150/208/1385/3827/8660/10000/10488/4208/4205/5581/2770/478/4638	15		Cellular Processes	Cell growth and death	hsa04115	p53 signaling pathway	9/369	75/8846	0.00381839	0.0105335	0.00599438	472/5728/598/1111/1021/637/2810/6477/1643	9
PGBD1	TTR		Organismal Systems	Development and regeneration	hsa04360	Axon guidance	16/354	184/8846	0.00284619	0.00754118	0.00368737	5291/5290/7474/23380/5335/4893/5747/5295/818/5727/285220/5921/2770/5170/3265/5590	16		Organismal Systems	Development and regeneration	hsa04360	Axon guidance	16/369	184/8846	0.00427239	0.0116852	0.00664979	6469/3611/3845/8503/1072/818/10398/29984/5747/2042/6259/5590/5361/5921/4233/5293	16
RRP1B	CPE		Organismal Systems	Endocrine system	hsa04918	Thyroid hormone synthesis	9/354	75/8846	0.0028975	0.00761207	0.00372203	90993/433/1385/5566/5579/10488/478/7849/213	9		Organismal Systems	Immune system	hsa04662	B cell receptor signaling pathway	10/369	91/8846	0.00447044	0.0121232	0.00689907	4790/3725/10000/2353/3845/8503/10451/207/208/5293	10
ZBTB26	AURKA		Environmental Information Processing	Signal transduction	hsa04064	NF-kappa B signaling pathway	11/354	105/8846	0.00309531	0.00806341	0.00394272	4050/4791/4055/7189/5335/5579/257397/329/7188/29760/695	11		Environmental Information Processing	Signal transduction	hsa04020	Calcium signaling pathway	20/369	254/8846	0.00468164	0.0125893	0.0071643	2324/5331/1128/818/624/4914/291/4846/5156/3791/6915/2261/5261/293/7422/2065/5257/5159/2260/4233	20
KCNK15	PFDN2		Metabolism	Amino acid metabolism	hsa00250	Alanine, aspartate and glutamate metabolism	6/354	37/8846	0.00319764	0.00826058	0.00403913	2746/790/5471/2806/2673/80150	6		Genetic Information Processing	Folding, sorting and degradation	hsa04141	Protein processing in endoplasmic reticulum	15/369	170/8846	0.00487689	0.013005	0.0074009	7466/4780/3337/5887/10273/10113/7186/5601/3300/10427/7494/9601/811/51128/9709	15
PPP2R5A	SNX13		Human Diseases	Cancer: overview	hsa05206	MicroRNAs in cancer	23/354	312/8846	0.00340882	0.00873334	0.00427029	2065/5291/4609/5290/595/5335/5579/8660/3925/2475/994/4893/5295/1956/3066/1399/7078/5581/2261/5728/1021/6768/3265	23		Human Diseases	Infectious disease: bacterial	hsa05110	Vibrio cholerae infection	7/369	51/8846	0.00492944	0.0130365	0.00741881	7082/527/9296/11015/51382/375/9601	7
RAD9A	PBX1		Human Diseases	Infectious disease: parasitic	hsa05140	Leishmaniasis	9/354	77/8846	0.00347061	0.00881877	0.00431206	5603/2002/7189/3119/5579/1432/6772/3565/7040	9		Organismal Systems	Digestive system	hsa04973	Carbohydrate digestion and absorption	7/369	52/8846	0.00549737	0.0144193	0.00820574	3098/10000/5331/8503/207/208/5293	7
PAX5	STUB1		Human Diseases	Cancer: overview	hsa05202	Transcriptional misregulation in cancer	16/354	193/8846	0.00455883	0.0114897	0.00561807	4609/5079/861/4221/5747/329/4149/5468/1050/3066/4208/8464/7490/1655/7849/3560	16		Metabolism	Lipid metabolism	hsa00100	Steroid biosynthesis	4/369	20/8846	0.00848652	0.0220788	0.0125646	50814/7108/1595/1591	4
IL23R	KRAS		Genetic Information Processing	Chromosome	hsa03083	Polycomb repressive complex	9/354	83/8846	0.00573668	0.0143417	0.00701259	114785/5252/4149/3066/10600/7703/10138/8535/91133	9		Human Diseases	Infectious disease: bacterial	hsa05120	Epithelial cell signaling in Helicobacter pylori infection	8/369	71/8846	0.00910885	0.0235067	0.0133772	4790/3725/7082/527/5601/9296/51382/4233	8
HLA-DQB1	LRRC18		Human Diseases	Substance dependence	hsa05031	Amphetamine addiction	8/354	69/8846	0.00603309	0.0149621	0.00731592	90993/1385/5566/5579/818/10488/3066/1644	8		Cellular Processes	Transport and catabolism	hsa04140	Autophagy - animal	14/369	169/8846	0.010972	0.0280884	0.0159845	5728/10000/598/3845/8503/89849/572/5601/3480/2475/3146/207/208/5293	14
ATF3	PRCP		Metabolism	Global and overview maps	hsa01200	Carbon metabolism	11/354	116/8846	0.00661803	0.0161542	0.00789885	6389/2203/3418/6390/83440/2746/3420/2806/29968/4190/1431	11		Organismal Systems	Endocrine system	hsa04915	Estrogen signaling pathway	12/369	139/8846	0.0131896	0.0334973	0.0190626	3725/10488/10000/2353/3845/5331/8503/1386/4846/207/208/5293	12
AKT2	RELB		Organismal Systems	Immune system	hsa04670	Leukocyte transendothelial migration	11/354	116/8846	0.00661803	0.0161542	0.00789885	5291/5603/5290/5335/5579/4267/5747/5295/1432/1499/2770	11		Environmental Information Processing	Signal transduction	hsa04371	Apelin signaling pathway	12/369	140/8846	0.0139034	0.0350323	0.0199361	10000/3845/5331/5581/2475/4846/53632/6194/2782/207/208/999	12
COX4I1	MBOAT7		Organismal Systems	Nervous system	hsa04730	Long-term depression	7/354	60/8846	0.00964949	0.0233332	0.0114091	673/5579/4893/2770/5518/5516/3265	7		Human Diseases	Immune disease	hsa05323	Rheumatoid arthritis	9/369	94/8846	0.0162402	0.0406004	0.0231048	3725/2353/527/3458/9296/7010/51382/7422/3383	9
NPEPL1	HADHA		Cellular Processes	Cell growth and death	hsa04114	Oocyte meiosis	12/354	139/8846	0.00970964	0.0233332	0.0114091	5603/5525/6790/5566/818/1432/6195/991/5518/1017/9133/5516	12		Human Diseases	Neurodegenerative disease	hsa05017	Spinocerebellar ataxia	12/369	144/8846	0.0170571	0.0423122	0.024079	10000/5331/8503/291/7186/5601/2475/7494/293/207/208/5293	12
AURKA	PLCB3		Environmental Information Processing	Signal transduction	hsa04350	TGF-beta signaling pathway	10/354	108/8846	0.0110553	0.0260492	0.0127371	4609/4087/657/3066/5518/7040/1030/4092/5516/1874	10		Metabolism	Global and overview maps	hsa01250	Biosynthesis of nucleotide sugars	5/369	37/8846	0.017861	0.0439654	0.0250198	2582/3098/23483/5236/7360	5
STK36	FERMT1		Cellular Processes	Cellular community - eukaryotes	hsa04540	Gap junction	9/354	92/8846	0.0110919	0.0260492	0.0127371	1950/5566/5579/4893/10746/1956/2770/7846/3265	9		Human Diseases	Neurodegenerative disease	hsa05012	Parkinson disease	19/369	271/8846	0.0184671	0.0451104	0.0256714	4713/4780/7345/598/818/9246/4891/291/5601/1329/4696/25800/7494/4712/10131/10381/293/9377/1345	19
CDK16	SALL4		Organismal Systems	Immune system	hsa04658	Th1 and Th2 cell differentiation	9/354	92/8846	0.0110919	0.0260492	0.0127371	5603/3119/5335/5599/1432/6772/3565/4794/3560	9		Organismal Systems	Environmental adaptation	hsa04714	Thermogenesis	17/369	235/8846	0.0190774	0.0462483	0.026319	4713/10488/11343/6597/3845/1376/2475/1386/1329/4696/6195/53632/4712/6194/2260/9377/1345	17
HSD17B7	CPT2		Human Diseases	Infectious disease: bacterial	hsa05100	Bacterial invasion of epithelial cells	8/354	78/8846	0.012418	0.0289441	0.0141527	5291/5290/2017/5747/5295/1499/1399/10094	8		Organismal Systems	Nervous system	hsa04720	Long-term potentiation	7/369	67/8846	0.0210375	0.0506165	0.0288048	673/3845/5331/818/6195/5499/5501	7
NPTN	GALC		Human Diseases	Substance dependence	hsa05030	Cocaine addiction	6/354	49/8846	0.0128828	0.0298035	0.0145728	90993/1385/5566/10488/1644/2770	6		Organismal Systems	Immune system	hsa04640	Hematopoietic cell lineage	9/369	99/8846	0.0220745	0.0527152	0.0299991	960/1440/3815/2057/2322/7037/3590/3565/4254	9
CLK2	DACH2		Human Diseases	Infectious disease: bacterial	hsa05152	Tuberculosis	14/354	180/8846	0.0131326	0.0301563	0.0147453	5603/207/208/1385/7189/3119/5599/818/1432/10000/6772/3656/7040/11151	14		Human Diseases	Infectious disease: bacterial	hsa05130	Pathogenic Escherichia coli infection	15/369	203/8846	0.0225674	0.053493	0.0304417	4790/8717/3725/8772/7082/840/2353/2017/7186/5601/10810/375/10427/10381/6188	15
STRN4	YME1L1		Environmental Information Processing	Signal transduction	hsa04020	Calcium signaling pathway	18/354	254/8846	0.0132995	0.0303151	0.014823	2065/1950/57192/5335/5566/5579/2066/5255/818/1128/2324/1956/5257/2261/2263/2255/4638/3791	18		Organismal Systems	Endocrine system	hsa04911	Insulin secretion	8/369	86/8846	0.0266001	0.0625884	0.0356177	10488/6804/5331/818/1386/3767/3778/139760	8
SLC25A20	PIK3R3		Metabolism	Global and overview maps	hsa01250	Biosynthesis of nucleotide sugars	5/354	37/8846	0.015168	0.0343218	0.0167821	7360/5372/5236/2673/4351	5		Organismal Systems	Excretory system	hsa04966	Collecting duct acid secretion	4/369	28/8846	0.0276251	0.0645258	0.0367203	760/527/9296/51382	4
TIMM17B	CHRM1		Human Diseases	Neurodegenerative disease	hsa05020	Prion disease	19/354	278/8846	0.0158809	0.0356745	0.0174436	6389/5291/5603/90993/5290/1385/1327/6390/5566/5599/5295/4717/1432/10488/1349/9451/4719/7846/143471	19		Organismal Systems	Immune system	hsa04613	Neutrophil extracellular trap formation	14/369	192/8846	0.0298093	0.0688549	0.0391839	4790/10000/5331/8503/291/2475/3146/79885/293/207/3066/2243/208/5293	14
SRGAP2	CYB5B		Environmental Information Processing	Signal transduction	hsa04070	Phosphatidylinositol signaling system	9/354	98/8846	0.0163255	0.0361493	0.0176757	5291/5286/5290/5335/5579/8527/5295/3612/5728	9		Organismal Systems	Immune system	hsa04622	RIG-I-like receptor signaling pathway	7/369	72/8846	0.0299088	0.0688549	0.0391839	4790/8717/8772/7186/5601/103/54941	7
SDHB	SPR		Organismal Systems	Endocrine system	hsa04925	Aldosterone synthesis and secretion	9/354	98/8846	0.0163255	0.0361493	0.0176757	90993/1385/5566/5579/818/10488/949/5581/478	9		Metabolism	Global and overview maps	hsa01212	Fatty acid metabolism	6/369	57/8846	0.0306283	0.0700074	0.0398398	3030/1376/2194/9415/35/51495	6
ZPBP2	CFL1		Metabolism	Metabolism of cofactors and vitamins	hsa00760	Nicotinate and nicotinamide metabolism	5/354	38/8846	0.0169098	0.0370662	0.0181241	55191/22933/51547/23057/5167	5		Environmental Information Processing	Signal transduction	hsa04064	NF-kappa B signaling pathway	9/369	105/8846	0.0308969	0.0701206	0.0399041	4790/472/115650/8717/598/5971/7186/1460/3383	9
GPR65	PAPOLA		Metabolism	Amino acid metabolism	hsa00270	Cysteine and methionine metabolism	6/354	52/8846	0.0169787	0.0370662	0.0181241	875/4144/23743/2806/29968/4190	6		Organismal Systems	Endocrine system	hsa04923	Regulation of lipolysis in adipocytes	6/369	59/8846	0.0355084	0.0800189	0.0455371	11343/10000/8503/207/208/5293	6
BAG3	PRKCE		Organismal Systems	Nervous system	hsa04720	Long-term potentiation	7/354	67/8846	0.0171504	0.0371793	0.0181793	673/5566/5579/4893/818/6195/3265	7		Environmental Information Processing	Signal transduction	hsa04350	TGF-beta signaling pathway	9/369	108/8846	0.0361214	0.0808311	0.0459993	3399/3458/3398/3400/4609/57154/64750/7037/3066	9
PLCG1	CDC42SE1		Human Diseases	Infectious disease: viral	hsa05164	Influenza A	13/354	172/8846	0.0204575	0.043887	0.0214592	5291/207/5290/208/3119/5579/51284/5295/10000/6772/9641/1021/1019	13		Human Diseases	Infectious disease: viral	hsa05171	Coronavirus disease - COVID-19	16/369	238/8846	0.0405067	0.0900148	0.0512255	4790/3725/1440/2353/3716/8503/6203/5601/6208/103/6194/6772/6129/2243/6188/5293	16
PPIB	CDC25A		Organismal Systems	Endocrine system	hsa04921	Oxytocin signaling pathway	12/354	154/8846	0.0205278	0.043887	0.0214592	2002/595/5566/5579/4893/818/1956/4208/5562/2770/4638/3265	12		Metabolism	Carbohydrate metabolism	hsa00052	Galactose metabolism	4/369	32/8846	0.0426366	0.0940945	0.0535472	2582/3098/5236/7360	4
SNW1	MGAT1		Organismal Systems	Immune system	hsa04613	Neutrophil extracellular trap formation	14/354	192/8846	0.0218554	0.0464053	0.0226906	5291/5603/207/5290/208/55869/5335/5579/2475/51284/5295/1432/10000/3066	14		Organismal Systems	Nervous system	hsa04721	Synaptic vesicle cycle	7/369	79/8846	0.0461112	0.101066	0.0575143	6804/527/9296/51382/1759/6857/1173	7
VARS	FIGF		Environmental Information Processing	Signal transduction	hsa04310	Wnt signaling pathway	13/354	174/8846	0.0222717	0.0469675	0.0229654	10023/4609/595/7474/5566/5579/5599/7481/818/1499/80319/8322/51701	13		Metabolism	Metabolism of cofactors and vitamins	hsa00785	Lipoic acid metabolism	3/369	20/8846	0.0484797	0.105534	0.0600573	593/11019/5162	3
PRKACA	CAMK2G		Human Diseases	Infectious disease: bacterial	hsa05120	Epithelial cell signaling in Helicobacter pylori infection	7/354	71/8846	0.0229233	0.048015	0.0234776	5603/5335/5599/6416/1432/1956/51382	7
PRKCB	E2F1		Human Diseases	Neurodegenerative disease	hsa05012	Parkinson disease	18/354	271/8846	0.0240569	0.0499056	0.024402	6389/1327/6390/5335/5566/5599/9246/818/4717/1349/9451/7494/4217/4719/2770/6622/7846/143471	18		Common pathways between CRC and LIHC were marked in red
KIAA0907	ATP5B		Metabolism	Amino acid metabolism	hsa00360	Phenylalanine metabolism	3/354	16/8846	0.0241479	0.0499056	0.024402	1644/2806/8639	3
CRABP2	ATG16L2		Human Diseases	Neurodegenerative disease	hsa05016	Huntington disease	20/354	311/8846	0.0245093	0.050317	0.0246032	6389/90993/1385/1327/6390/5440/5599/2475/4717/10488/5468/30849/1349/3066/9519/4217/4719/161/7846/143471	20
SLC25A15	EVL		Metabolism	Global and overview maps	hsa01230	Biosynthesis of amino acids	7/354	75/8846	0.0299158	0.0606136	0.0296379	875/3418/4144/3420/2806/29968/1431	7
IRS2	FOXJ2		Cellular Processes	Cell growth and death	hsa04115	p53 signaling pathway	7/354	75/8846	0.0299158	0.0606136	0.0296379	595/5728/1021/1017/9133/11200/1019	7
KARS	IKZF5		Organismal Systems	Excretory system	hsa04962	Vasopressin-regulated water reabsorption	5/354	44/8846	0.0301522	0.060696	0.0296782	90993/1385/5566/10488/8655	5
SP140L	STK33		Organismal Systems	Immune system	hsa04657	IL-17 signaling pathway	8/354	95/8846	0.0360702	0.0721405	0.0352741	5603/7189/257397/5599/1432/7188/3565/9641	8
PGM1	PRDX1		Cellular Processes	Transport and catabolism	hsa04136	Autophagy - other	4/354	32/8846	0.0374747	0.0739946	0.0361807	2475/30849/55054/5516	4
ADPGK	ZMYND11		Cellular Processes	Cell growth and death	hsa04215	Apoptosis - multiple species	4/354	32/8846	0.0374747	0.0739946	0.0361807	840/5599/329/57448	4
RFX6	TGDS		Human Diseases	Substance dependence	hsa05034	Alcoholism	13/354	188/8846	0.0384796	0.0754979	0.0369158	90993/10681/1385/55869/673/5566/4893/10488/3066/1644/2770/2787/3265	13
PIAS2	MED21		Organismal Systems	Nervous system	hsa04726	Serotonergic synapse	9/354	115/8846	0.040668	0.0792898	0.0387699	10681/673/5566/5579/4893/1644/2770/2787/3265	9
MAPKAP1	C19ORF6		Metabolism	Global and overview maps	hsa01210	2-Oxocarboxylic acid metabolism	4/354	33/8846	0.0413465	0.0801089	0.0391704	3418/3420/2806/1431	4
NCL	ZNF281		Genetic Information Processing	Information processing in viruses	hsa03250	Viral life cycle - HIV-1	6/354	64/8846	0.0421122	0.0810856	0.039648	5478/23534/6598/8850/10955/6829	6
BRAF	BDKRB2		Metabolism	Lipid metabolism	hsa00100	Steroid biosynthesis	3/354	20/8846	0.0437203	0.0836623	0.0409079	51478/1595/10682	3
ZFP1	BRCA2		Human Diseases	Immune disease	hsa05321	Inflammatory bowel disease	6/354	65/8846	0.0449011	0.0853948	0.041755	149233/3119/4087/6772/3565/7040	6
TESK1	TERF1		Organismal Systems	Environmental adaptation	hsa04710	Circadian rhythm	4/354	34/8846	0.0454364	0.0858859	0.0419951	1385/1407/4783/5562	4
CD99	CHEK1		Metabolism	Carbohydrate metabolism	hsa00520	Amino sugar and nucleotide sugar metabolism	5/354	50/8846	0.04855	0.0912152	0.044601	7360/5372/5236/2673/4351	5
SIRT2	CDK6		Metabolism	Metabolism of cofactors and vitamins	hsa00770	Pantothenate and CoA biosynthesis	3/354	21/8846	0.0495421	0.0925184	0.0452382	80347/5167/80025	3
POLR2K	FGFR1OP
PHF1	HIST1H2BD
TAB3	CXADR
STMN1	BRCA1
HMGN5	EXT1
MAPK8	CYB561
RUNX1	KIT
PLSCR3	NTRK1
EPN2	CTSL2
SMAD2	IMPA2
ZNF22	UBE2L6
RETSAT	PGM1
MTOR	SLC11A2
ADPGK	BAD
UBE2L6	EPOR
ARNT	STK38
GNB1L	ATP6V0C
CTTN	JAK1
THRAP3	AFF4
CYP51A1	PFAS
EXT1	RPS9
MECOM	GMEB1
GSK3A	DOK4
SLC30A10	IFNG
CUL2	JUN
WNT11	RPP38
SOX3	VAV3
CDC25B	GPR55
HOXA6	YTHDF2
BHMT2	TSLP
GPR26	SLC25A4
HMGB3	FASN
ERBB4	CTTN
SRSF2	PREB
GLUD1	CRKL
P4HA2	SCAP
CD58	NR2F1
ACADSB	STAT6
AKAP13	LHX4
SMARCB1	TRAF2
YES1	BAZ1B
IRGM	MRGPRF
RSPH1	CEBPG
MTOR	MAPK9
SLC22A5	ID2
DAPK3	IL13
SP100	ORMDL3
PTP4A1	IGF1R
MAP3K4	LGR6
DGKD	RNASE4
PFAS	GGCT
NMI	NNT
ARAP1	TMEM109
IFRD2	CPSF4
CCRL2	GATA2
MEN1	DNTTIP2
C1ORF106	CDX2
NRAS	ID4
RHOBTB1	AMIGO3
PHKA1	FZD1
PTK2	GPR65
TLR7	CREG1
MAP2K4	MED1
PTK2	PRCC
SGK3	WASF3
PIK3R1	ADNP2
BIRC2	AURKB
RAB21	GPR153
PCDH15	PRMT1
MAX	CDA
CAMK2G	LANCL1
ZNF546	RPS14
SMARCA5	MTOR
GPR141	PDCD2
TRIM2	HOXC9
NDUFC1	PPIA
MAPK14	PARG
CRAT	CASP7
VCAN	ALMS1
DUSP9	EAPP
TEAD4	RUVBL2
AKT3	MCM3
CREB3	ARFIP2
HAL	DNAJB2
CTNNB1	SMG7
BMPR1A	ABCA3
PIK3CB	CLIC4
KLF10	BCL3
LONRF2	DNAJC12
CXXC4	ZNHIT3
IMPA1	ATF2
ZNF597	BAG6
TANK	KCTD2
PPARG	MYL9
CAD	DLC1
DNAJC15	DERA
DIAPH2	KIF20A
SCARB1	ICMT
NF2	DNM1L
IKBKAP	PCBD1
FBP1	ATP6V1F
GPR137	NOS3
FOXA2	COX5B
CHRM1	TOPBP1
SRRT	GGPS1
PIK3R4	KCNJ11
PDE12	TARDBP
TADA2A	NPM1
IDH3B	MSX1
MAP3K2	XPNPEP3
COX7B	PSMD5
DNAJB2	NDUFA3
EPB41L4A-AS1	JPT2
OXSR1	KIAA1009
CDX1	RHOD
PRCP	ZNF559
ZNF219	PON3
FLT4	TIMM17B
PPAT	NT5C2
ATG16L1	KDELR3
STAT1	ZNF273
EGFR	POLR2I
CEBPA	PDGFRA
HDAC2	HMGB1
SSBP4	SLC39A6
NRIP1	TEK
LMNB2	CLK3
MCM2	DNMT1
ELF3	BCKDHA
PTPN22	SEC16A
CRKL	METAP2
LRP10	CARD9
UBL5	M6PR
PHKB	TDRD3
PIK3R1	BID
C12ORF51	FLT3
PTCH1	GPC1
MEF2C	TNPO3
RHEB	ITGAE
SULT1A1	ATP6V1D
EPHA6	GATA6
STK3	UIMC1
DDC	AXIN2
EIF2AK3	HARS
BRAF	ZNF792
CASP6	SFN
PCBD1	SLC29A2
E2F8	GSTZ1
BUD31	ERLIN1
STK3	RPS6KA1
USP16	ETV5
TIMP3	KDR
G3BP2	WWTR1
CRY1	SIRT5
ACADM	PPP1R14B
ATP6V1D	KCNMA1
NFIL3	NPEPL1
S100A6	PARG
MFAP3	CASD1
IRAK2	ARF1
TBPL1	QRSL1
TRAF5	SEC24B
ETNK1	TBX2
DEK	TBXA2R
RPS6KA1	ATF3
VKORC1	BRAF
LRP4	HYAL2
SPA17	BAZ1B
GOT2	XBP1
EIF4B	FADS2
MKNK1	PRKAG3
MEF2A	INPP1
CDC20	CTNND1
BRAF	DHX8
EXOSC4	RALBP1
PAPOLA	TESK1
SIRT7	TSPAN6
MYCBP2	PLOD3
AK3	FZD8
PRKAA1	TMEM50A
PRKCE	GPX3
PLAUR	PDIA4
IL4	TXNL4B
SLC7A5	ZKSCAN2
BRAF	USP47
PSAT1	PRPF4B
SUCNR1	ADI1
SATB2	ATMIN
RASA1	KIAA0196
AKT2	ALG5
CARS	CDA
ZRANB2	LIAS
MARS	NDUFB6
XBP1	TCF12
MAP3K8	ACADS
MTOR	DNTTIP2
HOMEZ	NUP62
ETS1	TRAP1
KAT2B	SNX13
JAZF1	GPR78
PEBP1	MB
DYNLL1	S100A11
FZD4	ADAR
DUSP7	TERF2IP
UTS2R	CDK10
EIF3J	RUFY1
DHRS2	CALR
BLNK	RNF125
KCTD5	ANXA5
PPAT	SIAH1
PRKAR1B	NRIP1
MAP3K5	OGFOD1
FGFR3	CRADD
ZFP28	OVCA2
HPRT1	PRKCI
MDH1	DDB2
PROSC	MYC
MMEL1	TXNRD1
EGF	UGP2
PIK3CB	UBR7
LATS2	TM7SF2
RPP40	ZNF395
TRRAP	PTK2
RBM14	HACD3
EIF4EBP1	DMTF1
PCGF2	BIRC5
TMEM2	WNT1
ERBB4	PPIH
SLC2A4RG	MGLL
FGFR2	HDAC11
PHACTR1	RPS6
AOC3	TEX10
TRIM32	SMURF1
BRAF	TUBB3
AK4	COBL
NDUFS1	TBXA2R
ARPC3	HGS
NR1H2	TLE2
SRRT	ZNF136
NUDT5	FOXJ2
GNAI1	TMEM110
SUPT3H	SIK3
CS	CYB5R3
YAF2	IFNGR2
EPOR	RAI14
POT1	FGFR3
F3	TGIF2LY
TIAM1	PHKG2
GFPT1	PPP1CA
TRAM2	STAT1
ATP7A	PHB2
ADK	CTNNB1
SLC6A14	RORC
FLT4	LYPD3
GPR78	ZNF558
CTNNB1	GNB1
MYBL2	ELAVL1
PDCD2	LZIC
MERTK	USP9X
MAP2K4	YWHAH
PDPK1	ST3GAL5
ANKZF1	UTS2R
NCOA6	PSRC1
ACACA	EPHA3
APOA1	SMURF2
RPL22	TCTA
ZNF543	ZNF300
MLH1	ZNF418
IKBKE	NUDT6
SMARCB1	PPIA
CEPT1	CERK
RUVBL2	MTAP
IGFBP4	RYK
CTNNB1	PPP1R8
NANOG	EFCAB2
HRSP12	DNM1
PTEN	MTSS1
CEPT1	DUSP2
PPARA	SYT1
IKBKE	RUVBL1
HOXB2	TFRC
CDK6	ABCA1
FER	SLC25A6
CHN1	PPARGC1B
SLC2A6	COG7
SLC30A10	CSNK1D
ETS2	IL11RA
XBP1	EIF4EBP1
BRPF3	MCTS1
PPP2R1A	RFX5
AP2A2	ELK1
EIF4EBP1	GPR119
TIMM17B	AURKA
DKC1	PTGR1
PIK3CA	GGCT
MYCBP2	SKP2
C16ORF80	RPL7
TGFB1	CYP51A1
ERBB3	JAK2
POLRMT	SNAPC1
POLQ	PLD1
FGF10	SULT2A1
NLK	HNF4A
IGFBP7	YTHDF1
LMNB2	ST6GALNAC2
BRD3	MPL
CORO1A	GLTSCR1
SNCA	FOXP4
CDKN2B	AKT1
ADC	IL4
GPR101	CTGF
SGK1	FUT1
PMM1	PXN
CDK2	AKAP13
NFKBIE	ADRBK1
CDX1	CNOT3
AQP12A	ERH
BCR	THRAP3
TUBA1A	RASSF1
CTDSP1	HDAC2
MED26	FGA
ST14	TRIP10
IRAK2	JAK1
NR0B2	ZNF621
WT1	CEPT1
EPDR1	AKT2
CCNB2	SCCPDH
RARB	C2CD2
CYB5A	BAZ1B
MAT2A	KIAA0907
AHRR	VEGFA
PSEN2	DNAJC15
CDC25B	ME1
PIK3C2A	CSNK2B
ZRSR2	PRKCZ
GNG5	USP16
CAPG	AKAP9
SLC16A3	IL18RAP
FGFR2	PAFAH1B1
NCOA3	APC
BIRC6	ERBB3
HLF	PPP1R14B
FOSL2	PHKB
SYT1	PDGFRB
ITSN1	ICAM1
HARS	GSK3A
CD55	ZNF768
NMNAT2	PDHB
QRSL1	TSN
ATP1A3	HCN3
KCTD2	PET112
DLC1	ALDH5A1
TRIB1	KITLG
ZKSCAN2	ETS1
NQO2	DGKA
MPI	THAP11
PDXP	ZNF175
ING3	NUAK1
MYLK	DPYD
EBP	OTX1
ENPP1	PLXNA1
CBX4	PCK2
HES1	SAR1B
DDX5	MAPK9
NMRAL1	AP2M1
BLMH	KCTD2
ERBB3	FGFR1
CLPP	PARG
FKBP3	RASA1
FIGF	TTC3
ZSCAN4	CTSL1
PAX8	PRSS23
SMAD7	MED4
GPRC5B	FOXR1
TGFB1	PDXK
PTK2	FGFR3
PSMA8	COX5A
AKR1C3	PEPD
PPP2CB	PCM1
MECOM	MET
BLVRB	WNT10B
NPFFR2	RNPS1
SLIRP	CYP24A1
HOXA5	ANXA5
L3MBTL4	LSP1
PANK2	UGP2
SULT2A1	CDH1
ZRSR2	ZBTB24
PI4KAP2	PKN2
RAI14	METRN
RNF186	MXI1
HRAS	RBKS
GALNS	RPS3
BTK	PPP1CC
PRKCZ	NEK2
XBP1	GGCT
ACAA1	RND3
NEK6	HERPUD1
TNFRSF19	KNG1
DOK4	HOXB7
EBP	WT1
UNG	RPS14
SLC38A1	PIK3CD
KDR	CDC45
ALB	IDH3B
FBXL20	PRPF4B
PSAP	DLGAP5
ZNF785	RBBP8
PLD1	COX6C
MAX	TSLP
SERINC3	ZFP36L2
ASRGL1	HEATR1
GMEB1
BRAF
CHEK2
E2F4
RNLS
IL2RB
RELN
CDK4
SUPT5H
