# Supplementary material for: Drug repositioning for pan-cancers of the digestive system: Identification of amonafide and BX795 as potential therapeutics via integrative Omics analysis
Source: PLoS One. 2025 Jun 16;20(6):e0325700. doi: 10.1371/journal.pone.0325700 (PMC12169532; doi:10.1371/journal.pone.0325700)
Supplement: S5 Table — (XLSX) [file pone.0325700.s011.xlsx]

## Sheet: Table S5
Table S5: Shared KEGG pathways between modules Meturquoise and Meblue, and the enriched gene sets within these common pathways
MEturquoise KEGG												MEblue KEGG												CommonGene
category	subcategory	ID	Description	GeneRatio	BgRatio	pvalue	p.adjust	qvalue	geneID	Count		category	subcategory	ID	Description	GeneRatio	BgRatio	pvalue	p.adjust	qvalue	geneID	Count		DBF4
Genetic Information Processing	Chromosome	hsa03082	ATP-dependent chromatin remodeling	33/1110	117/8841	4.14197e-06	0.000187572	0.000178759	9031/51773/6602/54556/6595/55257/79913/5931/54108/94239/8099/10902/9555/93973/54891/80314/9643/29994/8089/8932/26122/86/54107/84295/5928/55193/3015/29117/6599/57634/10933/8295/404281	33		Genetic Information Processing	Chromosome	hsa03082	ATP-dependent chromatin remodeling	12/526	117/8841	0.0450871	0.502194	0.477254	10847/9274/6598/6597/5977/6601/9219/8607/92815/9112/10445/3014	12		UPF1
Genetic Information Processing	Replication and repair	hsa03410	Base excision repair	12/1110	44/8841	0.00653666	0.109059	0.103935	3980/55775/5982/5427/55247/5985/10038/5983/142/54107/5984/11232	12		Genetic Information Processing	Replication and repair	hsa03410	Base excision repair	9/526	44/8841	0.000949765	0.0504958	0.0479881	11284/7515/328/3978/5425/56655/5111/27343/2237	9		UBE3C
Cellular Processes	Cell growth and death	hsa04110	Cell cycle	63/1110	158/8841	2.12509e-18	6.73654e-16	6.42002e-16	10926/9319/8243/4175/5527/5933/10403/2932/546/4998/51433/23594/990/8317/2033/5934/5516/4173/1871/7272/4999/894/23244/1017/151648/23383/8881/1875/891/1022/10971/23595/1019/9700/57082/90381/890/6502/113130/55869/472/1111/64682/5529/9184/701/9133/995/993/4085/9232/5885/5001/7529/699/7532/983/157570/27085/545/11200/51434/5591	63		Cellular Processes	Cell growth and death	hsa04110	Cell cycle	17/526	158/8841	0.0126306	0.366286	0.348096	1663/4171/8318/994/1869/898/51343/5518/4172/991/9088/5111/4176/5347/81620/9212/1874	17		BAZ1B
Genetic Information Processing	Replication and repair	hsa03030	DNA replication	15/1110	36/8841	1.17416e-05	0.000372209	0.00035472	5982/4175/5427/5422/4173/6742/6119/5985/5983/79621/1763/5558/54107/5984/5557	15		Genetic Information Processing	Replication and repair	hsa03030	DNA replication	9/526	36/8841	0.000193047	0.0205273	0.0195079	23649/4171/3978/5425/4172/56655/5111/4176/2237	9		RFC2
Cellular Processes	Transport and catabolism	hsa04144	Endocytosis	42/1110	252/8841	0.0320906	0.363311	0.34624	51534/6642/9765/116984/998/22905/7037/83737/25978/51100/7046/8395/64750/3312/8724/9525/1211/84612/10564/57403/84313/57180/23325/51028/8027/9101/79720/5868/3561/91782/50807/9372/7048/92421/9897/382/378/3799/7189/57154/6643/57132	42		Cellular Processes	Transport and catabolism	hsa04144	Endocytosis	22/526	252/8841	0.0450675	0.502194	0.477254	381/55040/9727/55738/9266/28964/11021/116983/116988/274/408/5371/6455/375/56904/4218/55048/156/161/9146/6714/2870	22		POLR2B
Genetic Information Processing	Replication and repair	hsa03450	Non-homologous end-joining	5/1110	13/8841	0.0166986	0.240611	0.229306	4361/10111/64421/3981/5591	5		Genetic Information Processing	Replication and repair	hsa03450	Non-homologous end-joining	3/526	13/8841	0.0382943	0.502194	0.477254	27434/27343/2237	3		LIG3
Genetic Information Processing	Translation	hsa03013	Nucleocytoplasmic transport	39/1110	108/8841	2.4578e-10	2.9677e-08	2.82826e-08	5976/23279/84321/55706/23534/55746/79023/7514/3842/51194/22985/8480/55916/22794/3837/55110/57122/9631/22916/348995/1434/57510/65109/57187/8021/5901/64328/10526/11097/25909/23165/11269/10482/65110/10073/3838/11260/3841/100101267	39		Genetic Information Processing	Translation	hsa03013	Nucleocytoplasmic transport	12/526	108/8841	0.0264191	0.502194	0.477254	23511/9688/7329/30000/79228/23225/9775/23214/10189/6612/10921/23636	12		MRE11
Genetic Information Processing	Transcription	hsa03020	RNA polymerase	12/1110	34/8841	0.000558572	0.0118045	0.0112498	5431/25885/221830/10622/10849/10621/5433/5440/11128/9533/51082/81488	12		Genetic Information Processing	Transcription	hsa03020	RNA polymerase	5/526	34/8841	0.0488025	0.502194	0.477254	55718/30834/5437/5436/5430	5		VTA1
Genetic Information Processing	Folding, sorting and degradation	hsa04120	Ubiquitin mediated proteolysis	39/1110	142/8841	1.18301e-06	7.50029e-05	7.14788e-05	9690/672/8452/1161/3093/83737/10075/51433/51366/8453/4591/64750/55294/329/9354/7337/57448/7320/22954/10054/8881/7326/6233/9039/6502/64682/8450/25898/1642/7324/11065/7189/7334/7328/6477/51434/55958/57154/51465	39		Genetic Information Processing	Folding, sorting and degradation	hsa04120	Ubiquitin mediated proteolysis	14/526	142/8841	0.0427879	0.502194	0.477254	9820/7329/51588/51343/27338/27339/991/9040/7317/5371/10055/7314/26259/63893	14		POLA2
																								PNKP
																								DDX11
																								NUP188
																								POLM
																								CUL7
																								ARF5
																								SRCAP
																								POLR3E
																								TRIP13
																								NUP160
																								BRCA1
																								RSF1
																								MCM6
																								POLR1A
																								TDP1
																								RAD50
																								SNX1
																								MCM2
																								XRCC1
																								NUP93
																								POLL
																								UBE2I
																								EPN3
																								BCL7C
																								POLR1H
																								SMC1A
																								THOC3
																								CUL3
																								SMARCD1
																								POLE2
																								POLR1F
																								DCLRE1C
																								ZFYVE16
																								LIG1
																								APEX1
																								CDC45
																								FEN1
																								PIAS4
																								RAB11FIP3
																								SMARCB1
																								POLR2H
																								NDC1
																								ERCC8
																								ING3
																								POLA1
																								POLR3G
																								LIG4
																								ARAP2
																								POLD2
																								CDC25B
																								TNPO2
																								FZR1
																								ARFGAP1
																								SMARCA4
																								POLR2G
																								PPP2R5C
																								TNPO3
																								UBE2K
																								SMARCA2
																								MCM4
																								POLR1G
																								NEIL3
																								PRKDC
																								CDC42
																								MCM3
																								E2F1
																								THOC6
																								UBE2S
																								CYTH2
																								DPF2
																								POLR2A
																								RBL1
																								NUP133
																								ITCH
																								MRGBP
																								SSBP1
																								POLR3F
																								RFC5
																								EPN2
																								POLE4
																								CCNE1
																								NUP210
																								PRPF19
																								GIT1
																								SMARCC2
																								NDC80
																								NUP37
																								HUWE1
																								ACTR5
																								RPA3
																								POLR2D
																								PARP2
																								TFRC
																								PCNA
																								EIF4A3
																								CDC20
																								RAB35
																								MTA2
																								GSK3B
																								XPO1
																								ANAPC5
																								RBBP7
																								POLR2K
																								RFC3
																								MCM7
																								PPP2R1A
																								XPO6
																								UBE2M
																								ACAP3
																								RUVBL1
																								ATRX
																								TNPO1
																								UBR5
																								CHRAC1
																								POLR3A
																								PARP1
																								CHMP2B
																								ALYREF
																								UBA1
																								AGAP3
																								H2AC25
																								ORC1
																								IPO11
																								CUL2
																								H2AZ2
																								RNASEH2B
																								POLR1C
																								POLE3
																								SH3GLB1
																								SUMO3
																								PML
																								BIN1
																								MTA1
																								ACIN1
																								TRIM37
																								CDK2AP1
																								DNA2
																								POLR1D
																								RFC4
																								TGFBR1
																								PKMYT1
																								RNPS1
																								SAE1
																								ARRB1
																								MCRS1
																								ORC6
																								RAE1
																								SMURF2
																								BRD8
																								PRIM2
																								POLR2M
																								POLG2
																								PIP5K1B
																								NUP62
																								UBB
																								H2AX
																								CDC6
																								NXT2
																								FBXW7
																								MACROH2A1
																								FBXW8
																								SH3GL1
																								CDC7
																								CASC3
																								BIRC2
																								ACTR8
																								HSPA8
																								PLK1
																								UBE2O
																								ARF1
																								EP300
																								KPNB1
																								UBE4A
																								INO80D
																								PRIM1
																								SNX3
																								CDT1
																								SH3GLB2
																								RBL2
																								MAGOHB
																								UBE3A
																								EPC1
																								VPS4B
																								AURKB
																								RAB8A
																								PPP2CB
																								NUP107
																								BIRC6
																								MORF4L2
																								CLTA
																								E2F4
																								VPS37C
																								NUP155
																								UBE2B
																								BAZ2B
																								PARD6B
																								GRK2
																								E2F3
																								NCBP2
																								TRIM32
																								YEATS4
																								ARFGEF2
																								AP2A2
																								TTK
																								NUP43
																								UBA2
																								MBD2
																								RAB22A
																								HGS
																								ORC2
																								CSE1L
																								CDC16
																								EPC2
																								VPS25
																								SRC
																								CCND2
																								XPO5
																								UBE2G1
																								ACTL6A
																								ACTR3B
																								GRK6
																								PDS5A
																								UPF3B
																								RPS27A
																								WASHC4
																								CDK2
																								THOC2
																								UBA3
																								PHF6
																								VPS36
																								SGO1
																								NUP214
																								SKP2
																								RBBP4
																								STAM
																								MAU2
																								RAN
																								ANAPC1
																								PBRM1
																								USP8
																								XPO4
																								CUL4B
																								H2AZ1
																								VPS37B
																								E2F5
																								IPO8
																								RCHY1
																								BRD7
																								RAB5A
																								CCNB1
																								NUP42
																								DDB1
																								SMARCC1
																								IL2RG
																								CDK7
																								AHCTF1
																								UBE2E1
																								EP400
																								CHMP7
																								YWHAQ
																								NUP205
																								UBE2C
																								MORF4L1
																								ASAP1
																								ORC3
																								DDX19B
																								TRAF6
																								TRRAP
																								ZFYVE9
																								CDK4
																								NXF1
																								UBE2N
																								YY2
																								TGFBR2
																								ESPL1
																								UPF3A
																								UBE2H
																								CHMP4C
																								KNL1
																								SNUPN
																								SIAH1
																								WASHC5
																								TICRR
																								KPNA2
																								ANAPC7
																								ARF6
																								CCNA2
																								XPOT
																								KLHL9
																								ARF4
																								KPNA5
																								SMURF1
																								KIF5B
																								CDCA5
																								UBE2J1
																								HDAC8
																								ATM
																								SNX2
																								CHEK1
																								CHMP1B
																								PPP2R5E
																								BUB3
																								BUB1B
																								CCNB2
																								CDC25C
																								CDC25A
																								MAD2L1
																								PTTG1
																								RAD21
																								ORC5
																								YWHAB
																								BUB1
																								YWHAG
																								CDK1
																								ESCO2
																								MTBP
																								ATR
																								CHEK2
