# Supplementary material for: Drug repositioning for pan-cancers of the digestive system: Identification of amonafide and BX795 as potential therapeutics via integrative Omics analysis
Source: PLoS One. 2025 Jun 16;20(6):e0325700. doi: 10.1371/journal.pone.0325700 (PMC12169532; doi:10.1371/journal.pone.0325700)
Supplement: S6 Table — (XLSX) [file pone.0325700.s012.xlsx]

## Sheet: Table S6
Table S6: Protein-Protein Interaction Gene Sets and KEGG Pathway Results Post-STRING Clustering
PPI Gene		Cluster 1 KEGG														Cluster 2 KEGG														Cluster 3 KEGG
DBF4		#term ID	term description	observed gene count	background gene count	strength	false discovery rate	matching proteins in your network (IDs)	matching proteins in your network (labels)							#term ID	term description	observed gene count	background gene count	strength	false discovery rate	matching proteins in your network (IDs)	matching proteins in your network (labels)							#term ID	term description	observed gene count	background gene count	strength	false discovery rate	matching proteins in your network (IDs)	matching proteins in your network (labels)
UPF1		hsa04110	Cell cycle	49	120	2.22	7.53e-103	9606.ENSP00000209728,9606.ENSP00000219097,9606.ENSP00000234296,9606.ENSP00000245960,9606.ENSP00000256442,9606.ENSP00000257789,9606.ENSP00000257904,9606.ENSP00000257934,9606.ENSP00000261254,9606.ENSP00000261819,9606.ENSP00000262105,9606.ENSP00000262133,9606.ENSP00000262300,9606.ENSP00000262643,9606.ENSP00000262904,9606.ENSP00000264156,9606.ENSP00000265056,9606.ENSP00000265728,9606.ENSP00000266970,…	CDC6,ORC6,ORC2,CDC25B,CCNB1,ORC3,CDK4,ESPL1,CCND2,ANAPC5,MCM4,RBL2,PKMYT1,CCNE1,E2F3,MCM6,MCM2,DBF4,CDK2,SKP2,BUB1B,CCNB2,MAD2L1,RAD21,ORC5,PLK1,BUB1,CDC25A,MCM7,CDC25C,SMC1A,ANAPC1,E2F1,CDC16,BUB3,TTK,ORC1,CDC20,RBL1,E2F4,PTTG1,FZR1,CDK1,CHEK1,CDC7,ANAPC7,E2F5,MCM3,CCNA2							hsa04120	Ubiquitin mediated proteolysis	33	134	2.12	3.02e-63	9606.ENSP00000246548,9606.ENSP00000253023,9606.ENSP00000261427,9606.ENSP00000262294,9606.ENSP00000262435,9606.ENSP00000264552,9606.ENSP00000265339,9606.ENSP00000272317,9606.ENSP00000301764,9606.ENSP00000303709,9606.ENSP00000316176,9606.ENSP00000321239,9606.ENSP00000323687,9606.ENSP00000338413,9606.ENSP00000340648,9606.ENSP00000347836,9606.ENSP00000354340,9606.ENSP00000354621,9606.ENSP00000380178,…	UBA2,UBE2M,UBE2K,TRIM37,SMURF2,UBE2S,UBE2B,RPS27A,DDB1,UBE2E1,UBE2N,RCHY1,UBE2O,UBA1,HUWE1,UBE2H,UBA3,SMURF1,UBE2G1,CUL4B,UBE4A,BIRC6,CUL2,UBR5,TRAF6,CUL7,UBE2J1,FBXW7,BIRC2,UBB,UBE3A,FBXW8,ITCH							hsa03013	RNA transport	32	161	2.04	6.33e-59	9606.ENSP00000218004,9606.ENSP00000229179,9606.ENSP00000231498,9606.ENSP00000245838,9606.ENSP00000254508,9606.ENSP00000258742,9606.ENSP00000261396,9606.ENSP00000262710,9606.ENSP00000264645,9606.ENSP00000265097,9606.ENSP00000276201,9606.ENSP00000285968,9606.ENSP00000290158,9606.ENSP00000310668,9606.ENSP00000319240,9606.ENSP00000326531,9606.ENSP00000326806,9606.ENSP00000342262,9606.ENSP00000352400,…	NXT2,NUP107,NUP155,THOC2,NUP210,NUP42,NUP133,ACIN1,CASC3,THOC3,UPF3B,NUP205,KPNB1,NUP93,MAGOHB,THOC6,NCBP2,NUP43,NUP214,NDC1,NUP188,UPF3A,NUP160,RAE1,ALYREF,NXF1,NUP37,SNUPN,RNPS1,UPF1,NUP62,EIF4A3
UBE3C		hsa04114	Oocyte meiosis	18	121	1.78	9.3e-25	9606.ENSP00000256442,9606.ENSP00000257934,9606.ENSP00000261819,9606.ENSP00000262300,9606.ENSP00000262643,9606.ENSP00000266970,9606.ENSP00000288207,9606.ENSP00000296509,9606.ENSP00000300093,9606.ENSP00000302530,9606.ENSP00000321656,9606.ENSP00000323421,9606.ENSP00000339109,9606.ENSP00000348554,9606.ENSP00000361540,9606.ENSP00000377536,9606.ENSP00000378699,9606.ENSP00000394394	CCNB1,ESPL1,ANAPC5,PKMYT1,CCNE1,CDK2,CCNB2,MAD2L1,PLK1,BUB1,CDC25C,SMC1A,ANAPC1,CDC16,CDC20,PTTG1,CDK1,ANAPC7							hsa04144	Endocytosis	6	241	1.12	0.001	9606.ENSP00000262435,9606.ENSP00000269886,9606.ENSP00000354621,9606.ENSP00000379721,9606.ENSP00000433623,9606.ENSP00000499786	SMURF2,SH3GL1,SMURF1,USP8,TRAF6,ITCH							hsa05014	Amyotrophic lateral sclerosis	17	350	1.42	2.75e-18	9606.ENSP00000218004,9606.ENSP00000229179,9606.ENSP00000231498,9606.ENSP00000254508,9606.ENSP00000261396,9606.ENSP00000285968,9606.ENSP00000310668,9606.ENSP00000342262,9606.ENSP00000352400,9606.ENSP00000360483,9606.ENSP00000361658,9606.ENSP00000367721,9606.ENSP00000379181,9606.ENSP00000421592,9606.ENSP00000436679,9606.ENSP00000448054,9606.ENSP00000471191	NXT2,NUP107,NUP155,NUP210,NUP133,NUP205,NUP93,NUP43,NUP214,NDC1,NUP188,NUP160,RAE1,ALYREF,NXF1,NUP37,NUP62
BAZ1B		hsa04914	Progesterone-mediated oocyte maturation	17	95	1.86	1.15e-24	9606.ENSP00000245960,9606.ENSP00000256442,9606.ENSP00000261819,9606.ENSP00000262300,9606.ENSP00000266970,9606.ENSP00000288207,9606.ENSP00000296509,9606.ENSP00000300093,9606.ENSP00000302530,9606.ENSP00000303706,9606.ENSP00000321656,9606.ENSP00000339109,9606.ENSP00000348554,9606.ENSP00000378529,9606.ENSP00000378699,9606.ENSP00000394394,9606.ENSP00000481380	CDC25B,CCNB1,ANAPC5,PKMYT1,CDK2,CCNB2,MAD2L1,PLK1,BUB1,CDC25A,CDC25C,ANAPC1,CDC16,FZR1,CDK1,ANAPC7,CCNA2							hsa05012	Parkinson disease	5	236	1.05	0.0092	9606.ENSP00000272317,9606.ENSP00000338413,9606.ENSP00000380178,9606.ENSP00000451261,9606.ENSP00000478771	RPS27A,UBA1,UBE2G1,UBE2J1,UBB							hsa03015	mRNA surveillance pathway	12	93	1.85	3.39e-17	9606.ENSP00000218004,9606.ENSP00000262710,9606.ENSP00000264645,9606.ENSP00000276201,9606.ENSP00000319240,9606.ENSP00000326806,9606.ENSP00000364448,9606.ENSP00000421592,9606.ENSP00000436679,9606.ENSP00000457723,9606.ENSP00000470142,9606.ENSP00000497641	NXT2,ACIN1,CASC3,UPF3B,MAGOHB,NCBP2,UPF3A,ALYREF,NXF1,RNPS1,UPF1,EIF4A3
RFC2		hsa05166	Human T-cell leukemia virus 1 infection	19	210	1.56	9.11e-23	9606.ENSP00000257904,9606.ENSP00000257934,9606.ENSP00000261254,9606.ENSP00000261819,9606.ENSP00000262643,9606.ENSP00000262904,9606.ENSP00000266970,9606.ENSP00000287598,9606.ENSP00000288207,9606.ENSP00000296509,9606.ENSP00000339109,9606.ENSP00000345571,9606.ENSP00000348554,9606.ENSP00000357858,9606.ENSP00000361540,9606.ENSP00000377536,9606.ENSP00000391090,9606.ENSP00000394394,9606.ENSP00000481380	CDK4,ESPL1,CCND2,ANAPC5,CCNE1,E2F3,CDK2,BUB1B,CCNB2,MAD2L1,ANAPC1,E2F1,CDC16,BUB3,CDC20,PTTG1,CHEK1,ANAPC7,CCNA2							hsa04137	Mitophagy - animal	3	64	1.4	0.0225	9606.ENSP00000272317,9606.ENSP00000379721,9606.ENSP00000478771	RPS27A,USP8,UBB							hsa03040	Spliceosome	8	132	1.52	1.13e-08	9606.ENSP00000227524,9606.ENSP00000245838,9606.ENSP00000262710,9606.ENSP00000265097,9606.ENSP00000319240,9606.ENSP00000326806,9606.ENSP00000421592,9606.ENSP00000497641	PRPF19,THOC2,ACIN1,THOC3,MAGOHB,NCBP2,ALYREF,EIF4A3
POLR2B		hsa04218	Cellular senescence	16	150	1.63	5.26e-20	9606.ENSP00000256442,9606.ENSP00000257904,9606.ENSP00000261254,9606.ENSP00000262133,9606.ENSP00000262643,9606.ENSP00000262904,9606.ENSP00000266970,9606.ENSP00000288207,9606.ENSP00000303706,9606.ENSP00000345571,9606.ENSP00000362768,9606.ENSP00000368686,9606.ENSP00000378699,9606.ENSP00000391090,9606.ENSP00000398124,9606.ENSP00000481380	CCNB1,CDK4,CCND2,RBL2,CCNE1,E2F3,CDK2,CCNB2,CDC25A,E2F1,RBL1,E2F4,CDK1,CHEK1,E2F5,CCNA2
LIG3		hsa05203	Viral carcinogenesis	11	183	1.38	7.29e-11	9606.ENSP00000257904,9606.ENSP00000261254,9606.ENSP00000262133,9606.ENSP00000262643,9606.ENSP00000266970,9606.ENSP00000274255,9606.ENSP00000361540,9606.ENSP00000362768,9606.ENSP00000378699,9606.ENSP00000391090,9606.ENSP00000481380	CDK4,CCND2,RBL2,CCNE1,CDK2,SKP2,CDC20,RBL1,CDK1,CHEK1,CCNA2
MRE11		hsa04115	p53 signaling pathway	8	72	1.65	9.59e-10	9606.ENSP00000256442,9606.ENSP00000257904,9606.ENSP00000261254,9606.ENSP00000262643,9606.ENSP00000266970,9606.ENSP00000288207,9606.ENSP00000378699,9606.ENSP00000391090	CCNB1,CDK4,CCND2,CCNE1,CDK2,CCNB2,CDK1,CHEK1
VTA1		hsa05169	Epstein-Barr virus infection	8	192	1.22	1.28e-06	9606.ENSP00000257904,9606.ENSP00000261254,9606.ENSP00000262643,9606.ENSP00000262904,9606.ENSP00000266970,9606.ENSP00000274255,9606.ENSP00000345571,9606.ENSP00000481380	CDK4,CCND2,CCNE1,E2F3,CDK2,SKP2,E2F1,CCNA2
POLA2		hsa04068	FoxO signaling pathway	7	126	1.35	1.36e-06	9606.ENSP00000256442,9606.ENSP00000261254,9606.ENSP00000262133,9606.ENSP00000266970,9606.ENSP00000274255,9606.ENSP00000288207,9606.ENSP00000300093	CCNB1,CCND2,RBL2,CDK2,SKP2,CCNB2,PLK1
PNKP		hsa03030	DNA replication	5	36	1.75	1.8e-06	9606.ENSP00000262105,9606.ENSP00000264156,9606.ENSP00000265056,9606.ENSP00000307288,9606.ENSP00000480987	MCM4,MCM6,MCM2,MCM7,MCM3
DDX11		hsa04120	Ubiquitin mediated proteolysis	7	134	1.32	1.8e-06	9606.ENSP00000261819,9606.ENSP00000274255,9606.ENSP00000339109,9606.ENSP00000348554,9606.ENSP00000361540,9606.ENSP00000378529,9606.ENSP00000394394	ANAPC5,SKP2,ANAPC1,CDC16,CDC20,FZR1,ANAPC7
NUP188		hsa05222	Small cell lung cancer	6	92	1.42	4.22e-06	9606.ENSP00000257904,9606.ENSP00000262643,9606.ENSP00000262904,9606.ENSP00000266970,9606.ENSP00000274255,9606.ENSP00000345571	CDK4,CCNE1,E2F3,CDK2,SKP2,E2F1
POLM		hsa05206	MicroRNAs in cancer	7	159	1.25	4.31e-06	9606.ENSP00000245960,9606.ENSP00000261254,9606.ENSP00000262643,9606.ENSP00000262904,9606.ENSP00000303706,9606.ENSP00000321656,9606.ENSP00000345571	CDC25B,CCND2,CCNE1,E2F3,CDC25A,CDC25C,E2F1
CUL7		hsa05165	Human papillomavirus infection	8	324	1	3.48e-05	9606.ENSP00000257904,9606.ENSP00000261254,9606.ENSP00000262133,9606.ENSP00000262643,9606.ENSP00000266970,9606.ENSP00000345571,9606.ENSP00000362768,9606.ENSP00000481380	CDK4,CCND2,RBL2,CCNE1,CDK2,E2F1,RBL1,CCNA2
ARF5		hsa05200	Pathways in cancer	8	515	0.8	0.00089	9606.ENSP00000257904,9606.ENSP00000261254,9606.ENSP00000262643,9606.ENSP00000262904,9606.ENSP00000266970,9606.ENSP00000274255,9606.ENSP00000345571,9606.ENSP00000481380	CDK4,CCND2,CCNE1,E2F3,CDK2,SKP2,E2F1,CCNA2
SRCAP		hsa04934	Cushing syndrome	5	153	1.12	0.00093	9606.ENSP00000257904,9606.ENSP00000262643,9606.ENSP00000262904,9606.ENSP00000266970,9606.ENSP00000345571	CDK4,CCNE1,E2F3,CDK2,E2F1
POLR3E		hsa05161	Hepatitis B	5	158	1.1	0.001	9606.ENSP00000262643,9606.ENSP00000262904,9606.ENSP00000266970,9606.ENSP00000345571,9606.ENSP00000481380	CCNE1,E2F3,CDK2,E2F1,CCNA2
TRIP13		hsa05215	Prostate cancer	4	97	1.22	0.0021	9606.ENSP00000262643,9606.ENSP00000262904,9606.ENSP00000266970,9606.ENSP00000345571	CCNE1,E2F3,CDK2,E2F1
NUP160		hsa05170	Human immunodeficiency virus 1 infection	5	203	1	0.0029	9606.ENSP00000256442,9606.ENSP00000288207,9606.ENSP00000321656,9606.ENSP00000378699,9606.ENSP00000391090	CCNB1,CCNB2,CDC25C,CDK1,CHEK1
BRCA1		hsa05219	Bladder cancer	3	40	1.48	0.0029	9606.ENSP00000257904,9606.ENSP00000262904,9606.ENSP00000345571	CDK4,E2F3,E2F1
RSF1		hsa05162	Measles	4	137	1.07	0.0066	9606.ENSP00000257904,9606.ENSP00000261254,9606.ENSP00000262643,9606.ENSP00000266970	CDK4,CCND2,CCNE1,CDK2
MCM6		hsa05226	Gastric cancer	4	146	1.04	0.0079	9606.ENSP00000262643,9606.ENSP00000262904,9606.ENSP00000266970,9606.ENSP00000345571	CCNE1,E2F3,CDK2,E2F1
POLR1A		hsa05160	Hepatitis C	4	157	1.01	0.0099	9606.ENSP00000257904,9606.ENSP00000262904,9606.ENSP00000266970,9606.ENSP00000345571	CDK4,E2F3,CDK2,E2F1
TDP1		hsa05223	Non-small cell lung cancer	3	68	1.25	0.0102	9606.ENSP00000257904,9606.ENSP00000262904,9606.ENSP00000345571	CDK4,E2F3,E2F1
RAD50		hsa05212	Pancreatic cancer	3	71	1.23	0.0111	9606.ENSP00000257904,9606.ENSP00000262904,9606.ENSP00000345571	CDK4,E2F3,E2F1
SNX1		hsa05214	Glioma	3	71	1.23	0.0111	9606.ENSP00000257904,9606.ENSP00000262904,9606.ENSP00000345571	CDK4,E2F3,E2F1
MCM2		hsa05218	Melanoma	3	72	1.22	0.0111	9606.ENSP00000257904,9606.ENSP00000262904,9606.ENSP00000345571	CDK4,E2F3,E2F1
XRCC1		hsa05220	Chronic myeloid leukemia	3	75	1.21	0.0115	9606.ENSP00000257904,9606.ENSP00000262904,9606.ENSP00000345571	CDK4,E2F3,E2F1
NUP93		hsa04350	TGF-beta signaling pathway	3	91	1.12	0.019	9606.ENSP00000362768,9606.ENSP00000368686,9606.ENSP00000398124	RBL1,E2F4,E2F5
POLL		hsa01522	Endocrine resistance	3	94	1.11	0.0201	9606.ENSP00000257904,9606.ENSP00000262904,9606.ENSP00000345571	CDK4,E2F3,E2F1
UBE2I		hsa04151	PI3K-Akt signaling pathway	5	349	0.76	0.0201	9606.ENSP00000257904,9606.ENSP00000261254,9606.ENSP00000262133,9606.ENSP00000262643,9606.ENSP00000266970	CDK4,CCND2,RBL2,CCNE1,CDK2
EPN3
BCL7C
POLR1H
SMC1A
THOC3
CUL3
SMARCD1
POLE2
POLR1F
DCLRE1C
ZFYVE16
LIG1
APEX1
CDC45
FEN1
PIAS4
RAB11FIP3
SMARCB1
POLR2H
NDC1
ERCC8
ING3
POLA1
POLR3G
LIG4
ARAP2
POLD2
CDC25B
TNPO2
FZR1
ARFGAP1
SMARCA4
POLR2G
PPP2R5C
TNPO3
UBE2K
SMARCA2
MCM4
POLR1G
NEIL3
PRKDC
CDC42
MCM3
E2F1
THOC6
UBE2S
CYTH2
DPF2
POLR2A
RBL1
NUP133
ITCH
MRGBP
SSBP1
POLR3F
RFC5
EPN2
POLE4
CCNE1
NUP210
PRPF19
GIT1
SMARCC2
NDC80
NUP37
HUWE1
ACTR5
RPA3
POLR2D
PARP2
TFRC
PCNA
EIF4A3
CDC20
RAB35
MTA2
GSK3B
XPO1
ANAPC5
RBBP7
POLR2K
RFC3
MCM7
PPP2R1A
XPO6
UBE2M
ACAP3
RUVBL1
ATRX
TNPO1
UBR5
CHRAC1
POLR3A
PARP1
CHMP2B
ALYREF
UBA1
AGAP3
H2AC25
ORC1
IPO11
CUL2
H2AZ2
RNASEH2B
POLR1C
POLE3
SH3GLB1
SUMO3
PML
BIN1
MTA1
ACIN1
TRIM37
CDK2AP1
DNA2
POLR1D
RFC4
TGFBR1
PKMYT1
RNPS1
SAE1
ARRB1
MCRS1
ORC6
RAE1
SMURF2
BRD8
PRIM2
POLR2M
POLG2
PIP5K1B
NUP62
UBB
H2AX
CDC6
NXT2
FBXW7
MACROH2A1
FBXW8
SH3GL1
CDC7
CASC3
BIRC2
ACTR8
HSPA8
PLK1
UBE2O
ARF1
EP300
KPNB1
UBE4A
INO80D
PRIM1
SNX3
CDT1
SH3GLB2
RBL2
MAGOHB
UBE3A
EPC1
VPS4B
AURKB
RAB8A
PPP2CB
NUP107
BIRC6
MORF4L2
CLTA
E2F4
VPS37C
NUP155
UBE2B
BAZ2B
PARD6B
GRK2
E2F3
NCBP2
TRIM32
YEATS4
ARFGEF2
AP2A2
TTK
NUP43
UBA2
MBD2
RAB22A
HGS
ORC2
CSE1L
CDC16
EPC2
VPS25
SRC
CCND2
XPO5
UBE2G1
ACTL6A
ACTR3B
GRK6
PDS5A
UPF3B
RPS27A
WASHC4
CDK2
THOC2
UBA3
PHF6
VPS36
SGO1
NUP214
SKP2
RBBP4
STAM
MAU2
RAN
ANAPC1
PBRM1
USP8
XPO4
CUL4B
H2AZ1
VPS37B
E2F5
IPO8
RCHY1
BRD7
RAB5A
CCNB1
NUP42
DDB1
SMARCC1
IL2RG
CDK7
AHCTF1
UBE2E1
EP400
CHMP7
YWHAQ
NUP205
UBE2C
MORF4L1
ASAP1
ORC3
DDX19B
TRAF6
TRRAP
ZFYVE9
CDK4
NXF1
UBE2N
YY2
TGFBR2
ESPL1
UPF3A
UBE2H
CHMP4C
KNL1
SNUPN
SIAH1
WASHC5
TICRR
KPNA2
ANAPC7
ARF6
CCNA2
XPOT
KLHL9
ARF4
KPNA5
SMURF1
KIF5B
CDCA5
UBE2J1
HDAC8
ATM
SNX2
CHEK1
CHMP1B
PPP2R5E
BUB3
BUB1B
CCNB2
CDC25C
CDC25A
MAD2L1
PTTG1
RAD21
ORC5
YWHAB
BUB1
YWHAG
CDK1
ESCO2
MTBP
ATR
CHEK2
PRSS22
PRKAR2B
SLC13A2
CELSR3
TENM1
DCN
IGF1
CNTN1
VSIG2
C6
ZIC2
TNFRSF17
LTK
CCN5
NGFR
EYA2
GLP2R
FGF10
CDH19
RPS6KA6
TRHDE
CDHR2
CA12
TP73
NOX4
GNAO1
P3H2
TBX15
CRTAC1
MMP11
SOX10
RASD2
SIX4
MYBL2
EEF1A2
LAMA1
NOL4
CHRDL1
SRPX
SFRP1
CD79A
LILRB5
WNT2
CPED1
SERPINE1
SFRP4
CA9
ATRNL1
CXCL12
PBLD
ASPA
SGCA
RND2
BMP5
RBM24
C7
GHR
THBS4
LIFR
STC2
CNTN3
BCHE
OTX1
ANGPTL1
AMPD1
TTR
TCF21
SFRP5
LRAT
CNTFR
NUDT10
PLP1
PCK1
MT1G
MT2A
OMD
ATP13A4
FOXP2
STRIP2
KLK10
H19
JCHAIN
BEX1
SPINK5
LYVE1
CHL1
GSTM5
SAA2
ANO3
ADGRB3
EPHA7
GLS2
PPP1R1A
STAB2
SCN7A
BLK
CCL21
IRF4
PI15
MMP7
CILP
LEF1
SHISAL1
PIK3C2G
SLC38A4
PHLDA1
PDX1
RDH16
NTRK3
CHST4
ABCA8
ASXL3
MEP1B
DPT
FCRL5
CAND2
ADGRG7
PLAC8
CRHBP
MEGF10
GFRA3
HMGCLL1
RSPO2
CDKN2A
ST8SIA6
LRRC4C
NCAM1
KLRF1
GPM6A
WDR17
SLC7A11
GFRA1
KCNJ16
NAT2
CXCL13
MS4A1
ACAN
CFAP251
NRG2
PTH1R
FCRL3
CYP3A4
TMEM82
CADM3
FABP1
DNASE1L3
CXCL5
SLC6A20
HAND2
HPGD
NPY1R
HHIP
EDIL3
ESM1
PI16
CTHRC1
CLDN2
VWA2
PDZRN4
ASPG
GABRB3
TMEM100
MOGAT2
RIC3
WDR72
MFAP4
PLIN1
CA4
GGT6
KLK11
KRT80
SCARA5
PNOC
TNXB
LRP1B
P2RY12
MT1E
CTNND2
RNF150
SEMA3E
MZB1
APLN
SCG2
EPHX4
NEGR1
CCL19
ADH6
LRRN3
AGR3
CBX2
SLCO4C1
ZG16
DES
CADM2
PRIMA1
DSCAML1
ERFE
ARL14
GREM2
NXPH4
BGN
PLCXD3
CTNNA3
CCBE1
ACSM5
MACC1
B3GALT5
IQGAP3
LRRC55
KCNH8
NPW
PCDH9
TACSTD2
LRRC19
PTP4A3
SLITRK6
MUC6
NRG3
SLC51B
GLDN
MAPT
GABRD
CLEC17A
HBA2
PRELP
BEND4
RELN
ALKAL2
ADH1B
FAM163B
OGDHL
AKR1B10
PEG3
MT1F
L1CAM
PLPP4
MT1H
MT1M
DPF3
CYS1
DUXAP8
IGKC
IGKV4-1
IGKV3D-20
IGKV3D-11
IGLV4-69
IGLV8-61
IGLV6-57
IGLV10-54
IGLV1-47
IGLV7-46
IGLV5-45
IGLV1-44
IGLV7-43
IGLV1-40
IGLV1-36
IGLV3-27
IGLV3-25
IGLV2-23
IGLV3-19
IGLV2-14
IGLV2-11
IGLV3-10
IGLV3-9
IGLC2
IGLC3
IGLC7
IGHA2
IGHA1
IGHM
IGHV6-1
IGHV1-2
IGHV1-3
IGHV2-5
IGHV3-7
IGHV3-11
IGHV3-13
IGHV3-15
IGHV1-18
IGHV3-21
IGHV3-23
IGHV1-24
IGHV2-26
IGHV3-33
IGHV4-34
IGHV4-39
IGHV1-46
IGHV3-48
IGHV3-49
IGHV5-51
IGHV3-53
IGHV4-61
IGHV1-69
IGHV3-73
UCA1
LOC124900418
COL28A1
IGLV9-49
IGKV3D-15
HAGLR
IGHV4-59
IGHV3-74
IGHV3-72
FAM30A
MANCR
IGHV4-30-2
IGHV3-43
HAND2-AS1
SCIRT
IGKV1-6
IGKV3-20
IGKV1-17
CDKN2B-AS1
IGKV1-16
C3orf85
IGKV1D-16
IGKV2-24
IGKV3-11
IGKV1-9
HOGA1
IGKV2-30
IGKV2D-29
IGKV1-12
IGKV1-5
DUXAP10
IGKV3-15
IGKV1-27
HBB
CRNDE
LOC101927480
GNAO1-DT
ADH1C
GBA3
IGLV2-28
ARNT2-DT
LINC01979
MILIP
IGHV3-30
IGHV2-70
CCL23
UHRF1
IGHV4-4
IGLV2-8
IGHV1-69D
