# Supplementary material for: Drug repositioning for pan-cancers of the digestive system: Identification of amonafide and BX795 as potential therapeutics via integrative Omics analysis
Source: PLoS One. 2025 Jun 16;20(6):e0325700. doi: 10.1371/journal.pone.0325700 (PMC12169532; doi:10.1371/journal.pone.0325700)
Supplement: S7 Table — (XLSX) [file pone.0325700.s013.xlsx]

## Sheet: Table S7
Table S7: Common driver genes of 6 cancers queried through 4 databases
COADREAD	LIHC	PAAD	STAD	ESCA	CHOL
ACVR2A	ACVR2A	ACVR1B	ACVR2A	AKAP9	ANK1
AFDN	AKAP9	ACVR2A	APC	APC	APC
AKT1	ALK	AKT2	AR	AR	AR
AMER1	APC	APC	ARID1A	ARID1A	ARAF
ANK1	ARID1A	ATRX	ARID2	ARID2	ARID1A
APC	ARID1B	BRCA2	ATM	ASXL1	ARID2
ARID1A	ARID2	CDH10	ATR	ATM	ATM
ARID1B	ATM	CDKN2A	BAP1	AXIN1	BAP1
ASXL1	AXIN1	DAXX	BCL9	BAP1	BCOR
ATM	BAP1	ELF3	BCLAF1	BIRC6	BRCA2
BCL9	BCR	EP300	BCOR	CANT1	CDH11
BCL9L	BRCA2	FAT1	BMPR1A	CBL	CDKN2A
BCOR	BRD7	FAT4	BRAF	CDH1	CTNNA2
BCORL1	CACNA1D	GNAS	CACNA1D	CDH11	ELF3
BIRC6	CARD11	HIF1A	CAMTA1	CDKN2A	EP300
BMPR1A	CD209	KRAS	CASP8	CDX2	EPHA2
BRAF	CDH11	MAP2K4	CD209	CLIP1	ERBB2
CARD11	CDKN1A	MEN1	CDH1	CREBBP	ERBB3
CDH1	CDKN1B	PREX2	CDH11	CSMD3	ERBB4
CDKN2A	CDKN2A	SMAD4	CDK12	CTNNB1	FBLN2
CHD4	CIC	STK11	CDKN2A	CTNND2	FBXW7
CHEK2	CLTC	ARID1A	CLTCL1	DCC	FGFR2
CSMD3	CLTCL1	ATM	CSMD3	EP300	GNAS
CTNNB1	CREBBP	BCORL1	CTNNA2	EPHA3	GRIN2A
CYLD	CSMD3	FBLN2	CTNNB1	ERBB2	IDH1
DCC	CTNNA2	FBXW7	CYLD	ERBB4	IDH2
DICER1	CTNNB1	KDM6A	DCSTAMP	FAT1	KDM6A
DUSP16	DCC	KMT2C	EPHA3	FAT4	KEAP1
EGFR	DDR2	NBEA	ERBB2	FBXW7	KMT2C
ELF3	DHX9	NF2	ERBB3	FMN2	KMT2D
EP300	DNMT3A	PBRM1	ERBB4	GNAS	KRAS
EPHA7	EP300	RBM10	FAT3	GRIN2A	MAP2K4
ERBB2	EPHA7	RNF43	FAT4	GRM3	MYH11
ERBB3	ERBB4	SETD2	FBXW7	H3C2	NCOR1
ERBB4	FAT3	SF3B1	FOXO1	HDAC4	NF1
ETV1	FAT4	SMAD3	ITGAV	HLA-A	NRAS
FANCD2	FBLN2	SMARCA4	KMT2C	HLA-B	PBRM1
FAT3	FLT4	TGFBR2	KMT2D	IL7R	PIK3CA
FAT4	GMPS	TP53	KRAS	KAT6A	PIK3R1
FBXW7	GNAQ	U2AF1	LRP1B	KDM6A	PTCH1
FGFR1	GNAS	ALPK1	MAP2K7	KMT2A	PTEN
FLCN	GRIN2A	ARHGAP5	MYH9	KMT2C	RBM10
GNAS	HNF1A	ARID1B	NBEA	KMT2D	RNF43
GRIN2A	HNRNPA2B1	ARID2	NCOA2	KRAS	SF3B1
HLA-A	IDH1	BCOR	NIN	LRP1B	SMAD4
HRAS	IL6ST	COL1A1	NRG1	MAP2K4	STK11
JUN	IL7R	COL6A6	NSD1	MSN	TGFBR2
KMT2C	KEAP1	CSMD3	PBRM1	MUC6	TP53
KRAS	KLF4	CTNNA2	PIK3CA	MYH9	TRRAP
LATS2	KMT2A	CTNND2	PIK3R1	NBEA	TSC2
LRP1B	KMT2B	CUX1	PPP3CA	NCOR2	USP9X
MAP2K1	KMT2C	DCC	PRKCB	NF1	BRAF
MAP2K4	KMT2D	DROSHA	PTEN	NFE2L2	GOPC
MAP3K1	KRAS	FAM135B	PTPRD	NKX2-1	ROS1
MTOR	LEF1	FAT3	PTPRT	NOTCH1	ACVR1B
MUC20	LRP1B	FCRL4	PWWP2A	NOTCH2	BCL3
MUC6	LZTR1	FMN2	RB1	NSD1	ROBO2
MYH9	MAP3K1	IRS4	RECQL4	NTRK3	ARID1B
NBEA	MAPK1	KDM5C	RELA	NUMA1	CDKN1B
NCOR2	MEN1	KMT2D	RHOA	NUTM1	KDR
NRAS	MTOR	LATS1	RNF43	PBRM1	TERT
PARP4	NBEA	LPA	SETD1B	PIK3CA	CCND1
PCBP1	NCOR2	LRP1B	SMAD4	PIK3R1	SMARCD1
PIK3CA	NF1	MAP3K13	SMARCA4	POLD1	RB1
PIK3R1	NF2	MARK2	SOHLH2	PREX2	ASXL1
PPP2R1A	NFE2L2	NFATC2	TET1	PTCH1	CTNNB1
PREX2	NOTCH1	PCBP1	TGFBR2	PTEN	QKI
PTEN	NRAS	PEG3	TOP2A	PTPRD	ACVR2A
PTPN11	PABPC1	PIK3CA	TP53	PTPRT	NF2
RAF1	PIK3CA	PTPN3	TRIM49C	RAP1GDS1	CDKN1A
RBM10	PMS2	PTPRD	TSC1	RB1	ADGRG4
RNF43	POLD1	PTPRT	TSC2	RNF213	MAGEA1
RNF6	PREX2	SETD1B	U2AF1	RNF43	FBF1
ROBO2	PTEN	SETDB1	UBR5	ROBO2	PEG3
RRN3	PTPRC	TRIM24	ZNF814	SETBP1	ATP10A
RSPO2	PTPRT	WT1	B2M	SETD1B	NDC80
SETDB1	RANBP2	CALD1	ELF3	SMAD4	HMCN1
SIRPA	RB1	DISP2	MAP3K1	SMARCA4	RADIL
SLC34A2	RGPD3	HIVEP1	NRAS	TCF12	CCT8L2
SMAD2	RNF213	ITPR3	PCBP1	TEC	PCDHA13
SMAD3	ROS1	JAG1	RBM10	TGFBR1	LRRIQ1
SMAD4	RPL22	KALRN	SMAD2	TGFBR2	SAV1
SMARCA4	RPS6KA3	MACF1	SMAD3	TLL1	XIRP2
SOX9	RUNX1T1	MYCBP2	SOX9	TP53	ALB
TAF1L	SDHA	PLXNB2	TCF7L2	TRRAP	MSH3
TBX3	SETD2	SDK2	BCL9L	TSC2	GPAT4
TCF7L2	SETDB1	SIN3B	BIRC6	ZBTB16	PXMP4
TET1	SMARCA4	SPTB	CNBD1	ZNF208	BRPF3
TGIF1	SMO	TGFBR1	CTNNA1	ZNF331	P4HTM
TP53	STAT3	TLE4	FGFR2	ZNF750	LAMA2
TSC2	TAL1	TP53BP2	GRIN2A	ACVR1B	RASA1
USP6	TCF7L2	BRAF	PRDM2	CDKN1B
USP9X	TET1	NTRK1	PTPN13	PPM1D
ZFHX3	TFG	NTRK2	PTK6	ACVR2A
ACVR1B	TOP1	NTRK3	SFRP4	CHD4
AXIN2	TP53	CCNE1	WNK2	BRAF
CASP8	TPR	CDK12	ZFHX3	JAK1
CTCF	TSC1	FGFR1	ZNRF3	POLQ
FAT1	TSC2	RET	AXIN2	ZFHX3
IL7R	USP6	BRCA1	POLE	MAP3K1
KDM6A	USP8	PALB2	A2ML1	RPL22
MSH6	USP9X	NRG1	ALDH5A1	ARID1B
RB1	WNK2	FGFR2	ARHGEF11	ELF3
TGFBR2	ZFHX3	FGFR3	ATP8B1	MYD88
ABCA13	ZNF429		CACNA1C	STK11
ABCF2	ZNF521		CALD1	B2M
ACOXL	AXIN2		CASC3	SFRP4
ADAMTS3	CASP8		CDHR4	SOX2
ADD2	DNAJB1		CYP4B1	GLI1
AHI1	MET		DNAH12	ABCB1
ARPC1B	PRKACA		FBN3	COIL
ASTN2	PTPN13		GSDMC	GATAD1
BRINP3	SMAD2		GYPC	LIN7A
C6orf136	TERT		HTR7	NAV3
C7orf31	BRAF		KASH5	SCN10A
CCDC102A	NTRK1		LRRC18	TSHZ3
CCDC168	NTRK2		MUC6	C3orf62
CDC27	NTRK3		PZP	ELMO1
CHD7	RET		RASA1	INSYN2B
CNTNAP2	NRG1		RRS1	MSH3
COL5A1	FGFR1		SEMG2	PCDH9
DAO	FGFR2		TGIF1	SLC39A12
DGKA	FGFR3		TNS4	TLR9
DIAPH1	CCNE1		TTBK2	AJAP1
DMD	CDK12		ZFP36L2	DNAH7
DNAAF5	ADH1B			H2BC17
DRD3	AHCTF1			MBD6
EDNRB	ALB			OPALIN
EI24	AMPH			SEMA5A
EVC2	APOB			TLR5
FAM171B	AZIN1			CD1A
FLYWCH1	BABAM2			F5
FZD3	BAZ2B			KCNU1
GDF5	BPTF			RASA1
GORASP1	BRD8			SPART
GPC6	CCDC178			TRIM58
GRHPR	CDKN2B			ACTL7B
HMCN1	CREB3L3			CYP7B1
HSPA1L	CYP2E1			H2AC17
HTR3C	DMXL1			MAP2K7
HYDIN	DSE			NUAK1
IL13RA1	EEF1A1			SDCCAG8
ING1	ELMO1			TLR4
IRAG1	ERRFI1			WDR74
ITIH1	FBF1			CCDC102B
KCNB2	FCRL1			EYS
KIF2B	FGF19			KCNQ3
KLF5	G6PC			MTG2
KTN1	GPATCH4			PTDSS1
LIMK1	GXYLT1			SLIT3
LRRC7	H1-2			TRAF6
MAGEC2	H4C2			ABCG2
MAP2K7	IGSF10			CRISPLD1
MAP7	IRF2			GPATCH8
MARK2	MAP2K3			LRRK2
MGAT3	NLRP1			NIPBL
MIER3	OTOP1			SCN3A
MOV10	RP1L1			TLR2
MSH3	SAMD9L			UNC13C
MTUS2	SPAG17			C6orf118
MUC16	SRCAP			EPHA2
MUC17	UBR3			IRAK4
MUC4	USP25			MTERF3
MYBL2	WWP1			PNLIPRP3
MYO18B	ZIC3			SLIT2
MYO1B	ZNF226			TRAF3
NAT10	CCND1			AKAP6
NCAPD3	GATA3			DOCK2
NEK2	MPL			HECW1
NKTR	NCOR1			MMP24
OBSCN	NOTCH2			PCDH17
OCRL	SF3B1			SIN3A
OR10A7				TLR7
OR2W3				CHL1
PABPC1L				FTO
PACSIN1				LBP
PAK5				MYO18B
PAN3				RPGRIP1L
PERM1				SYNE1
PIEZO2				TRPA1
PRKCQ
PTPN12
RANBP9
RBM12
RUFY1
SACS
SALL1
SAMM50
SERPING1
SIN3A
SOAT1
SRRT
SSH1
STK26
SYNCRIP
SYNE1
SYNGR2
TCERG1
TCF7
TDRD1
TEX14
THBS2
TMEM201
TMPRSS11A
TPTE2
TRPS1
UBR1
USP5
WDR86
ZFP36L2
ZNF208
ARHGAP5
ARHGEF10
AXIN1
BAX
CTNND1
DCAF12L2
EIF3E
GLI1
ITGAV
LARP4B
MLH1
MSH2
NTRK2
POLD1
POLE
POLG
PTPRK
RSPO3
SALL4
SETD1B
SFRP4
SRC
STAG1
VTI1A
WDCP
ZMYM3
ZNRF3
NTRK1
NTRK3
RET
NRG1
CCNE1
CDK12
FGFR2
FGFR3
MET
NF1
AURKA
BCL10
BUB1
BUB1B
CCND1
CTNNA1
DLC1
MCC
MLH3
MUTYH
ODC1
PDGFRL
PMS2
PTPRJ
RAD54B
STK11
TLR2
LIFR
MLL4
TSHZ3
EIF4A2
MAPK8IP1
AFF3
AKTIP
ANTXR1
ASXL2
CAMTA1
CSTF3
DBF4
DDX20
DENND2C
DMXL2
EPHB1
EPHB2
FGF13
JAK1
FSTL5
FXR1
GRM8
KDM2B
LPP
MAML3
MITF
NRCAM
PAX7
PDE4DIP
PRKG1
PTPRD
ROCK1
RPAP1
SEMA6D
STAT3
SUPT3H
TTN
TWIST2
WNT9B
