# Supplementary material for: Drug repositioning for pan-cancers of the digestive system: Identification of amonafide and BX795 as potential therapeutics via integrative Omics analysis
Source: PLoS One. 2025 Jun 16;20(6):e0325700. doi: 10.1371/journal.pone.0325700 (PMC12169532; doi:10.1371/journal.pone.0325700)
Supplement: S8 Table — In Target Name, the driver genes of CRC are marked in red; The driver genes of LIHC are marked in blue; The shared driver genes between CRC and LIHC are marked in green; The core genes from PPI results that are significantly enriched in the Cell Cycle pathway are marked in orange. (XLSX) [file pone.0325700.s014.xlsx]

## Sheet: Table S8
Table S8: List of 23 CMap-matched drugs common to CRC and LIHC
Rank	Compound Name	Colon Score	Liver Score	Median Score	Mechanism Of Action	Target Name（colon/liver/Common）	Drug Type	PMID
1	Amonafide	-1.53	-1.48	-1.505	Topoisomerase inhibitor	TOP2A|TOP2B	Anti-tumor Drug	Leukemia：25732165 Colorectal：32106543 Breast：29316394 Melanoma：30962721 Hepatocellular：28821631
2	BX-795	-1.1	-1.84	-1.47	IKK inhibitor	PDPK1|IKBKE|TBK1|CDK2|CHEK1|GSK3B|KDR|PDK1	No	Inflammatory ：31926936 Neuroblastoma：34823094 Pancreatic ：31404615 Ovarian：27148873
3	PD-198306	-1.38	-1.52	-1.45	MAP kinase inhibitor| MEK inhibitor	MAPK1|MAPK3|MAP2K1|MAP2K2	No	Liver：36043792 Lung：36499305
4	Puromycin	-1.23	-1.575	-1.4025	Protein synthesis inhibitor	RPL10L|RPL11|RPL13A|RPL15|RPL19|RPL23|RPL23A|RPL26L1|RPL3|RPL37|RPL8|RSL24D1|SNU13	Antibiotics	Colon：36358551 Liver：35012658
5	GO-6976	-1.05	-1.75	-1.4	An inhibitor of calcium-dependent isoforms of protein kinase C	/	No	Leukemia：33283708
6	IKK-16	-1.25	-1.55	-1.4	IKK inhibitor	IKBKB	No	Liver：27628030 Colorectal：34059646
7	NVP-TAE684	-1.41	-1.35	-1.38	ALK inhibitor	ALK|INSR	No	Colorectal：37682113 Pancreatic ：34513290
8	Diphenyleneiodonium	-1.36	-1.38	-1.37	Nitric oxide synthase inhibitor	ALDH1A2|ALDH2|ALDH5A1|ALDH7A1|NOX3|XDH|NOS2|NOS3	No	Colorectal：32550901 Liver：35413508
9	Panobinostat	-0.94	-1.76	-1.35	HDAC inhibitor	HDAC1|HDAC2|HDAC3|HDAC4|HDAC6|HDAC7|HDAC8|HDAC9	Anti-tumor Drug	Leukemia Gastric：34073071 Liver：24375802 Colorectal：28669336
10	Trametinib	-1.75	-0.92	-1.335	MEK inhibitor	MAP2K1|MAP2K2|CYP2C8|CYP3A4	Anti-tumor Drug	Colorectal：32063716 Liver：32776632
11	Dabrafenib	-1.35	-1.29	-1.32	RAF inhibitor	BRAF|CYP2B6|CYP2C19|CYP2C8|CYP3A4|LIMK1|NEK11|RAF1|SIK1	Anti-tumor Drug	Liver：36221095 Colorectal：26664139；36003386
12	Oxindole-I	-1.31	-1.29	-1.3	VEGFR inhibitor	/	No
13	Apicidin	-1.23	-1.32	-1.275	HDAC inhibitor	HDAC1|HDAC2|HDAC3|HDAC8|HDAC10|HDAC11|HDAC4|HDAC5|HDAC6|HDAC7|HDAC9	No
14	BMS-345541	-1.23	-1.3	-1.265	IKK inhibitor	IKBKB|CHUK	No
15	Spiramide	-0.86	-1.655	-1.2575	Dopamine receptor antagonist| Serotonin receptor antagonist	HTR2A|HTR1A	No
16	Midostaurin	-0.7	-1.81	-1.255	FLT3 inhibitor| KIT inhibitor| PKC inhibitor	FLT3|KIT|CCNB1|FLT1|KDR| PDGFRB|PRKCA|VEGFA|PRKCG	No
17	HG-5-113-01	-1.14	-1.33	-1.235	Protein kinase inhibitor	/	No
18	HNHA	-1.12	-1.33	-1.225	HDAC inhibitor	/	No
19	JLK-6	-1.15	-1.3	-1.225	Gamma secretase inhibitor| Beta amyloid inhibitor	PSEN1	No
20	Thiostrepton	-1.12	-1.33	-1.225	Protein synthesis inhibitor	FOXM1	No
21	Belinostat	-1	-1.44	-1.22	HDAC inhibitor	HDAC1|HDAC2|HDAC3|HDAC4|HDAC5|HDAC6|HDAC7|HDAC8|HDAC9|HDAC10|HDAC11	No
22	Lestaurtinib	-1	-1.41	-1.205	FLT3 inhibitor| Growth factor receptor inhibitor| JAK inhibitor	FLT3|NTRK1|JAK2|NTRK2|NTRK3	Anti-tumor Drug	Liver：27821810；36458010 Colorectal：26716414
23	Dinoprost	-1.41	-0.99	-1.2	Prostacyclin analog	PTGFR|PTGDR|PTGER1|PTGER3|PTGER4|PTGDR2|PTGER2|PTGIR|TBXA2R	No
